# Supplementary material for: Developmental transition of visual and nonvisual photoreception and circadian clock during smoltification in the eye and brain of Atlantic salmon
Source: PLoS One. 2026 May 21;21(5):e0349748. doi: 10.1371/journal.pone.0349748 (PMC13193417; doi:10.1371/journal.pone.0349748)
Supplement: S1 Table — (XLSX) [file pone.0349748.s001.xlsx]

## Sheet: Sheet1
ID	ParrWS	ParrWS	ParrWS	ParrWS	MidSmolt	MidSmolt	MidSmolt	MidSmolt	PeakSmolt	PeakSmolt	PeakSmolt	PeakSmolt	PostSmolt	PostSmolt	PostSmolt	PostSmolt
ENSSSAG00000000040	454.974234487742	544.808742991515	504.660293546046	493.072242480105	483.37482931498	525.681732259343	477.068516050734	461.441837469991	511.984737231431	513.41440791299	561.774743201144	439.154652906548	546.961311568357	294.226615672669	433.552228919988	534.225599670266
ENSSSAG00000000041	14.8456084189858	33.5965391511434	33.2841904834291	28.0154683227332	76.3851582127376	31.8594989248087	33.759038379754	25.0682688363979	37.9247953504764	42.8962429587877	31.0734210213151	36.4876269477251	30.6556487309698	51.0530200710567	17.3768428424845	58.9729558077566
ENSSSAG00000000044	10.479253001637	10.8961748598303	5.39743629461012	6.53694260863775	3.58055429122208	11.9473120968032	5.33037448101378	4.64227200674035	5.10526091256413	5.36203036984846	4.90632963494449	6.51564766923662	4.8403655891005	4.03050158455711	9.55726356336648	9.53974285125474
ENSSSAG00000000048	131.863933603933	132.570127461269	134.935907365253	122.334211675935	131.286990678143	123.455558333634	126.15219605066	137.411251399514	112.315740076411	156.839388318067	148.825332259983	153.769284993984	144.404240074832	134.35005281857	145.096637734746	107.538919414144
ENSSSAG00000000049	461.08713207203	455.823314969567	544.241493039854	427.702816393727	359.248947219282	375.676591488369	471.73814156972	377.880941348665	401.127643130039	435.664967550187	471.825366560495	514.736165869693	409.010892278992	487.69069173141	519.567600990287	402.403698452927
ENSSSAG00000000051	452.354421237332	779.984517049518	707.963727309694	706.923650676968	849.784885116706	800.469910485818	615.658252557092	730.693613860931	794.962056384986	656.848720306436	772.746917503757	723.236891285265	829.315970932553	816.848321136907	724.614346531604	800.471150155284
ENSSSAG00000000052	4662.39431464501	4121.47814073081	3322.12203933253	3822.2437281649	3765.54959626855	3957.21526228561	2671.40601073474	4666.4118211754	4583.79497649508	5110.01494246558	5235.87144209159	3927.63241501583	3326.94461490841	3677.16094564427	2819.39275119311	3597.35030427315
ENSSSAG00000000055	3.49308433387901	7.2641165732202	2.69871814730506	1.86769788818222	1.19351809707403	6.63739560933514	0.888395746835631	3.71381760539228	7.29322987509161	8.04304555477269	3.27088642329632	3.90938860154197	8.06727598183417	5.37400211274281	4.34421071062113	4.33624675057034
ENSSSAG00000000057	613.036300595767	562.061019852913	465.978666768007	553.772423846027	582.436831372125	504.44206630947	420.211188253253	622.064448903207	538.240364781761	502.690347173293	551.144362325431	522.554943072777	571.163139513859	479.629688562296	532.60023312215	556.774082773231
ENSSSAG00000000059	14.8456084189858	14.5282331464404	20.6901724626721	15.8754320495488	21.4833257473325	41.1518527778778	11.5491447088632	28.7820864417902	11.6691678001466	5.36203036984846	22.0784833572502	45.6095336846563	27.4287383382362	21.4960084509712	49.5240021010808	34.6899740045627
ENSSSAG00000000063	384.239276726691	363.20582866101	290.561987193178	379.14267130099	346.120248151467	351.781967294762	289.617013468416	350.955763709571	377.059984542236	384.725679036627	424.397513422698	342.723067401846	346.892867218869	327.814128877311	430.945702493616	394.598454301901
ENSSSAG00000000067	52.3962650081852	53.5728597274989	44.9786357884177	42.9570514281909	41.7731333975909	58.4090813621492	39.9778086076034	32.4959040471825	45.218025225568	34.853197404015	64.6000068601024	41.7001450831144	38.722924712804	41.6485163737568	61.68779209082	59.8402051578707
ENSSSAG00000000069	0	2.72404371495757	3.59829086307341	0.933848944091108	2.38703619414805	6.63739560933514	0.888395746835631	3.71381760539228	0.729322987509161	5.36203036984846	5.72405124076857	7.81877720308394	5.64709318728392	2.6870010563714	3.4753685684969	3.46899740045627
ENSSSAG00000000073	601.68377651066	969.759562524896	1170.34410321463	815.250128191537	1173.22828942377	1016.84900735014	555.247341772269	1440.96123089221	1169.83407196469	828.433692141587	921.572249763739	1403.47050795357	1398.86565525004	1610.85713329466	1118.19983691388	1586.19906135863
ENSSSAG00000000075	758.872571535216	1266.68032745527	1445.61335423974	1296.18233439846	1272.29029148091	1196.05868880219	1323.70966278509	834.680506811915	1215.78142017777	1029.5098310109	1254.38494333414	1239.2761866888	1276.24306032617	1141.97544895785	1201.6086825578	1263.5823031162
ENSSSAG00000000076	1.74654216693951	2.72404371495757	3.59829086307341	1.86769788818222	1.19351809707403	10.6198329749362	2.66518724050689	0	2.18796896252748	4.02152277738634	2.45316481747224	2.60625906769465	3.22691039273367	5.37400211274281	2.60652642637268	6.93799480091254
ENSSSAG00000000077	11.3525240851068	18.1602914330505	25.1880360415139	11.2061873290933	25.0638800385545	33.1869780466757	31.9822468860827	21.3544512310056	26.2556275503298	22.7886290718559	14.7189889048335	40.397015549267	39.5296523109874	38.9615153173854	29.5406328322237	44.2297168558174
ENSSSAG00000000078	227.050481702136	210.659380623386	140.333343659863	191.439033538677	452.343358791056	369.039195879034	238.090060151949	320.316768465084	334.759251266705	333.786390523067	328.724085541281	172.013098467847	396.909978306241	205.555580812412	325.815803296584	319.147760841977
ENSSSAG00000000079	742.28042094929	581.129325857616	528.948756871792	578.986345336487	572.888686595532	550.903835574816	565.908090734297	720.480615446103	596.586203782494	672.934811415982	561.774743201144	566.861347223586	537.280580390156	546.804714971581	475.256651741951	542.030843821292
ENSSSAG00000000080	1350.95036612771	1590.84152953522	1574.25225259462	1533.3799661976	1457.28559652739	1461.5545131756	1430.31715240537	2379.6286306551	1528.6609818192	1491.98495041033	1429.37736698049	1729.2528914154	1399.67238284823	1547.71260846993	1443.14679806834	1397.13870303376
ENSSSAG00000000082	101.299445682491	70.8251365888969	107.049153176434	115.797269067297	128.899954483995	106.198329749362	95.9467406582481	49.2080832714477	140.030013601759	83.1114707326511	107.121530362955	74.2783834292975	133.916781298447	107.480042254856	132.932847745006	144.830641469049
ENSSSAG00000000083	3.49308433387901	0.908014571652524	2.69871814730506	1.86769788818222	3.58055429122208	0	0.888395746835631	0	1.45864597501832	1.34050759246211	0.817721605824081	3.90938860154197	2.42018279455025	0	0	0
ENSSSAG00000000085	151.075897440267	134.386156604574	107.948725892202	104.591081738204	97.8684839600701	106.198329749362	95.0583449114125	69.6340801011053	86.7894355135902	76.4089327703405	89.9493766406489	113.372269444717	168.606068020334	76.579530106585	103.392214912783	52.9022103569581
ENSSSAG00000000089	332.716282801976	335.057376939782	362.527804454646	310.037849438248	325.830440501209	297.355323298214	374.014609417801	334.243584485305	378.518630517255	374.00161829693	380.240546708198	363.573139943403	353.346688004337	354.684139441025	346.668014707566	294.864779038783
ENSSSAG00000000090	211.33160219968	268.772313209147	318.448741381997	189.571335650495	112.190701124958	127.437995699235	99.5003236455906	233.042054738366	115.962355013957	121.986190914052	115.298746421195	100.340974106244	199.261716751304	123.602048593085	170.293059856348	120.547659665855
ENSSSAG00000000091	1270.60942644849	1169.52276828845	1089.38255879548	1128.08952446206	865.300620378669	992.954383156537	962.132593822988	1694.42928246023	982.39806417484	1017.44526267874	1077.75707647614	1175.42283953029	962.426024632816	995.533891385605	1146.87162760398	976.52276822844
ENSSSAG00000000094	501.257601911638	690.091074455919	704.36543644662	599.531022106491	554.985915139422	596.038125718295	568.573277974804	830.038234805175	573.97719116971	707.788008819997	668.078551958274	751.905741029906	567.129501522942	451.416177470396	431.81454463574	620.083285331558
ENSSSAG00000000096	732.674439031123	585.669398715878	468.677384915312	662.098901360595	527.534998906719	560.196189427886	516.157928911501	590.496999257373	601.691464695058	607.249939385338	699.151972979589	583.802031163601	605.045698637563	589.796731873523	668.139607293529	549.836087972319
ENSSSAG00000000097	64.6220601767617	99.8816028817777	71.9658172614682	53.2293898131931	108.610146833736	102.215892383761	37.3126213670965	77.9901697132379	61.2631309507695	52.2797961060225	45.7924099261485	41.7001450831144	51.6305662837387	77.9230306347707	73.8515820805591	47.6987142562737
ENSSSAG00000000100	413.930493564663	618.357923295369	522.651747861413	564.97861117512	494.116492188647	597.365604840162	706.274618734326	476.29710789156	557.202762456999	659.52973549136	605.11398830982	544.708145148181	530.020032006505	529.339208105167	404.011596087765	514.278864617642
ENSSSAG00000000105	1805.92460061545	1406.51457148976	1246.80778405494	1541.78460669442	1366.57822114976	1348.7187878169	1265.96393924077	2247.78810566368	1525.01436688166	1589.84200466007	1456.36217997269	1494.68957532288	1404.51274843733	1363.65303610849	1583.03038295034	1368.51947448
ENSSSAG00000000106	34.0575722553204	49.9408014408888	57.5726538091746	64.4355771422864	32.2249886209987	54.4266439965481	43.5313915949459	34.3528128498786	53.2405780881688	58.982334068333	41.7038018970281	52.125181353893	50.8238386855553	42.9920169019425	38.2290542534659	40.7607194553612
ENSSSAG00000000108	55.8893493420642	37.2285974377535	40.4807722095759	44.8247493163732	87.1268210864039	84.9586637994898	53.3037448101378	52.92190087684	57.6165160132237	61.6633492532573	71.1417797066951	63.8533471585189	67.765118247407	59.1140232401709	74.7204242226834	73.7161947596957
ENSSSAG00000000109	205.218704615392	235.175774058004	326.544895823912	239.065329687324	276.896198521174	238.946241936065	253.192787848155	232.113600337018	226.819449115349	227.886290718559	234.686100871511	244.988352363297	314.623763291533	286.165612503555	421.388438930249	279.25429073673
ENSSSAG00000000110	406.071053813435	449.467212968	479.472257504532	452.916737884187	335.378585277801	367.711716757167	349.139528506403	439.158931837637	385.082537404837	386.066186629089	391.688649189735	400.060766891128	385.615791931673	424.546166906682	383.159384676783	393.731204951787
ENSSSAG00000000113	29.6912168379716	96.2495445951676	98.9529987345188	74.7079155272886	58.4823867566272	51.7716857528141	89.7279704303987	25.0682688363979	44.4887022380588	88.4735011024996	50.698739561093	63.8533471585189	79.0593046219749	88.6710348602564	80.8023192175529	77.185192160152
ENSSSAG00000000114	2.61981325040926	0.908014571652524	0	1.86769788818222	0	0	2.66518724050689	2.78536320404421	0.729322987509161	1.34050759246211	3.27088642329632	0	2.42018279455025	0	1.73768428424845	0.867249350114068
ENSSSAG00000000115	34.0575722553204	41.7686702960161	40.4807722095759	24.2800725463688	28.6444343297766	39.8243736560108	46.1965788354528	40.8519936593151	24.7969815753115	28.1506594417044	17.9898753281298	39.0938860154197	17.7480071600352	28.2135110918997	26.0652642637268	20.8139844027376
ENSSSAG00000000122	34.9308433387901	41.7686702960161	23.3888906099772	28.9493172668243	60.8694229507753	39.8243736560108	31.0938511392471	35.2812672512267	42.3007332755313	25.4696442567802	26.1670913863706	24.7594611430992	39.5296523109874	26.870010563714	53.868212811702	37.2917220549049
ENSSSAG00000000128	887.243420805269	774.536429619603	932.856906251782	770.425378875164	759.07750973908	789.850077510881	1441.86629711423	886.673953287407	761.413198959564	833.795722511435	755.574763781451	905.67502602389	813.988146567068	908.206357053535	960.939409189393	725.887706045474
ENSSSAG00000000130	299.531981630125	229.727686628089	344.536350139279	333.384073040525	248.251764191397	248.238595789134	367.795839189951	175.477881854785	289.541226041137	286.868624786893	345.078517657762	324.479253927984	293.648845738764	205.555580812412	295.406328322237	292.263030988441
ENSSSAG00000000131	257.614969623577	161.626593754149	187.111124879817	242.800725463688	159.931425007919	153.987578136575	219.433749468401	317.53140526104	249.428461728133	225.205275533635	214.243060725909	181.135005204778	186.354075180369	175.998569192327	250.226536931777	198.600101176121
ENSSSAG00000000132	355.42133097219	521.200364128549	541.542774892549	361.399541363259	454.730394985204	343.81709256356	309.161719898799	528.290554367052	277.142735253481	315.019284228597	327.088642329632	370.08878761264	285.58156975693	440.66817324491	225.898956952299	316.546012791635
ENSSSAG00000000133	10.479253001637	7.2641165732202	18.8910270311354	21.4785257140955	4.7740723882961	7.96487473120216	2.66518724050689	1.85690880269614	9.4811988376191	10.7240607396969	5.72405124076857	16.9406839400152	1.61345519636683	8.06100316911421	6.08189499486958	11.2742415514829
ENSSSAG00000000136	0	6.35610200156767	0	0	0	0	2.66518724050689	0	0	0	0	1.30312953384732	0	1.3435005281857	0.868842142124225	0.867249350114068
ENSSSAG00000000137	73.3547710114593	77.1812385904646	89.9572715768353	89.6494986327463	33.4185067180727	43.8068110216119	46.1965788354528	80.7755329172821	31.3608884628939	32.1721822190908	53.9696259843894	58.6408290231296	58.8911146673894	49.709519542871	59.9501078065715	58.1057064576425
ENSSSAG00000000139	192.992909446816	407.698542671983	421.899603695358	336.185619872799	793.689534554227	519.044336650008	477.068516050734	442.87274944303	377.059984542236	332.445882930604	283.749397220956	367.482528544945	863.198530056256	886.710348602563	761.974558642945	1052.84071103848
ENSSSAG00000000140	365.900583973827	357.757741231095	385.017122348855	265.213100121875	242.284173706027	323.904905735555	247.862413367141	409.448390994499	223.902157165313	325.743344968294	284.56711882678	381.816953417266	315.430490889716	357.371140497397	369.257910402796	238.493571281369
ENSSSAG00000000141	19.2119638363346	51.7568305841939	53.9743629461012	66.3032750304686	42.9666514946649	41.1518527778778	65.7412852658367	48.2796288700997	48.8646401631138	38.8747201814013	55.6050691960375	59.9439585569769	54.0507490782889	63.144524824728	61.68779209082	64.176451908441
ENSSSAG00000000142	41.9170120065482	31.7805100078384	46.7777812199544	43.8909003722821	36.9990610092948	45.1342901434789	21.3214979240551	41.7804480606632	37.1954723629672	44.2367505512498	38.4329154737318	39.0938860154197	41.9498351055377	51.0530200710567	8.68842142124225	52.9022103569581
ENSSSAG00000000145	27.9446746710321	0	0	42.9570514281909	29.8379524268506	0	84.3975959493849	0	70.0150068008795	67.0253796231057	80.954438976584	44.306404150809	39.5296523109874	28.2135110918997	37.3602121113417	33.8227246544486
ENSSSAG00000000146	0.873271083469753	0.908014571652524	0.899572715768353	0.933848944091108	0	0	0	0	1.45864597501832	0	0	2.60625906769465	0.806727598183417	0	0.868842142124225	0
ENSSSAG00000000147	55.0160782585945	95.3415300235151	93.5555624399087	113.929571179115	73.9981220185896	95.578496774426	119.045030075974	39.923539257967	97.7292803262276	83.1114707326511	95.6734278814175	96.431585504702	104.067860165661	104.793041198485	92.0972670651679	97.9991765628896
ENSSSAG00000000149	641.854246350269	456.73132954122	445.288494305335	520.153861858747	469.052612150092	473.910046506529	544.586592810242	634.134356120732	432.488531592933	453.091566252195	488.179798676976	492.582963794288	481.6163761155	581.735728704409	582.993077365355	509.942617867072
ENSSSAG00000000151	0	0	0	0	0	0	0	0	0	0	0	0	0	0	0	0
ENSSSAG00000000152	298.658710546656	721.871584463757	808.715871475749	781.631566204257	802.044161233745	735.423433514333	729.372908152053	325.887494873173	833.616174722971	789.558971960186	792.372236043535	704.993077811402	813.988146567068	841.03133064425	610.79602591333	897.60307736806
ENSSSAG00000000154	4.36635541734877	6.35610200156767	1.79914543153671	3.73539577636443	3.58055429122208	5.30991648746811	3.55358298734252	3.71381760539228	10.2105218251283	1.34050759246211	2.45316481747224	6.51564766923662	2.42018279455025	0	9.55726356336648	0.867249350114068
ENSSSAG00000000156	25675.9163961777	7209.63569892104	24056.3735650773	20419.5410114962	6559.57546151884	12203.5155673236	7919.15968729281	9089.56858919761	11028.8222171135	8618.12331193893	14918.5129766545	11940.575918643	7230.69946251797	5692.41173792282	14723.3989404371	11081.7121957576
ENSSSAG00000000157	55.8893493420642	22.7003642913131	26.0876087572822	31.7508640990977	20.2898076502584	45.1342901434789	39.9778086076034	23.2113600337018	33.5488574254214	5.36203036984846	8.17721605824081	40.397015549267	33.0758315255201	20.1525079227855	51.2616863853293	32.9554753043346
ENSSSAG00000000159	0	0	0	0	0	0	0	0	0	0	0	0	0	0	0	0
ENSSSAG00000000160	194.739451613755	189.775045475378	207.80129734249	193.306731426859	126.512918289847	123.455558333634	152.804068455728	201.474605092531	179.413454927254	199.735631276855	162.726599558992	203.288207280183	144.404240074832	133.006552290385	125.113268465888	160.441129771102
ENSSSAG00000000161	1266.24307103114	1101.42167541451	921.162460946794	1126.22182657388	1002.55520154218	898.703365503978	933.703929924248	1097.43310239342	1066.27020773839	1115.30231692848	1102.28872465086	922.615709963905	933.383831098213	1000.90789349835	870.579826408474	908.877318919543
ENSSSAG00000000163	12.2257951685765	31.7805100078384	31.4850450518924	29.8831662109154	33.4185067180727	21.2396659498724	11.5491447088632	22.2829056323537	15.3157827376924	34.853197404015	21.2607617514261	11.7281658046259	45.9834730964548	37.6180147891997	5.21305285274535	44.2297168558174
ENSSSAG00000000164	0	0	0	0	0	0	0	0	0	0	0	0	0	0	0	0
ENSSSAG00000000165	41.9170120065482	45.4007285826262	53.0747902303328	70.9725197509242	58.4823867566272	37.1694154122768	36.4242256202609	40.8519936593151	58.3458390007329	41.5557353663255	58.8759556193338	56.0345699554349	63.7314802564899	48.3660190146853	28.6717906900994	48.5659636063878
ENSSSAG00000000166	185.133469695588	162.534608325802	92.6559897241404	145.680435278213	149.189762134253	136.730349552304	133.259362025345	143.910432208951	158.263088289488	124.667206098977	141.465837807566	110.766010377023	141.984057280281	151.815559684984	144.227795592621	168.246373922129
ENSSSAG00000000167	0	0	0	0	0	0	0	0	0	0	0	0	0	0	0	0
ENSSSAG00000000169	0	0	0	0	0	0	0	0	0	0	0	0	0	0	0	0
ENSSSAG00000000170	398.211614062208	473.983606402618	411.104731106137	492.138393536014	500.084082674017	501.787108065736	403.331669063376	391.807757368886	455.826867193226	458.453596622043	499.627901158514	478.248538921968	476.776010526399	519.934704407867	481.338546736821	582.791563276653
ENSSSAG00000000172	1135.25240851068	1507.30418894319	1515.78002606967	1665.98651625854	1266.32270099554	1288.98222733288	1676.40277427883	1197.70617773901	1501.67603128136	1517.45459466711	1373.77229778446	1559.84605201525	1431.13475917738	1432.17156304596	1312.8204767497	1414.48369003604
ENSSSAG00000000174	20651.1145818927	12885.634786321	12871.9859899294	17880.4057325124	12770.6436386921	14983.2568485131	6647.86537357102	14407.7554001194	13132.18971309	12846.0842585644	16810.7207725315	14056.8582816111	8687.64950483722	9580.50226649224	10071.618111504	12922.8825660497
ENSSSAG00000000176	16.5921505859253	19.9763205763555	10.7948725892202	18.6769788818222	9.5481447765922	17.2572285842714	12.4375404556988	16.7121792242653	24.7969815753115	8.04304555477269	12.2658240873612	24.7594611430992	16.9412795618518	9.40450369729992	6.08189499486958	24.2829818031939
ENSSSAG00000000177	1970.09956430776	1648.04644754933	1494.19028089123	1650.11108420899	1269.90325528676	1204.02356353339	1604.44271878515	2076.02404141429	1277.77387411605	1391.44688097567	1341.88115515732	1469.93011417978	1519.87479497756	1472.47657889153	1296.31247604934	1374.5902199308
ENSSSAG00000000179	0	0	0	0	5.96759048537013	0	0	0	0	2.68101518492423	0.817721605824081	0	0	0	0.868842142124225	0
ENSSSAG00000000181	41.9170120065482	74.457194875507	88.1581261452986	70.9725197509242	113.384219222032	116.818162724298	41.7546001012746	74.2763521078456	88.9774044761177	79.0899479552648	68.6886148892228	71.6721243616028	68.5718458455904	88.6710348602564	52.9993706695777	125.75115576654
ENSSSAG00000000186	282.9398310442	253.336065491054	168.220097848682	178.365148321402	291.218415686062	300.010281541948	99.5003236455906	229.328237132973	199.105175590001	193.033093314545	202.794958244372	130.312953384732	121.009139727513	175.998569192327	224.16127266805	171.715371322585
ENSSSAG00000000188	611.289758428827	636.51821472842	568.529956365599	658.363505584231	711.336785856119	801.797389607685	553.470550278598	461.441837469991	713.27788178396	713.150039189845	685.25070568058	603.348974171311	643.768623350367	607.262238739937	713.319398683989	754.506934599239
ENSSSAG00000000189	0	0	1.79914543153671	0	0	1.32747912186703	0	0	0	0	0	0	0	0	0	0
ENSSSAG00000000191	16.5921505859253	18.1602914330505	21.5897451784405	20.5446767700044	21.4833257473325	14.6022703405373	22.2098936708908	38.0666304552709	21.8796896252748	16.0860911095454	17.1721537223057	19.5469430077099	21.7816451509523	18.8090073945998	23.4587378373541	7.80524415102661
ENSSSAG00000000192	161.555150441904	120.765938029786	103.450862313361	86.847951800473	103.83607444544	122.128079211767	101.277115139262	153.194976222432	129.090168789122	130.029236468825	135.741786566797	113.372269444717	102.454404969294	120.915047536713	140.752427024124	125.75115576654
ENSSSAG00000000193	306.518150297883	194.31511833364	178.115397722134	256.808459625055	199.317522211362	188.502035305118	177.679149367126	265.537958785548	199.105175590001	191.692585722082	220.784833572502	185.04439380632	156.505154047583	143.75455651587	177.243796993342	215.945088178403
ENSSSAG00000000195	153.695710690677	133.478142032921	135.835480081021	111.128024346842	114.577737319106	94.251017652559	121.710217316481	162.479520235912	128.360845801612	147.455835170833	134.924064960973	158.981803129374	117.782229334779	118.228046480342	105.998741339155	106.67167006403
ENSSSAG00000000202	656.699854769255	471.25956268766	829.406043938421	456.652133660552	476.213720732536	534.974086112412	915.936014987535	593.282362461417	595.127557807476	549.608112909467	490.632963494449	449.579689177327	632.474436975799	532.026209161538	467.437072462833	437.960921807604
ENSSSAG00000000205	910.821740058953	1148.63843314044	1165.84623963579	1407.3103587453	944.072814785554	905.340761113313	1186.00832202557	600.709997672202	797.150025347513	809.666585847117	982.083648594721	840.518549331524	1041.48532925479	963.289878709149	708.106345831243	1142.16739410023
ENSSSAG00000000210	451.481150153862	545.716757563167	573.027819944441	533.227747076022	421.311888267131	419.483402509981	511.715950177323	488.367015109085	464.578743043336	424.94090681049	441.569667145004	639.836601119036	502.591293668269	450.07267694221	440.502966056982	457.907656860228
ENSSSAG00000000213	1078.48978808515	561.15300528126	1078.58768620626	1181.31891427525	824.721005078152	951.802530378659	716.046971949518	618.350631297815	835.07482069799	691.701917710451	771.929195897933	751.905741029906	1058.42660881664	843.718331700621	1303.26321318634	940.098295523649
ENSSSAG00000000214	1.74654216693951	0	8.99572715768353	8.40464049681997	14.3222171648883	3.98243736560108	7.10716597468504	0	12.3984907876557	0	7.35949445241673	0	20.9749175527688	4.03050158455711	3.4753685684969	0.867249350114068
ENSSSAG00000000215	915.188095476302	740.93989046846	1084.88469521663	933.848944091108	1283.03195435458	1099.1527129059	875.958206379932	922.883674939982	835.804143685499	876.691965470223	937.926681880221	926.525098565447	1348.84854416267	1097.63993152772	1527.42448585439	1395.40420433353
ENSSSAG00000000220	0	0	0	0	0	1.32747912186703	0	0.928454401348071	0	0	0	0	0	0	0	0
ENSSSAG00000000221	10460.0410378007	7584.64571701354	9468.90240617768	7710.79073136027	14760.2383065145	12163.6911936676	17444.5388848644	18052.8673798119	7002.23000307546	8045.72656995761	7393.02103825552	9270.46350378986	18630.5671524478	18999.7844696022	33730.1896415467	20340.4662575753
ENSSSAG00000000227	120.511409518826	92.6174863085575	222.194460794783	116.731118011388	84.7397848922558	106.198329749362	126.15219605066	103.058438549636	93.3533424011726	76.4089327703405	110.392416786251	151.16302592629	131.496598503897	118.228046480342	185.932218414584	143.096142768821
ENSSSAG00000000230	8.73271083469753	9.08014571652524	8.99572715768353	19.6108278259133	8.35462667951818	9.29235385306919	19.5447064303839	8.35608961213264	8.75187585010993	6.70253796231057	12.2658240873612	6.51564766923662	5.64709318728392	5.37400211274281	6.9507371369938	0.867249350114068
ENSSSAG00000000233	3.49308433387901	2.72404371495757	5.39743629461012	3.73539577636443	2.38703619414805	3.98243736560108	4.44197873417815	0	2.18796896252748	0	2.45316481747224	2.60625906769465	8.06727598183417	5.37400211274281	11.2949478476149	5.20349610068441
ENSSSAG00000000236	169.414590193132	241.531876059571	200.604715616343	257.742308569146	168.286051687438	177.882202330182	235.424872911442	150.409613018387	222.443511190294	284.187609601968	222.42027678415	271.050943040243	221.85008950044	218.990586094269	188.538744840957	234.157324530798
ENSSSAG00000000238	969.330902651426	977.931693669769	993.128278208262	999.218370177485	901.106163290889	838.966805019961	1061.63291746858	906.171495715717	934.992069986745	955.781913425488	919.936806552091	999.500352460897	887.400358001759	849.092333813364	1039.13520198057	875.054594265094
ENSSSAG00000000240	275.953662376442	421.318761246771	392.213704075002	381.010369189172	512.019263644757	483.202400359598	398.001294582363	379.737850151361	466.766712005863	461.134611806967	538.878538238069	458.701595914258	505.011476462819	501.125697013267	508.272653142672	496.066628265247
ENSSSAG00000000241	197.359264864164	161.626593754149	224.893178942088	167.158960992308	149.189762134253	181.864639695783	228.317706936757	158.76570263052	145.864597501832	156.839388318067	182.35191809877	177.225616603236	178.286799198535	153.15906021317	170.293059856348	159.573880420988
ENSSSAG00000000242	777.211264288081	758.192167329858	820.410316780738	818.05167502381	948.84688717385	878.791178675972	700.944244253312	703.768436221837	942.285299861836	793.580494737572	942.015289909342	742.783834292975	968.0731178201	886.710348602563	1010.46341129047	1121.35340969749
ENSSSAG00000000243	476.806011574485	591.117486145793	659.386800658203	574.317100616031	504.858155062313	516.389378406274	727.596116658381	716.76679784071	558.661408432018	603.228416607952	582.217783346746	572.073865358975	502.591293668269	514.560702295124	552.583602391007	509.075368516958
ENSSSAG00000000244	0.873271083469753	0	0	0.933848944091108	0	0	0	0	0	0	0	0	0	0	0	0
ENSSSAG00000000248	124.004493852705	163.442622897454	186.211552164049	159.688169439579	198.124004114288	165.934890233378	219.433749468401	143.910432208951	170.661579077144	176.947002204999	181.534196492946	174.619357535541	166.992612823967	171.96806760777	302.35706545923	182.122363523954
ENSSSAG00000000249	241.896090121122	186.142987188768	179.914543153671	223.189897637775	202.898076502584	156.642536380309	205.219417519031	348.170400505526	169.202933102125	171.584971835151	180.716474887122	157.678673595526	183.933892385819	227.051589263384	214.604009104684	164.777376521673
ENSSSAG00000000250	584.218354841265	816.30509991562	800.619717033834	870.347215892912	626.597000963863	649.137290592976	666.296810126723	603.495360876246	787.668826509894	828.433692141587	783.37729837947	794.909015646868	701.853010419573	732.207787861208	516.961074563914	701.604724242281
ENSSSAG00000000252	346.688620137492	390.446265810585	502.861148114509	438.909003722821	471.43964834424	415.50096514438	443.30947767098	319.388314063736	323.090083466558	323.06232978337	350.802568898531	384.423212484961	574.390049906593	497.09519542871	445.716018909727	475.252643862509
ENSSSAG00000000255	1605.94552250088	1377.45810519688	1284.58983811721	1324.19780272119	922.589489038222	1073.93060959043	1081.17762389896	906.171495715717	1144.30776740187	1222.54292432545	1202.86848216722	1022.95668407015	1106.02353710946	1393.21004772857	1019.15183271172	1032.02672663574
ENSSSAG00000000256	260.234782873986	394.986338668848	338.239341128901	326.847130431888	392.667453937354	297.355323298214	342.032362531718	261.824141180156	306.315654753848	310.997761451211	370.427887438309	258.01964770177	422.72526144811	361.401642081954	344.930330423317	382.456963400304
ENSSSAG00000000258	503.004144078578	397.710382383806	549.638929334464	451.049039996005	508.438709353535	504.44206630947	553.470550278598	498.580013523914	439.781761468024	490.625778841134	461.194985684782	469.126632185037	609.07933662848	612.63624085268	702.893292978498	619.216035981444
ENSSSAG00000000262	929.160432811818	901.658469650957	911.267161073342	856.339481731546	890.364500417223	925.252947941318	973.681738531851	857.891866845617	940.826653886818	986.613588052116	919.936806552091	901.765637422348	847.063978092588	965.97687976552	1002.64383201136	833.426625459619
ENSSSAG00000000265	522.216107914913	589.301457002488	594.617565122881	557.507819622391	615.855338090197	554.886272940417	591.67156739253	660.131079358478	538.240364781761	667.572781046133	611.655761156413	701.08368920986	718.794289981424	699.963775184751	662.926554440784	640.897269734296
ENSSSAG00000000269	162.428421525374	144.374316892751	157.425225259462	128.871154284573	144.415689745957	169.91732759898	131.482570531673	203.331513895227	120.338292939012	120.64568332159	131.653178537677	138.131730587816	152.471516056666	180.029070776884	125.113268465888	141.361644068593
ENSSSAG00000000270	571.119288589219	375.010018092493	384.117549633087	476.262961486465	409.376707296391	455.32533880039	426.429958481103	552.430368802102	421.548686780295	437.005475142649	442.387388750828	461.307854981953	361.413963986171	404.393658983896	502.190758147802	407.607194553612
ENSSSAG00000000272	1257.51036019644	809.040983342399	752.942363098112	895.561137383372	787.721944068857	931.890343550653	819.100878582451	1722.28291450067	991.879263012459	1018.78577027121	996.802637499555	1020.35042500245	854.324526476238	967.320380293706	1132.10131118787	921.886059171254
ENSSSAG00000000273	823.494631711977	640.15027301503	507.359011693351	737.740665831975	566.921096110162	558.868710306019	525.041886379858	704.696890623185	594.398234819966	642.103136789353	645.1823469952	562.951958622044	571.163139513859	556.209218668881	589.943814502349	580.189815226311
ENSSSAG00000000275	6.98616866775803	1.81602914330505	4.49786357884177	6.53694260863775	2.38703619414805	6.63739560933514	7.10716597468504	3.71381760539228	5.83458390007329	12.064568332159	4.90632963494449	5.2125181353893	4.03363799091708	4.03050158455711	2.60652642637268	2.6017480503422
ENSSSAG00000000276	1743.04908260563	2066.64116508115	2202.15400820093	2013.37832346043	2191.29922622791	2186.35811371499	2318.712899241	1829.98362505705	2232.45766476554	2189.04889849063	2086.82553806306	2288.2954614359	2225.76144338805	2077.0518165751	2189.48219815305	2012.88574161475
ENSSSAG00000000277	581.598541590856	438.571038108169	397.611140369612	447.31364421964	406.989671102243	386.296424463305	441.532686177308	535.718189577837	390.91712130491	423.600399218028	421.126626999402	473.036020786579	413.851257868093	290.196114088112	423.126123214498	406.739945203498
ENSSSAG00000000278	608.669945178418	661.034608163038	571.228674512904	507.079976641471	482.181311217906	519.044336650008	474.403328810227	373.238669341924	499.586246443775	500.009331988369	457.924099261485	547.314404215876	399.330161100791	509.186700182381	476.9943360262	457.040407510114
ENSSSAG00000000279	429.649373067119	533.912568131684	408.406012958832	494.006091424196	628.984037158011	463.290213531593	509.939158683652	686.127802596224	536.052395819234	630.038568457194	641.09373896608	575.983253960517	587.297691477527	576.361726591666	634.254763750684	649.569763235437
ENSSSAG00000000280	2.61981325040926	0.908014571652524	7.19658172614682	7.47079155272886	9.5481447765922	6.63739560933514	6.21877022784941	1.85690880269614	7.29322987509161	0	5.72405124076857	3.90938860154197	8.87400358001759	8.06100316911421	6.9507371369938	6.07074545079847
ENSSSAG00000000282	237.529734703773	189.775045475378	173.617534143292	186.769788818222	163.511979299142	204.431784767522	173.237170632948	253.468051568023	177.225485964726	186.330555352234	201.977236638548	201.985077746335	187.967530376736	159.876562854099	190.276429125205	204.67084662692
ENSSSAG00000000283	38.4239276726692	25.4244080062707	53.9743629461012	42.9570514281909	39.3860972034428	33.1869780466757	31.9822468860827	39.923539257967	47.4059941880955	42.8962429587877	48.2455747436208	29.9719792784885	29.042193534603	13.435005281857	54.7370549538262	27.7519792036502
ENSSSAG00000000284	1236.55185419317	970.667577096549	883.380406884523	1026.29998955613	1072.97276926955	981.007071059733	799.556172152068	1752.92190974516	1017.40556757528	1061.68201322999	982.083648594721	1056.83805195018	1054.39297082573	933.732867089063	1185.10068185744	1038.96472143665
ENSSSAG00000000286	0	5.44808742991515	0	0.933848944091108	0	0	0.888395746835631	0.928454401348071	1.45864597501832	0	1.63544321164816	2.60625906769465	0.806727598183417	1.3435005281857	0	1.73449870022814
ENSSSAG00000000287	3580.41144222599	2713.14754009774	2425.24804171148	3061.15683873065	2646.02962121311	2793.01607240823	2226.31974157009	3055.5434348365	2872.07392481108	2994.69396156036	2891.46359819395	2599.74342002541	2532.31793069775	2340.37792009949	2424.93841866871	2529.76635428273
ENSSSAG00000000289	569.372746422279	805.408925055789	731.352617919671	787.234659868804	757.883991642006	788.522598389014	796.002589164725	644.347354535561	773.81168974722	971.868004535033	838.164645969683	689.355523405234	630.054254181249	725.490285220279	585.599603791728	729.356703445931
ENSSSAG00000000290	158.062066108025	229.727686628089	287.863269045873	254.006912792781	274.509162327026	197.794389158187	245.197226126634	211.68760350736	242.864554840551	168.903956650226	298.46838612579	162.891191730915	241.211551856842	141.067555459499	120.769057755267	196.865602475893
ENSSSAG00000000299	355.42133097219	330.517304081519	343.636777423511	281.088532171423	411.763743490539	391.606340950773	396.224503088691	388.093939763493	402.586289105057	357.915527187385	391.688649189735	304.932310920274	411.431075073543	463.507682224067	292.799801895864	438.828171157718
ENSSSAG00000000303	226.177210618666	117.133879743176	313.051305087387	199.843674035497	95.481447765922	147.35018252724	229.206102683593	125.34134418199	191.0826227274	160.860911095454	165.179764376464	174.619357535541	119.395684531146	104.793041198485	139.014742739876	112.742415514829
ENSSSAG00000000305	634.868077682511	1166.79872457349	1190.13470296153	523.889257635111	513.212781741831	532.319127868678	418.434396759582	360.240307723051	581.270421044802	489.285271248672	1101.47100304504	424.820228034228	1152.00701020592	437.981172188539	1123.41288976662	511.6771165673
ENSSSAG00000000307	116.145054101477	142.558287749446	125.040607491801	139.143492669575	130.093472581069	157.970015502176	103.053906632933	181.977062664222	120.338292939012	108.581114989431	104.668365545482	135.525471520122	157.311881645766	151.815559684984	221.554746241677	170.848121972471
ENSSSAG00000000312	576.358915090037	441.295081823127	434.493621716115	436.107456890547	290.024897588988	310.630114516884	477.068516050734	565.428730420975	390.187798317401	414.216846070793	368.792444226661	384.423212484961	258.959559016877	278.10460933444	240.66927336841	301.802773839695
ENSSSAG00000000315	75.1013131783988	100.78961745343	102.551289597592	98.9879880736574	106.223110639588	126.110516577368	98.611927898755	123.484435379293	113.04506306392	111.262130174356	110.392416786251	134.222341986274	141.177329682098	91.3580359166278	87.7530563545467	111.007916814601
ENSSSAG00000000316	29.6912168379716	129.846083746311	58.4722265249429	50.4278429809198	95.481447765922	155.315057258442	58.6341192911516	91.916985733459	60.5338079632604	168.903956650226	161.091156347344	57.3376994892823	191.19444076947	167.937566023213	93.8349513494163	74.5834441098098
ENSSSAG00000000317	139.723373355161	103.513661168388	151.128216249083	156.886622607306	260.186945162138	258.85842876407	262.076745316511	234.898963541062	317.255499566485	215.8217223864	262.48863546953	221.532020754045	210.555903125872	204.212080284227	289.324433327367	209.874342727604
ENSSSAG00000000318	186.880011862527	444.019125538084	414.703021969211	437.975154778729	319.862850015839	338.507176076092	343.809154025389	186.619334670962	328.195344379123	317.700299413521	332.812693570401	371.391917146487	343.665956826136	400.363157399339	320.602750443839	334.75824914403
ENSSSAG00000000319	94.3132770147334	160.718579182497	147.52992538601	129.805003228664	137.254581163513	135.402870430437	108.384281113947	122.555980977945	133.466106714177	151.477357948219	158.637991529872	130.312953384732	123.429322522063	145.098057044056	86.8842142124225	137.025397318023
ENSSSAG00000000320	518.723023581034	529.372495273422	534.346193166402	532.293898131931	718.497894438563	690.289143370854	581.010818430502	359.311853321703	563.037346357072	382.044663851703	415.402575758633	460.004725448105	743.80284552511	717.429282051165	725.483188673728	770.117422901292
ENSSSAG00000000322	118.764867351886	102.605646596735	95.3547078714454	81.2448581359263	79.9657125039597	86.2861429213568	111.049468354454	174.549427453437	112.315740076411	104.559592212045	98.1265926988897	113.372269444717	93.5804013892764	80.6100316911421	86.8842142124225	84.1231869610645
ENSSSAG00000000326	544.921156085126	467.62750440105	547.839783902927	523.889257635111	512.019263644757	557.541231184152	628.984188759626	560.786458414235	500.315569431285	580.439787536096	590.394999404987	595.530196968227	649.415716537651	689.215770959265	532.60023312215	529.022103569581
ENSSSAG00000000328	1088.09577000331	1310.26502689459	1149.65393075196	1199.99589315707	1378.5134021205	1339.42643396383	1157.57965812683	1155.92572967835	1216.51074316528	1266.7796748767	1350.87609282138	1071.1724768225	1452.91640432833	1190.34146797253	1278.93563320686	1384.99721213217
ENSSSAG00000000333	10.479253001637	7.2641165732202	5.39743629461012	1.86769788818222	3.58055429122208	7.96487473120216	0.888395746835631	4.64227200674035	5.10526091256413	1.34050759246211	4.08860802912041	2.60625906769465	1.61345519636683	8.06100316911421	6.08189499486958	2.6017480503422
ENSSSAG00000000335	510.863583829806	508.488160125414	471.376103062617	522.021559746929	664.789580070232	593.383167474561	478.845307544405	428.945933422809	539.699010756779	520.1169458753	567.498794441912	479.551668455815	725.248110766892	832.970327475135	829.744245728635	908.877318919543
ENSSSAG00000000345	0	0.908014571652524	0.899572715768353	0	0	0	0	0	0	1.34050759246211	0	0	0.806727598183417	0	0	0
ENSSSAG00000000346	442.748439319165	315.081056363426	280.666687319726	333.384073040525	347.313766248541	362.401800269699	310.938511392471	682.413984990832	366.849462717108	396.790247368786	366.339279409188	359.663751341861	362.220691584354	338.562133102797	415.30654393538	350.368737446083
ENSSSAG00000000347	723.068457112956	615.633879580412	445.288494305335	598.5971731624	739.981220185896	604.003000449498	600.555524860886	768.760244316202	517.819321131504	558.991666056702	629.645636484542	504.311129598914	560.675680737475	569.644223950738	528.256022411529	713.746215143878
ENSSSAG00000000349	27.0714035875624	50.8488160125414	71.0662445456999	56.9647855895576	50.1277600771091	46.461769265346	52.4153490633022	81.7039873186302	41.5714102880222	53.6203036984846	31.8911426271392	93.8253264370073	66.9583906492236	47.0225184864996	88.621898496671	62.4419532082129
ENSSSAG00000000352	1571.88795024556	1255.78415259544	803.318435181139	1231.74675725617	1285.41899054873	1335.44399659823	886.618955341959	1615.51065834564	1320.80393037909	1333.8050544998	1385.22040026599	1138.93521258256	1380.31092049183	1223.92898117717	1473.55627304269	1456.97890819163
ENSSSAG00000000357	32.3110300883809	32.6885245794909	24.2884633257455	23.3462236022777	29.8379524268506	26.5495824373406	69.2948682531792	63.1348992916688	26.984950537839	25.4696442567802	19.6253185397779	19.5469430077099	24.2018279455025	26.870010563714	19.114527126733	19.9467350526236
ENSSSAG00000000358	3.49308433387901	0	0.899572715768353	0.933848944091108	2.38703619414805	2.65495824373405	0	0.928454401348071	2.18796896252748	0	1.63544321164816	7.81877720308394	0	1.3435005281857	2.60652642637268	1.73449870022814
ENSSSAG00000000360	955.35856531591	1476.431693507	915.765024652183	1054.31545787886	1095.64961311396	1059.32833924989	752.471197569779	512.506829544135	837.262789660517	520.1169458753	569.951959259385	495.189222861983	830.122698530736	896.114852299863	775.876032916933	850.7716124619
ENSSSAG00000000362	41.0437409230784	49.9408014408888	24.2884633257455	30.8170151550065	31.0314705239247	42.4793318997449	49.7501618227953	26.925177639094	42.3007332755313	48.2582733286361	32.7088642329632	36.4876269477251	41.9498351055377	40.3050158455711	33.0160014007206	47.6987142562737
ENSSSAG00000000363	722.195186029486	626.530054440242	632.399619185152	636.884979870135	692.240496302935	726.131079661264	695.613869772299	822.61059959439	711.819235808941	764.089327703405	678.708932833987	648.958507855967	713.147196794141	738.925290502136	728.089715100101	684.259737239999
ENSSSAG00000000364	1579.74738999678	1337.50546404417	1306.17958329565	1326.99934955346	1155.32551796766	1274.37995699235	1170.90559432936	1879.19170832849	1365.29263261715	1364.63672912643	1361.5064736971	1273.15755456884	1259.30178076431	1092.26592941498	1261.55879036437	1172.52112135422
ENSSSAG00000000368	567.62620425534	573.865209284395	577.525683523283	550.970877013753	434.440587334945	483.202400359598	521.488303392515	574.713274434456	503.96218436883	462.47511939943	513.529168457523	612.470880908242	460.641458562731	491.721193315967	589.074972360225	458.774906210342
ENSSSAG00000000371	765.858740202974	905.290527937567	1012.0193052394	929.179699370652	810.398787913263	763.300495073541	987.007674734386	701.911527419141	824.134975885352	817.70963140189	827.53426509397	810.546570053035	905.955092759977	933.732867089063	829.744245728635	856.842357912699
ENSSSAG00000000375	0	0	0	0	0	1.32747912186703	0	0	0	0	0	0	0	0	0.868842142124225	0
ENSSSAG00000000376	372.013481558115	284.20856092724	261.775660288591	338.053317760981	310.314705239247	321.249947491821	296.724179443101	433.588205429549	318.714145541503	300.273700711514	263.306357075354	280.172849777175	300.909394122414	310.348622010897	303.225907601355	272.316295935817
ENSSSAG00000000377	63.748789093292	154.362477180929	292.361132624715	258.676157513237	140.835135454735	108.853287993096	576.568839696324	146.695795412995	175.037517002199	237.269843865794	130.835456931853	357.057492274167	252.505738231409	333.188130990054	286.717906900994	282.723288137186
ENSSSAG00000000378	381.619463476282	554.796903279692	577.525683523283	497.74148720056	586.017385663347	561.523668549753	524.153490633022	395.521574974278	581.999744032311	617.974000125035	589.577277799163	578.589513028212	580.037143093877	523.965205992424	375.339805397665	533.358350320152
ENSSSAG00000000380	38.4239276726692	62.6530054440242	98.0534260187505	75.6417644713797	103.83607444544	84.9586637994898	98.611927898755	39.923539257967	75.1202677134436	72.3874099929542	71.1417797066951	62.5502176246715	117.782229334779	85.9840338038849	126.850952750137	158.706631070874
ENSSSAG00000000381	134.483746854342	178.878870615547	114.245734902581	116.731118011388	140.835135454735	138.057828674171	151.915672708893	108.629164957724	111.586417088902	146.11532757837	116.934189632844	152.466155460137	123.429322522063	119.571547008528	104.261057054907	132.689150567452
ENSSSAG00000000382	653.206770435375	676.470855881131	650.391073500519	631.281886205589	603.920157119457	634.535020252439	638.756541974818	655.488807351738	590.751619882421	674.275319008444	621.468420426302	734.965057089891	638.928257761266	666.376261980108	779.35140148543	698.135726841824
ENSSSAG00000000384	2305.43566036015	1924.99089190335	1442.01506337667	1855.55785190903	1647.05497396216	1875.72799919811	1701.27785519023	2208.79302080706	2060.33743971338	2415.59468161673	2226.65593265897	1821.77508831856	1679.60685941787	1649.81864861204	1344.09879386618	1627.8270301641
ENSSSAG00000000385	848.8194931326	926.174863085575	681.876118552412	914.238116265194	1109.97183027884	1079.24052607789	698.279057012806	883.888590083363	1120.24010881407	1049.61744489784	1027.05833691505	839.215419797677	1289.95742949528	878.649345433449	1242.44426323764	1143.03464345034
ENSSSAG00000000387	875.017625636693	1528.1885240912	1880.10697595586	1501.6291020985	1721.05309598074	1489.4315747348	2033.53786450676	911.742222123805	1368.9392475547	1487.96342763295	1484.16471457071	1456.89881884131	1660.24539706147	1808.35171093796	1359.73795242441	1632.16327691468
ENSSSAG00000000388	141.4699155221	186.142987188768	152.92736168062	112.995722235024	393.860972034428	266.823303495273	270.072307038032	203.331513895227	176.496162977217	205.097661646704	108.756973574603	168.103709866305	397.716705904425	373.493146835625	328.422329722957	365.111976398022
ENSSSAG00000000389	89.9469215973846	67.1930783022868	79.1623989876151	82.1787070800175	70.4175677273675	62.3915187277503	76.4020342278642	143.910432208951	85.3307895385719	81.770963140189	80.13671737076	88.612808301618	52.4372938819221	76.579530106585	79.9334770754287	69.3799480091254
ENSSSAG00000000391	524.835921165322	557.52094699465	953.547078714454	757.351493657888	1004.94223773633	915.960594088249	879.511789367274	569.142548026367	581.270421044802	597.866386238103	699.151972979589	621.592787645174	1204.44430408784	902.832354940792	1381.45900597752	1084.06168764258
ENSSSAG00000000392	157.188795024556	118.949908886481	116.044880334118	141.011190557757	153.963834522549	131.420433064836	97.7235321519194	154.12343062378	132.736783726667	124.667206098977	108.756973574603	158.981803129374	104.067860165661	122.258548064899	103.392214912783	163.042877821445
ENSSSAG00000000395	1.74654216693951	0	1.79914543153671	6.53694260863775	3.58055429122208	1.32747912186703	1.77679149367126	0	5.83458390007329	0	1.63544321164816	1.30312953384732	2.42018279455025	5.37400211274281	5.21305285274535	2.6017480503422
ENSSSAG00000000398	3.49308433387901	6.35610200156767	2.69871814730506	0.933848944091108	0	0	0.888395746835631	4.64227200674035	2.91729195003664	0	0	2.60625906769465	2.42018279455025	0	3.4753685684969	1.73449870022814
ENSSSAG00000000399	229.670294952545	237.899817772961	272.570532877811	324.979432543705	217.220293667473	230.981367204863	265.630328303854	210.759149106012	296.105132928719	235.929336273332	226.50888481327	261.929036303312	250.085555436859	218.990586094269	249.357694789653	248.900563482737
ENSSSAG00000000402	172.034403443541	158.902550039192	173.617534143292	141.945039501848	276.896198521174	205.759263889389	197.22385579751	247.897325159935	212.962312352675	151.477357948219	140.648116201742	148.556766858595	257.34610382051	299.600617785412	448.3225453361	294.864779038783
ENSSSAG00000000403	282.06655996073	362.297814089357	461.480803189165	415.562780120543	496.503528382795	375.676591488369	444.197873417815	367.667942933836	505.420830343849	414.216846070793	426.85067824017	441.760911974243	506.624931659186	493.064693844153	598.632235923591	486.526885413992
ENSSSAG00000000404	0.873271083469753	0	0	0	1.19351809707403	0	0	0	0.729322987509161	0	0	0	2.42018279455025	0	0	0.867249350114068
ENSSSAG00000000406	1564.02851049433	1974.02367877259	1569.75438901578	1615.55867327762	1536.05779093427	1457.57207581	1657.74646359529	1373.1840595938	1589.19478978246	1486.62292004049	1643.6204277064	1466.02072557824	1301.25161586985	1449.63706991237	1127.75710047724	1469.12039909323
ENSSSAG00000000408	357.167873139129	174.338797757285	415.602594684979	280.154683227332	256.606390870916	305.320198029416	234.536477164606	301.747680438123	299.751747866265	233.248321088408	278.843067586012	211.106984483266	260.573014213244	213.616583981527	376.208647539789	286.192285537642
ENSSSAG00000000409	14.8456084189858	39.9526411527111	17.9914543153671	14.0077341613666	66.8370134361454	50.444206630947	20.4331021772195	55.7072640808842	36.4661493754581	44.2367505512498	32.7088642329632	66.4596062262135	59.6978422655729	88.6710348602564	93.8349513494163	81.5214389107224
ENSSSAG00000000410	1031.33314957778	1006.080145391	940.053487977929	1035.63847899704	1081.32739594907	1010.21161174081	1058.07933448124	1188.42163372553	1093.25515827623	1089.8326726717	1131.72670246053	982.559668520882	1165.72137937504	1042.5564098721	1053.03667625456	1057.17695778905
ENSSSAG00000000411	2.61981325040926	4.54007285826262	0.899572715768353	3.73539577636443	0	1.32747912186703	0	2.78536320404421	3.64661493754581	1.34050759246211	0.817721605824081	0	0	1.3435005281857	0.868842142124225	3.46899740045627
ENSSSAG00000000413	97.8063613486124	150.730418894319	113.346162186812	154.085075775033	140.835135454735	139.385307796038	138.589736506358	161.551065834564	128.360845801612	121.986190914052	143.101281019214	138.131730587816	132.30332610208	137.037053874942	99.9168463442859	117.945911615513
ENSSSAG00000000414	293.419084045837	196.131147476945	349.933786433889	318.442489935068	184.995305046474	261.513387007804	238.090060151949	173.620973052089	239.217939903005	201.076138869317	248.587368170521	220.228891220198	253.312465829593	169.281066551398	363.176015407926	269.714547885475
ENSSSAG00000000415	1488.92719731593	1885.03825075064	2549.38907648751	2131.04329041591	1785.50307322274	2060.24759713763	1454.30383756993	843.036596424048	2025.32993631294	2004.05885073086	1931.45843295648	1802.22814531085	1765.9267124235	1837.90872255804	1148.60931188823	1886.2673364981
ENSSSAG00000000423	1507.26589006879	1534.54462609277	1465.40395398665	1534.31381514169	1635.11979299142	1559.78796819376	1444.53148435474	1312.83452350617	1539.60082663184	1600.56606539976	1737.65841237617	1528.57094320291	1544.07662292306	1593.39162642824	1442.27795592621	1594.00430550966
ENSSSAG00000000424	131.863933603933	127.122040031353	133.136761933716	128.871154284573	85.9333029893298	107.525808871229	111.937864101289	125.34134418199	110.857094101393	105.900099804507	117.751911238668	151.16302592629	92.7736737910929	96.7320380293706	142.490111308373	93.6629298123193
ENSSSAG00000000425	0	0	0	1.86769788818222	5.96759048537013	0	1.77679149367126	0	0	0	0	0	0	0	0	0
ENSSSAG00000000426	2797.08728035362	5201.10746642566	1558.05994371079	2533.53218531917	3289.33587553601	4247.93318997449	2059.30134116499	2395.41235547802	1990.3224329125	2242.66920218912	1303.44823968359	2499.40244591917	1117.31772348403	1674.00165811938	2266.8091488021	2645.97776719802
ENSSSAG00000000429	8.73271083469753	14.5282331464404	31.4850450518924	22.4123746581866	21.4833257473325	22.5671450717395	7.10716597468504	18.5690880269614	21.8796896252748	13.4050759246211	18.8075969339539	23.4563316092518	22.5883727491357	25.5265100355283	15.6391585582361	17.3449870022813
ENSSSAG00000000430	684.644529440287	668.298724736258	653.989364363593	719.063686950153	675.531242943899	730.113517026865	620.10023129127	643.418900134213	603.150110670076	656.848720306436	672.984881593219	620.289658111326	706.693376008673	667.719762508294	646.418553740423	712.878965793764
ENSSSAG00000000431	6120.7570240395	5908.45081774298	5959.66924196534	5969.16245063036	6860.3420219815	6878.99680951494	6729.5977822799	5130.63902184944	6913.98192158685	7539.01470000693	6630.90450162747	6249.80924433177	6828.94911862262	6909.62321645907	6084.50152129595	6807.04014904532
ENSSSAG00000000432	434.015728484467	427.674863248339	389.514985927697	441.710550555094	410.570225393465	404.881132169443	368.684234936787	337.02894768935	415.714102880222	424.94090681049	466.101315319726	410.485803161907	362.220691584354	396.332655814782	373.602121113417	434.491924407148
ENSSSAG00000000434	228.797023869075	320.529143793341	325.645323108144	315.640943102794	361.63598341343	350.454488172895	395.336107341856	273.894048397681	326.007375416595	315.019284228597	336.083579993697	312.751088123358	383.195609137123	343.93613521554	316.258539733218	348.634238745855
ENSSSAG00000000436	0	0.908014571652524	0	0	0	0	0	0	0.729322987509161	1.34050759246211	0	0	0	1.3435005281857	0	0
ENSSSAG00000000437	114.398511934538	124.397996316396	136.73505279679	122.334211675935	112.190701124958	136.730349552304	182.121128101304	181.977062664222	140.030013601759	156.839388318067	111.210138392075	129.009823850885	153.278243654849	142.411055987684	132.932847745006	134.42364926768
ENSSSAG00000000439	6.98616866775803	14.5282331464404	13.4935907365253	9.33848944091108	28.6444343297766	11.9473120968032	13.3259362025345	9.2845440134807	14.5864597501832	10.7240607396969	11.4481024815371	11.7281658046259	17.7480071600352	21.4960084509712	11.2949478476149	8.67249350114067
ENSSSAG00000000442	179.020572111299	147.098360607709	94.4551351556771	129.805003228664	162.318461202067	151.332619892841	96.8351364050837	161.551065834564	160.451057252015	166.222941465302	145.554445836686	126.40356478319	121.815867325696	120.915047536713	145.96547987687	148.299638869506
ENSSSAG00000000446	71.6082288445198	46.3087431542787	70.1666718299315	75.6417644713797	57.2888686595532	66.3739560933514	57.745723544316	60.3495360876246	65.6390688758245	54.9608112909467	46.6101315319726	80.7940310985341	95.1938565856432	79.2665311629564	79.0646349333045	93.6629298123193
ENSSSAG00000000450	544.921156085126	334.149362368129	321.147459529302	419.298175896907	409.376707296391	426.120798119316	352.693111493745	594.210816862765	422.278009767804	390.087709406475	432.574729480939	465.217243583495	386.422519529857	393.645654758411	439.634123914858	425.819430906007
ENSSSAG00000000454	550.160782585945	473.075591830965	959.844087724833	774.160774651528	1592.15314149675	1027.46884032508	818.212482835616	797.542330757993	483.541140718574	356.575019594922	663.989943929154	639.836601119036	2413.72897376478	1813.7257130507	3080.9142359725	2351.11298815924
ENSSSAG00000000459	476.806011574485	602.013661005624	597.316283270186	588.324834777398	660.015507681936	617.277791668168	644.975312202668	519.006010353571	601.691464695058	675.615826600906	639.458295754431	621.592787645174	637.314802564899	662.345760395551	581.255393081107	646.968015185094
ENSSSAG00000000460	52.3962650081852	102.605646596735	85.4594079979935	97.1202901854752	89.5138572805519	83.6311846776227	55.9689320506447	31.5674496458344	71.4736527758978	72.3874099929542	89.1316550348248	52.125181353893	77.445849425608	92.7015364448135	50.3928442432051	74.5834441098098
ENSSSAG00000000467	361.534228556478	391.354280382238	352.632504581194	358.597994530985	264.961017550434	353.109446416629	344.697549772225	371.381760539228	307.774300728866	383.385171444165	294.379778096669	409.18267362806	328.338132460651	440.66817324491	558.665497385877	349.501488095969
ENSSSAG00000000468	17.4654216693951	49.0327868692363	32.3846177676607	33.6185619872799	31.0314705239247	57.0816022402822	26.6518724050689	16.7121792242653	32.0902114504031	22.7886290718559	19.6253185397779	15.6375544061679	99.2274945765603	36.274514261014	27.8029485479752	31.2209766041064
ENSSSAG00000000470	0.873271083469753	4.54007285826262	2.69871814730506	3.73539577636443	2.38703619414805	2.65495824373405	0	0.928454401348071	0.729322987509161	2.68101518492423	4.08860802912041	1.30312953384732	0.806727598183417	0	0.868842142124225	1.73449870022814
ENSSSAG00000000472	57.6358915090037	120.765938029786	127.739325639106	119.532664843662	106.223110639588	83.6311846776227	139.478132253194	54.7788096795362	113.04506306392	131.369744061287	134.106343355149	174.619357535541	122.622594923879	120.915047536713	116.424847044646	132.689150567452
ENSSSAG00000000473	103.919258932901	182.510928902157	206.002151910953	220.388350805501	211.252703182103	199.121868280054	238.090060151949	127.198252984686	185.977361814836	175.606494612537	157.820269924048	207.197595881725	272.673928185995	204.212080284227	311.045486880473	268.847298535361
ENSSSAG00000000474	924.794077394469	798.144808482569	913.066306504878	768.557680986981	657.628471487788	723.47612141753	839.533980759671	696.340801011053	784.751534559858	794.921002330034	776.835525532877	810.546570053035	736.54229714146	835.657328531507	754.154979363827	687.728734640456
ENSSSAG00000000475	60.255704759413	93.52550088021	107.948725892202	94.3187433532019	96.6749658629961	86.2861429213568	118.156634329139	64.0633536930169	104.29318721381	92.4950238798859	89.9493766406489	96.431585504702	136.336964092997	135.693553346756	116.424847044646	106.67167006403
ENSSSAG00000000481	3770.7845384224	3717.41165634543	3376.09640227863	3684.03408443942	3485.07284345615	3325.3352002769	3056.96976486141	5453.74115351857	3580.24654568247	3803.02003981502	3565.26620139299	3777.77251862339	3635.92128501266	3275.45428771674	3825.51195177296	3678.87174318387
ENSSSAG00000000483	25.3248614206228	17.252276861398	17.0918815995987	12.1400362731844	7.16110858244415	14.6022703405373	31.0938511392471	12.0699072175249	8.75187585010993	13.4050759246211	10.6303808757131	11.7281658046259	23.3951003473191	6.71750264092851	13.9014742739876	9.53974285125474
ENSSSAG00000000484	106.53907218331	63.5610200156767	62.0705173880164	56.0309366454665	64.4499772419974	82.3037055557557	55.0805363038091	83.5608961213264	82.4134975885352	79.0899479552648	54.7873475902134	61.2470880908242	87.9333082019924	76.579530106585	86.8842142124225	73.7161947596957
ENSSSAG00000000485	827.860987129326	523.016393271854	435.393194431883	477.196810430556	366.410055801726	407.536090413177	362.465464708937	754.833428295981	386.541183379855	458.453596622043	494.721571523569	415.698321297296	421.111806251744	561.583220781624	474.387809599827	457.907656860228
ENSSSAG00000000486	751.886402867458	944.335154518625	1088.48298607971	940.385886699745	723.27196682686	750.025703854871	1085.61960263314	693.555437807009	713.27788178396	895.459071764693	805.45578173672	878.309305813096	796.240139407033	916.267360222649	608.189499486958	762.312178750265
ENSSSAG00000000487	1015.61427007532	1040.58469911379	1151.45307618349	944.12128247611	1102.8107216964	1145.61448217124	1302.38816486103	908.956858919761	1054.60103993825	1214.49987877068	1160.34695866437	1295.31075664424	1268.17578434433	1360.96603505212	1395.36048025151	1130.89315254874
ENSSSAG00000000489	27.9446746710321	52.6648451558464	56.6730810934062	92.4510454650196	69.2240496302935	43.8068110216119	79.0672214683711	31.5674496458344	62.7217769257879	49.5987809210982	51.5164611669171	44.306404150809	77.445849425608	57.7705227119852	58.2124235223231	57.2384571075285
ENSSSAG00000000491	309.137963548293	289.656648357155	331.942332118522	287.625474780061	398.635044422725	423.465839875582	383.786962632992	319.388314063736	345.699096079342	302.954715896438	235.503822477335	349.238715071083	432.405992626311	337.218632574611	361.438331123678	365.111976398022
ENSSSAG00000000493	100.426174599022	100.78961745343	89.057698861067	90.5833475768374	48.934241980035	76.9937890682876	74.625242734193	105.84380175368	63.451099913297	71.0469024004921	79.3189957649359	89.9159378354654	86.3198530056256	80.6100316911421	82.5400035018014	71.9816960594676
ENSSSAG00000000495	49.7764517577759	54.4808742991515	44.0790630726493	46.6924472045554	48.934241980035	33.1869780466757	57.745723544316	61.2779904889727	55.4285470506963	75.0684251778784	41.7038018970281	43.0032746169617	45.1767454982713	60.4575237683566	54.7370549538262	61.5747038580988
ENSSSAG00000000496	4280.77485116873	3474.97176571421	2543.09206747713	3332.90688146116	2692.576826999	2593.89420412817	2481.28932091192	5036.86512731328	3035.44227401313	3522.85395299044	3399.26871541071	3100.14516102278	2480.68736441401	2625.20003207486	2702.09906200634	2665.92450225064
ENSSSAG00000000497	0	0	0	0	0	0	0	0.928454401348071	0	0	0	0	0	0	0	0
ENSSSAG00000000498	174.654216693951	176.15482690059	170.019243280219	197.042127203224	206.478630793806	180.537160573916	176.790753620291	176.406336256133	198.375852602492	209.11918442409	183.169639704594	179.831875670931	193.61462356402	202.868579756041	215.472851246808	215.945088178403
ENSSSAG00000000499	225.303939535196	197.039162048598	184.412406732512	260.543855401419	230.348992735287	257.530949642203	180.344336607633	212.616057908708	255.263045628206	206.438169239166	208.519009485141	215.016373084808	197.648261554937	212.273083453341	213.735166962559	258.440306333992
ENSSSAG00000000501	0.873271083469753	0.908014571652524	0	0	3.58055429122208	1.32747912186703	0	0	1.45864597501832	2.68101518492423	0.817721605824081	0	0	0	0	2.6017480503422
ENSSSAG00000000506	840.086782297903	1184.05100143489	1162.24794877271	1083.26477514568	1178.00236181206	1182.78389758352	1022.54350460781	1131.7859152433	1027.61608940041	1136.75043840787	1150.53429939448	1114.17575143946	1101.98989911855	1068.08291990763	907.940038519815	1179.45911615513
ENSSSAG00000000508	497.764517577759	434.938979821559	558.634656492147	531.36004918784	415.344297781761	431.430714606784	557.02413326594	524.57673676166	514.172706193959	482.582733286361	437.481059115883	522.554943072777	521.146028426487	527.995707576981	634.254763750684	525.553106169125
ENSSSAG00000000509	427.029559816709	311.448998076816	362.527804454646	312.839396270521	378.345236772466	346.472050807294	405.108460557048	483.724743102345	409.150195992639	371.320603112006	334.448136782049	338.813678800304	459.028003366364	374.836647363811	509.141495284796	450.102412709201
ENSSSAG00000000510	287.306186461549	166.166666612412	231.190187952467	276.419287450968	307.927669045099	278.770615592076	238.978455898785	312.8891332543	311.420915666412	215.8217223864	343.443074446114	377.907564815724	321.077584077	256.608600883469	417.044228219628	280.988789436958
ENSSSAG00000000511	770.225095620322	529.372495273422	386.816267780392	635.951130926044	687.466423914639	718.166204930062	373.126213670965	785.472423540468	700.150068008795	668.913288638595	755.574763781451	556.436310952807	532.440214801055	553.522217612509	518.698758848162	663.445752837262
ENSSSAG00000000513	0.873271083469753	1.81602914330505	0	0.933848944091108	2.38703619414805	0	0	1.85690880269614	1.45864597501832	2.68101518492423	3.27088642329632	1.30312953384732	3.22691039273367	2.6870010563714	4.34421071062113	3.46899740045627
ENSSSAG00000000514	879.383981054042	675.562841309478	490.267130093752	739.608363720157	870.074692766965	809.762264338887	636.091354734311	858.820321246965	897.067274636268	855.243843990829	839.800089181331	797.515274714562	829.315970932553	752.360295783993	711.58171439974	770.984672251406
ENSSSAG00000000515	1963.11339564001	1361.11384290713	1460.00651769204	1586.60935601079	1182.77643420036	1190.74877231472	1180.67794754455	2700.87385352154	1292.36033386623	1231.92647747268	1339.42799033984	1322.67647685503	962.426024632816	1021.06040142113	1228.54278896365	1036.36297338631
ENSSSAG00000000516	75.9745842618685	52.6648451558464	69.2670991141632	73.7740665831975	115.77125541618	108.853287993096	90.6163661772343	118.842163372553	89.7067274636268	73.7279175854163	94.8557062755934	91.2190673693127	98.4207669783769	88.6710348602564	326.684645438709	120.547659665855
ENSSSAG00000000518	744.02696311623	701.895263887401	536.145338597938	661.165052416504	862.91358418452	751.353182976738	437.09070744313	888.530862090103	848.931957460664	765.429835295867	843.070975604628	716.721243616028	866.42544044899	710.711779410237	657.713501588038	883.727087766235
ENSSSAG00000000519	109.158885433719	51.7568305841939	56.6730810934062	88.7156496886552	91.9008934747	61.0640396058833	124.375404556988	84.4893505226744	92.6240194136635	46.917765736174	44.9746883203245	41.7001450831144	50.8238386855553	67.1750264092851	63.4254763750684	52.034961006844
ENSSSAG00000000522	13.0990662520463	29.0564662928808	17.9914543153671	12.1400362731844	38.1925791063688	45.1342901434789	31.9822468860827	23.2113600337018	21.1503666377657	29.4911670341665	20.443040145602	10.4250362707786	34.6892867218869	45.6790179583139	34.753685684969	43.3624675057034
ENSSSAG00000000524	232.290108202954	318.713114650036	313.950877803155	296.963964220972	300.766560462654	274.788178226475	300.277762430443	195.903878684443	290.999872016155	306.976238673824	268.212686710299	328.388642529526	313.817035693349	255.265100355283	280.636011906125	279.25429073673
ENSSSAG00000000525	1026.09352307696	927.082877657227	843.799207390715	920.775058873832	903.493199485037	1064.63825573736	796.002589164725	1031.51283989771	1052.41307097572	900.821102134541	987.80769983549	892.643730685417	1042.29205685297	968.663880821891	1016.54530628534	993.867755230721
ENSSSAG00000000526	127.497578186584	127.122040031353	102.551289597592	133.540399005028	115.77125541618	136.730349552304	116.379842835468	148.552704215691	124.714230864067	127.348221283901	133.288621749325	143.344248723206	166.992612823967	116.884545952156	112.080636334025	114.476914215057
ENSSSAG00000000527	1.74654216693951	0	1.79914543153671	1.86769788818222	1.19351809707403	0	0	9.2845440134807	2.91729195003664	2.68101518492423	4.08860802912041	0	1.61345519636683	0	6.08189499486958	0.867249350114068
ENSSSAG00000000529	0	1.81602914330505	0.899572715768353	0	0	0	0	1.85690880269614	0	0	0	0	0	0	0	0
ENSSSAG00000000530	54.1428071751247	93.52550088021	81.8611171349201	74.7079155272886	82.3527486981078	96.905975896293	93.2815534177412	52.92190087684	78.0375596634803	99.1975618421965	89.9493766406489	72.9752538954501	84.7063978092588	79.2665311629564	52.1305285274535	82.3886882608364
ENSSSAG00000000532	85.5805661800358	76.273224018812	44.9786357884177	72.8402176391064	60.8694229507753	54.4266439965481	66.6296810126723	103.058438549636	65.6390688758245	72.3874099929542	83.4076037940563	63.8533471585189	56.4709318728392	55.0835216556138	64.2943185171927	61.5747038580988
ENSSSAG00000000533	1775.36011269401	2466.16757660826	2202.15400820093	2307.54074084913	2155.49368331569	2074.84986747816	2338.25760567138	1735.28127611954	2055.23217880082	2364.65539310317	2458.88886871301	2444.67100549758	2058.76883056408	2375.30893383232	1616.91522649318	2098.74342727604
ENSSSAG00000000534	2282.73061218994	2688.63114666312	2837.25234553339	2601.70315823783	2376.29453127439	2532.83016452229	2952.1390667348	3590.33317001299	2397.28465994261	2471.89600050014	2462.97747674213	2968.5290781042	2251.57672652992	2274.54639421839	2441.44641936907	2331.16625310661
ENSSSAG00000000536	641.854246350269	693.723132742529	612.609019438248	661.165052416504	594.372012342865	610.640396058833	556.135737519105	524.57673676166	670.247825520919	668.913288638595	686.886148892228	629.411564848257	567.129501522942	635.475749831837	482.207388878945	568.048324324714
ENSSSAG00000000541	1.74654216693951	9.98816028817777	8.99572715768353	11.2061873290933	0	14.6022703405373	1.77679149367126	10.2129984148288	0.729322987509161	0	11.4481024815371	11.7281658046259	9.680731178201	1.3435005281857	11.2949478476149	14.7432389519391
ENSSSAG00000000543	33.1843011718506	29.0564662928808	26.0876087572822	35.4862598754621	23.8703619414805	29.2045406810746	19.5447064303839	27.8536320404421	21.1503666377657	33.5126898115529	33.5265858387873	29.9719792784885	30.6556487309698	33.5875132046426	33.0160014007206	22.5484831029658
ENSSSAG00000000544	248.88225878888	600.197631862319	635.997910048226	595.795626330127	546.631288459904	578.780897134024	658.301248405202	370.45330613788	501.774215406303	473.199180139126	391.688649189735	564.255088155891	570.356411915676	583.079229232595	448.3225453361	620.950534681672
ENSSSAG00000000545	302.151794880535	300.552823216986	297.758568919325	282.956230059606	258.993427065064	297.355323298214	314.492094379813	272.965593996333	287.35325707861	320.381314598445	285.384840432604	294.507274649495	304.943032113332	270.043606165326	206.784429825566	248.033314132623
ENSSSAG00000000550	227.923752785606	270.588342352452	328.344041255449	319.376338879159	500.084082674017	330.54230134489	295.835783696265	357.454944519007	307.774300728866	252.015427382878	324.63547751216	349.238715071083	429.179082233578	530.682708633352	553.452444533131	529.022103569581
ENSSSAG00000000551	0.873271083469753	0.908014571652524	7.19658172614682	0.933848944091108	2.38703619414805	2.65495824373405	1.77679149367126	3.71381760539228	5.83458390007329	1.34050759246211	0.817721605824081	2.60625906769465	1.61345519636683	2.6870010563714	4.34421071062113	3.46899740045627
ENSSSAG00000000553	438.382083901816	554.796903279692	570.329101797136	580.854043224669	506.051673159387	520.371815771875	616.546648303928	744.620429881153	474.789264868464	534.862529392384	546.238032690486	620.289658111326	542.92767357744	545.461214443395	543.026338827641	530.756602269809
ENSSSAG00000000555	1427.79822147305	956.139343950108	1061.49580460666	838.596351793815	761.464545933228	767.282932439142	1136.25816020277	1651.72037999822	952.495821686965	869.989427507912	942.015289909342	1013.83477733322	692.172279241372	740.268791030322	795.85940218579	748.43618914844
ENSSSAG00000000556	16472.51244749	12264.5528193106	12054.2743912959	10192.9612247544	13108.409260164	13748.7012651768	13010.5557124078	13335.3905665623	11538.6189853824	12805.8690307906	11825.8898634279	11289.0111517194	12521.2190514048	12812.964537307	11221.9651076765	11925.5458134185
ENSSSAG00000000557	19.2119638363346	33.5965391511434	49.4764993672594	28.9493172668243	73.9981220185896	34.5144571685427	29.3170596455758	31.5674496458344	19.6917206627474	41.5557353663255	43.3392451086763	28.6688497446411	54.0507490782889	42.9920169019425	34.753685684969	44.2297168558174
ENSSSAG00000000558	282.06655996073	295.10473578707	274.369678309348	285.757776891879	258.993427065064	288.062969445145	266.518724050689	292.463136424642	274.954766290954	277.485071639658	278.843067586012	281.475979311022	264.606652204161	261.982602996212	264.996853347889	231.555576480456
ENSSSAG00000000562	1152.71783018007	474.89162097427	370.623958896561	493.072242480105	1225.74308569502	392.93382007264	608.551086582407	1290.55161787382	437.593792505497	323.06232978337	307.463323789855	242.382093295602	946.291472669148	677.124266205594	314.520855448969	1301.74127452122
ENSSSAG00000000564	55.0160782585945	42.6766848676686	53.0747902303328	49.4939940368287	76.3851582127376	47.789248387213	54.1921405569735	68.7056256997572	50.3232861381321	73.7279175854163	64.6000068601024	62.5502176246715	50.8238386855553	57.7705227119852	81.6711613596772	60.7074545079847
ENSSSAG00000000566	48.9031806743062	42.6766848676686	44.9786357884177	52.295540869102	40.5796153005169	75.6663099464206	47.9733703291241	57.5641728835804	49.593963150623	46.917765736174	46.6101315319726	66.4596062262135	52.4372938819221	49.709519542871	54.7370549538262	47.6987142562737
ENSSSAG00000000569	214.824686533559	216.107468053301	251.880360415139	175.563601489128	233.929547026509	224.343971595528	193.670272810167	272.037139594985	183.789392852309	170.244464242689	205.248123061844	178.528746137083	327.531404862467	259.295601939841	465.699388178585	234.157324530798
ENSSSAG00000000570	467.200029656318	496.683970693931	474.074821209922	453.850586828278	581.24331327505	512.406941040673	458.412205367185	538.503552781881	506.150153331358	544.246082539619	542.96714626719	512.129906801998	582.457325888427	447.385675885839	602.976446634212	562.84482822403
ENSSSAG00000000571	602.55704759413	917.09471736905	983.23297833481	934.782793035199	1075.3598054637	907.995719357047	848.417938228027	667.558714569263	960.518374549565	891.437548987306	900.311488012313	751.905741029906	1005.18258733654	971.350881878263	814.105087170399	1050.23896298814
ENSSSAG00000000576	26.1981325040926	24.5163934346182	13.4935907365253	21.4785257140955	29.8379524268506	26.5495824373406	13.3259362025345	36.2097216525747	24.7969815753115	18.7671062944696	35.1620290504355	16.9406839400152	37.1094695164372	16.1220063382284	26.0652642637268	35.5572233546768
ENSSSAG00000000580	0.873271083469753	0	0.899572715768353	0	0	0	0	1.85690880269614	3.64661493754581	1.34050759246211	1.63544321164816	0	0.806727598183417	0	3.4753685684969	0
ENSSSAG00000000581	2032.97508231759	2586.93351463804	2385.66684221767	2635.32172022511	3346.62474419557	2591.23924588444	3427.43079129186	1965.53796765387	2191.61557746503	2466.53397013029	2646.96483805255	1946.8755235679	3544.76106641793	3541.46739229751	2653.44390204738	3501.9528757606
ENSSSAG00000000582	355.42133097219	340.505464369697	306.754296077008	324.045583599614	285.250825200692	297.355323298214	318.934073113991	298.033862832731	304.857008778829	360.596542372309	319.729147877216	329.691772063373	321.077584077	366.775644194697	265.865695490013	303.537272539924
ENSSSAG00000000589	22.7050481702136	32.6885245794909	33.2841904834291	23.3462236022777	31.0314705239247	30.5320198029416	30.2054553924114	26.925177639094	33.5488574254214	20.1076138869317	26.1670913863706	41.7001450831144	28.2354659364196	22.8395089791569	39.9667385377144	39.026220755133
ENSSSAG00000000590	301.278523797065	285.116575498893	197.905997469038	232.528387078686	227.961956541139	223.016492473661	170.571983392441	346.31349170283	234.84200197795	280.166086824582	250.222811382169	220.228891220198	261.379741811427	221.677587150641	295.406328322237	267.112799835133
ENSSSAG00000000591	16.5921505859253	9.08014571652524	12.5940180207569	12.1400362731844	13.1286990678143	13.2747912186703	6.21877022784941	7.42763521078456	12.3984907876557	18.7671062944696	11.4481024815371	9.12190673693127	12.1009139727513	17.4655068664141	13.0326321318634	12.1414909015969
ENSSSAG00000000593	2.61981325040926	6.35610200156767	1.79914543153671	5.60309366454664	5.96759048537013	3.98243736560108	3.55358298734252	3.71381760539228	2.18796896252748	2.68101518492423	5.72405124076857	2.60625906769465	11.2941863745678	4.03050158455711	4.34421071062113	13.008740251711
ENSSSAG00000000594	0.873271083469753	0	0	0	0	0	0	0	0	0	1.63544321164816	3.90938860154197	0	0	0	0.867249350114068
ENSSSAG00000000595	505.623957328987	389.538251238933	503.760720830278	581.78789216876	751.916401156636	670.376956542849	857.301895696384	632.277447318036	595.856880794985	296.252177934127	151.278497077455	327.085512995678	181.513709591269	435.294171132168	250.226536931777	298.333776439239
ENSSSAG00000000598	1466.22214914572	934.346994230448	784.427408150004	1241.08524669708	497.697046479869	777.902765414078	998.556819443249	986.018574231651	1217.24006615279	1050.9579524903	1205.3216469847	1267.94503643345	698.626100026839	408.424160568453	1570.8665929606	753.639685249125
ENSSSAG00000000600	47.1566385073667	286.932604642198	358.029940875805	237.197631799141	300.766560462654	266.823303495273	297.612575189936	193.118515480399	276.413412265972	246.653397013029	312.369653424799	281.475979311022	342.859229227952	296.91361672904	178.98148127759	300.935524489581
ENSSSAG00000000602	105.66580109984	141.650273177794	114.245734902581	133.540399005028	122.932363998625	134.07539130857	110.161072607618	93.7738945361551	99.1879263012459	99.1975618421965	89.9493766406489	96.431585504702	94.3871289874598	142.411055987684	151.178532729615	117.078662265399
ENSSSAG00000000604	391.225445394449	407.698542671983	259.076942141286	381.010369189172	316.282295724617	331.869780466757	294.947387949429	407.591482191803	394.563736242456	344.510451262763	430.939286269291	306.235440454121	274.287383382362	307.661620954526	243.275799794783	307.873519290494
ENSSSAG00000000606	187.753282945997	139.834244034489	199.705142900574	137.275794781393	183.8017869494	211.069180376857	107.495885367111	272.965593996333	179.413454927254	170.244464242689	202.794958244372	139.434860121664	212.169358322239	240.486594545241	268.472221916386	217.679586878631
ENSSSAG00000000610	1.74654216693951	5.44808742991515	1.79914543153671	6.53694260863775	1.19351809707403	1.32747912186703	2.66518724050689	0.928454401348071	1.45864597501832	1.34050759246211	0.817721605824081	2.60625906769465	3.22691039273367	1.3435005281857	3.4753685684969	1.73449870022814
ENSSSAG00000000613	613.909571679237	731.859744751935	679.177400405107	710.659046453333	680.305315332195	643.827374105508	666.296810126723	591.425453658721	645.450843945608	674.275319008444	650.906398235969	665.899191795983	653.449354528568	635.475749831837	681.172239425392	659.109506086691
ENSSSAG00000000616	4.36635541734877	5.44808742991515	8.99572715768353	9.33848944091108	16.7092533590364	5.30991648746811	12.4375404556988	9.2845440134807	5.10526091256413	4.02152277738634	3.27088642329632	5.2125181353893	6.45382078546734	4.03050158455711	4.34421071062113	4.33624675057034
ENSSSAG00000000618	0.873271083469753	0	0	0.933848944091108	0	0	0.888395746835631	0.928454401348071	0.729322987509161	1.34050759246211	0.817721605824081	0	2.42018279455025	0	0	0
ENSSSAG00000000619	62.0022469263525	30.8724954361858	37.7820540622708	42.0232024840998	29.8379524268506	29.2045406810746	41.7546001012746	53.8503552781881	44.4887022380588	52.2797961060225	43.3392451086763	40.397015549267	36.3027419182538	25.5265100355283	41.7044228219628	29.4864779038783
ENSSSAG00000000620	551.907324752884	513.028232983676	536.145338597938	508.013825585562	599.146084731161	626.570145521237	652.082478177353	499.508467925262	579.082452082274	639.422121604429	604.296266703996	676.324228066761	583.26405348661	604.575237683566	722.007820105231	685.126986590113
ENSSSAG00000000623	596.444150009842	477.615664689228	394.012849506539	411.827384344178	503.664636965239	544.266439965481	437.979103189966	459.584928667295	517.819321131504	608.5904469778	560.95702159532	517.342424937388	553.415132353824	437.981172188539	465.699388178585	472.650895812167
ENSSSAG00000000625	30.5644879214414	0.908014571652524	0.899572715768353	32.6847130431888	68.0305315332195	0	117.268238582303	0	92.6240194136635	100.538069434659	84.2253253998804	36.4876269477251	26.6220107400528	61.8010242965423	19.114527126733	23.4157324530798
ENSSSAG00000000626	80.3409396792173	95.3415300235151	64.7692355353214	84.9802539122908	64.4499772419974	74.3388308245535	81.732408708878	90.0600769307628	32.0902114504031	28.1506594417044	15.5367105106575	43.0032746169617	41.9498351055377	53.7400211274281	41.7044228219628	74.5834441098098
ENSSSAG00000000629	25.3248614206228	49.0327868692363	65.6688082510898	47.6262961486465	46.547205785887	41.1518527778778	58.6341192911516	42.7089024620112	51.7819321131504	53.6203036984846	48.2455747436208	56.0345699554349	58.084387069206	55.0835216556138	52.1305285274535	45.0969662059315
ENSSSAG00000000630	0	0	0	0	2.38703619414805	0	0.888395746835631	0.928454401348071	0.729322987509161	0	0	0	0	2.6870010563714	0	0
ENSSSAG00000000631	1161.45054101477	990.643897672904	1047.10264115436	981.475240239754	899.912645193815	981.007071059733	1098.05714308884	1120.64446242712	952.495821686965	1103.23774859632	922.389971369564	948.678300640852	894.660906385409	1101.67043311228	1066.93815052855	804.807396905855
ENSSSAG00000000632	64.6220601767617	45.4007285826262	43.1794903568809	61.6340303100131	73.9981220185896	70.3563934589525	146.585298227879	105.84380175368	78.0375596634803	33.5126898115529	31.0734210213151	57.3376994892823	67.765118247407	116.884545952156	86.0153720702983	71.9816960594676
ENSSSAG00000000636	56.762620425534	30.8724954361858	26.9871814730506	28.9493172668243	22.6768438444065	31.8594989248087	26.6518724050689	73.3478977064976	40.1127643130039	26.8101518492423	50.698739561093	46.9126632185037	38.722924712804	10.7480042254856	45.1797913904597	24.2829818031939
ENSSSAG00000000638	0	0	0	0	0	0	0	0	0	0	0	0	0	0	0	0
ENSSSAG00000000640	95.1865480982031	112.593806884913	98.0534260187505	92.4510454650196	85.9333029893298	111.50824623683	109.272676860783	97.4877121415474	110.857094101393	101.878577027121	108.756973574603	139.434860121664	108.908225754761	115.54104542397	104.261057054907	96.2646778626615
ENSSSAG00000000643	640.980975266799	435.846994393212	358.929513591573	412.76123328827	625.403482866789	552.231314696683	445.086269164651	767.831789914854	932.804101024217	975.889527312419	876.597561443415	861.368621873081	606.65915383393	772.512803706779	657.713501588038	710.277217743421
ENSSSAG00000000645	220.064313034378	167.074681184065	123.241462060264	164.357414160035	110.997183027884	167.262369355245	103.053906632933	194.046969881747	156.075119326961	116.624160544204	130.017735326029	140.737989655511	129.88314330753	151.815559684984	143.358953450497	129.220153166996
ENSSSAG00000000650	104.79253001637	188.867030903725	185.311979448281	199.843674035497	202.898076502584	188.502035305118	181.232732354469	128.126707386034	159.721734264506	148.796342763295	177.445588463826	113.372269444717	202.488627144038	196.151077115113	123.37558418164	231.555576480456
ENSSSAG00000000652	0	0	0	0	0	0	0	0	0	0	0	0	0	0	0	0
ENSSSAG00000000654	260.234782873986	374.10200352084	361.628231738878	433.305910058274	391.47393584028	359.746842025964	261.188349569675	227.471328330277	358.097586866998	343.169943670301	360.61522816842	251.504000032534	321.884311675183	396.332655814782	218.07937767318	356.439482896882
ENSSSAG00000000656	3558.57966513924	3014.60837788638	2137.38477266561	2847.30543053379	2443.13154471053	2377.51510726385	2224.54295007642	2842.92737692779	2732.77323419683	2919.62553638249	2971.60031556471	2932.04145115648	2392.75405621201	2645.35253999765	2211.20325170615	2279.13129209977
ENSSSAG00000000657	655.826583685785	642.874316729987	704.36543644662	560.309366454665	668.370134361454	646.482332349242	695.613869772299	656.417261753086	634.51099913297	654.167705121512	558.503856777847	553.830051885113	730.088476355992	701.307275712937	654.238133019541	696.401228141596
ENSSSAG00000000659	671.54546318824	624.714025296937	646.792782637446	719.063686950153	692.240496302935	823.037055557557	1313.04891382306	505.07919433335	934.992069986745	1069.72505878477	896.222879983193	671.111709931372	650.222444135834	869.244841736149	609.927183771206	589.729558077566
ENSSSAG00000000660	704.729764360091	1013.34426196422	1039.90605942822	888.090345830643	891.558018514297	868.171345701036	1028.76227483566	830.966689206523	828.510913810407	886.075518617458	893.769715165721	1024.259813604	995.501856158336	902.832354940792	1013.06993771685	978.257266928668
ENSSSAG00000000667	4282.52139333567	5052.19307667465	3462.45538299239	3882.01006058673	3458.81544532053	3412.94882232013	3755.24882187421	3309.93994080587	3534.2991974694	4529.57515492949	4571.88149816244	4323.78379330542	4475.7247147216	4018.41007980344	4120.9182800952	4550.45734004851
ENSSSAG00000000669	20.0852349198043	14.5282331464404	19.7905997469038	16.8092809936399	20.2898076502584	23.8946241936065	29.3170596455758	17.6406336256133	38.6541183379855	28.1506594417044	13.9012672990094	22.1532020754045	20.1681899545854	25.5265100355283	22.5898956952299	27.7519792036502
ENSSSAG00000000673	4658.90123031113	3763.72039949971	4056.1733753995	4555.31514927642	3495.81450632982	3981.10988647922	4551.25141103894	6824.13984990832	4118.48691046423	4012.13922423911	4127.04094459414	5312.85910949554	4037.671628908	4003.63157399339	5700.47329447704	4129.84140524319
ENSSSAG00000000674	2100.21695574476	2048.48087364809	2193.15828104324	2064.74001538544	3308.4321650892	3252.32384857422	2762.02237691198	2523.53906286406	3149.21666006456	3006.75852989252	2803.14966476495	2972.43846670575	2899.3789878712	2484.13247661536	2913.22770254253	2828.10013072197
ENSSSAG00000000677	0	0	0	0	0	0	0	0	0	0	0	0	0	0	0	0
ENSSSAG00000000678	1555.29579965963	1645.32240383437	1317.87402860064	1611.82327750125	1968.11134207507	2036.35297294402	1396.55811402561	1592.29929831194	1935.62320884931	1860.62453833742	1685.32422960343	1596.33367896297	1974.869160353	2035.40330020134	2189.48219815305	2177.66311813642
ENSSSAG00000000679	16.5921505859253	2.72404371495757	12.5940180207569	15.8754320495488	14.3222171648883	5.30991648746811	22.2098936708908	9.2845440134807	24.7969815753115	24.1291366643181	22.8962049630743	19.5469430077099	17.7480071600352	8.06100316911421	13.9014742739876	8.67249350114067
ENSSSAG00000000682	163.301692608844	242.439890631224	92.6559897241404	157.820471551397	120.545327804477	199.121868280054	112.826259848125	69.6340801011053	98.4586033137368	97.8570542497344	53.1519043785653	65.1564766923662	83.0929426128919	104.793041198485	53.868212811702	123.149407716198
ENSSSAG00000000684	1.74654216693951	0	0	0.933848944091108	0	0	0	0	0	1.34050759246211	0	0	0	0	0	0
ENSSSAG00000000686	296.038897296246	264.232240350885	425.497894558431	344.590260369619	254.219354676767	278.770615592076	239.86685164562	270.180230792289	340.593835166778	210.459692016552	277.207624374363	281.475979311022	241.211551856842	159.876562854099	200.702534830696	225.484831029658
ENSSSAG00000000687	1674.06066701152	2013.06830535365	2108.59844576102	1792.05612371084	1493.09113943961	1603.59477921537	2600.33435098789	1090.00546718263	1506.78129219393	1926.30941036806	1964.98501879527	1867.38462200322	1723.97687731796	1930.61025900285	1524.81795942802	1633.03052626479
ENSSSAG00000000688	74.228042094929	84.4453551636848	77.3632535560784	56.9647855895576	60.8694229507753	78.3212681901546	79.0672214683711	52.92190087684	70.0150068008795	81.770963140189	69.5063364950469	72.9752538954501	75.8323942292412	56.4270221837995	73.8515820805591	69.3799480091254
ENSSSAG00000000689	7965.97882341109	5459.89161934663	7133.61163604304	6324.95889832907	5502.11842751126	5359.03321497719	6928.59842957108	10250.1365908827	6447.94453256849	5685.09269963183	6143.54242455632	7156.7873998895	6169.04594330859	6700.0371340621	8229.67277020066	5946.72879373216
ENSSSAG00000000691	4904.29040476613	4299.4489967747	2401.8591511015	3572.90606009258	3949.35138321795	4062.0861129131	1896.72491949407	4319.16987507122	3886.56220043632	4571.13089029581	4369.08653991807	3405.07747194306	2832.42059722198	2845.53411869732	2661.2634813265	3565.26207831893
ENSSSAG00000000693	399.958156229147	562.969034424565	456.083366894555	576.184798504213	554.985915139422	556.213752062284	604.109107848229	981.376302224911	414.984779892713	509.392885135604	532.336765391477	578.589513028212	914.829096339995	626.071246134537	844.514562144747	786.595160553459
ENSSSAG00000000695	646.220601767617	562.969034424565	661.18594608974	606.067964715129	762.658064030302	735.423433514333	614.769856810256	702.839981820489	692.856838133703	544.246082539619	670.531716775747	603.348974171311	765.584490676063	712.055279938422	1009.59456914835	739.7636956473
ENSSSAG00000000697	92.5667348477939	66.2850637306343	79.1623989876151	112.061873290933	95.481447765922	111.50824623683	71.0716597468504	39.923539257967	111.586417088902	85.7924859175753	108.756973574603	113.372269444717	92.7736737910929	104.793041198485	119.900215613143	107.538919414144
ENSSSAG00000000698	177.27402994436	198.855191191903	158.32479797523	164.357414160035	131.286990678143	164.607411111511	193.670272810167	159.694157031868	172.849548039671	222.524260348711	202.794958244372	144.647378257053	154.891698851216	218.990586094269	154.653901298112	161.308379121217
ENSSSAG00000000701	448.861336903453	343.229508084654	700.767145583547	493.072242480105	346.120248151467	365.056758513433	428.206749974774	389.022394164842	376.330661554727	341.829436077839	378.60510349655	387.029471552655	370.287967566188	407.080660040268	371.864436829168	408.474443903726
ENSSSAG00000000703	819.128276294629	843.545537065195	693.5705638574	690.114369683329	627.790519060937	679.669310395918	818.212482835616	895.958497300888	689.939546183666	815.028616216966	699.969694585413	698.477430142166	596.171695057545	652.941256698251	528.256022411529	584.526061976881
ENSSSAG00000000704	117.891596268417	237.899817772961	232.089760668235	129.805003228664	169.479569784512	160.62497374591	146.585298227879	125.34134418199	138.571367626741	151.477357948219	193.800020580307	147.253637324748	310.590125300616	197.494577643298	364.913699692175	188.193108974753
ENSSSAG00000000705	11873.8669219382	14756.1448039252	14046.8279567228	14713.7239630995	11660.6718084132	12344.2283542415	13283.2932066863	14812.5615191071	12243.8743143038	12451.9750263806	12642.7937476461	14356.578074396	11450.6915286154	12100.9092573686	10516.4652882716	12191.7913639036
ENSSSAG00000000708	443.621710402635	595.657559004056	598.215855985955	594.861777386035	606.307193313605	562.85114767162	540.144614076063	477.225562292908	550.638855569417	571.056234388861	574.858288894329	608.5614923067	617.953340208497	526.652207048795	528.256022411529	589.729558077566
ENSSSAG00000000709	0	0	0.899572715768353	0	0	0	0	0	0	0	0	0	0	0	0	0
ENSSSAG00000000710	1110.80081817353	1433.75500863934	1108.27358582661	1220.54056992708	1372.54581163513	1271.72499874861	1104.27591331669	1367.61333318571	1324.45054531664	1383.4038354209	1354.14697924468	1369.58914007354	1361.75618573361	1377.08804139034	1323.24658245519	1368.51947448
ENSSSAG00000000711	715.209017361728	985.195810242989	1115.47016755276	1230.81290831208	1564.70222526405	1574.39023853429	1103.38751756985	943.30967176964	1441.87154630561	1235.94800025007	1366.41280333204	1196.27291207184	1769.15362281623	1265.57749755093	1735.9465999642	1830.7633780908
ENSSSAG00000000712	6042.16262652722	5338.21766674519	3801.59429683706	5458.34707821252	5493.76380083174	5536.91541730737	3828.09727311473	6965.26491891323	5628.1854946082	5994.74995349058	5993.08164908469	5411.89695406794	5750.3543198514	4386.52922452632	5061.00547787361	5211.30134483543
ENSSSAG00000000715	0	0	0	0.933848944091108	0	0	0	0	0	0	0	0	0.806727598183417	0	1.73768428424845	0
ENSSSAG00000000716	383.366005643222	399.526411527111	361.628231738878	363.267239251441	911.847826164555	499.132149822002	592.559963139366	638.776628127473	513.44338320645	470.518164954202	410.496246123689	497.795481929678	1164.91465177685	961.946378180963	835.826140723505	1069.31844869065
ENSSSAG00000000719	137.976831188221	95.3415300235151	193.408133890196	183.968241985948	248.251764191397	140.712786917905	191.005085569661	204.259968296576	341.323158154287	131.369744061287	211.789895908437	173.316228001694	221.043361902256	167.937566023213	311.045486880473	217.679586878631
ENSSSAG00000000720	1607.69206466782	1304.81693946468	1367.3505279679	1365.2871562612	1587.37906910845	1647.40159023698	1682.62154450668	1608.08302313486	1409.0520118677	1331.12403931488	1305.08368289523	1370.89226960738	1511.00079139754	1428.1410614614	1303.26321318634	1536.76584840213
ENSSSAG00000000721	1150.97128801313	1090.52550055468	906.7692974945	1054.31545787886	1086.10146833736	1011.53909086267	891.949329822973	1275.69634745225	1056.78900890077	969.186989350109	876.597561443415	931.737616700837	813.181418968884	882.679847018006	805.416665749157	937.496547473307
ENSSSAG00000000724	49.7764517577759	50.8488160125414	55.7735083776379	45.7585982604643	26.2573981356286	43.8068110216119	55.9689320506447	39.923539257967	38.6541183379855	36.1937049964771	19.6253185397779	33.8813678800304	30.6556487309698	33.5875132046426	32.1471592585963	15.6104883020532
ENSSSAG00000000725	42.7902830900179	66.2850637306343	51.2756447987961	61.6340303100131	68.0305315332195	47.789248387213	35.5358298734252	48.2796288700997	63.451099913297	72.3874099929542	81.7721605824081	61.2470880908242	58.8911146673894	59.1140232401709	39.0978963955901	58.1057064576425
ENSSSAG00000000727	0	0	0	0	0	0	0	0	0	0	2.45316481747224	0	0	0	0.868842142124225	0.867249350114068
ENSSSAG00000000728	4752.3412362424	3305.17304081519	3672.05582576642	4201.38639946589	3580.55429122208	4081.99829974111	2413.77124415241	3836.37358637023	4049.20122665086	3715.88704630498	4035.45612474184	3465.02143050003	3360.82717403211	3098.11221799623	3190.38834588015	3545.31534326631
ENSSSAG00000000729	68.9884155941105	43.5846994393212	47.6773539357227	46.6924472045554	51.3212781741831	35.8419362904097	32.8706426329183	79.8470785159341	48.1353171756046	41.5557353663255	56.4227908018616	32.5782383461831	28.2354659364196	53.7400211274281	48.6551599589566	52.034961006844
ENSSSAG00000000733	372.013481558115	326.885245794909	294.160278056251	335.251770928708	255.412872773841	285.408011201411	347.362737012732	435.445114232245	274.225443303445	282.847102009506	328.724085541281	323.176124394136	261.379741811427	284.822111975369	326.684645438709	286.192285537642
ENSSSAG00000000734	172.034403443541	276.036429782367	126.839752923338	181.166695153675	125.319400192773	205.759263889389	148.36208972155	272.037139594985	110.857094101393	81.770963140189	48.2455747436208	88.612808301618	95.1938565856432	114.197544895785	99.0480042021617	118.813160965627
ENSSSAG00000000735	4572.44739304763	4480.14389653356	3925.73533161309	4055.70596418768	4123.60502539076	3831.10474570824	5552.47341772269	4411.08686080468	2842.90100531071	3107.29659932718	3012.48639585591	2714.41881900398	3284.18805220469	3790.01499001187	2442.3152615112	3362.32573039224
ENSSSAG00000000738	33.1843011718506	16.3442622897454	12.5940180207569	15.8754320495488	38.1925791063688	23.8946241936065	22.2098936708908	37.1381760539228	20.4210436502565	20.1076138869317	31.0734210213151	24.7594611430992	45.1767454982713	42.9920169019425	49.5240021010808	45.9642155560456
ENSSSAG00000000739	600.81050542719	489.419854120711	534.346193166402	525.756955523294	563.34054181894	561.523668549753	532.149052354543	636.919719324776	493.751662543702	571.056234388861	562.592464806968	620.289658111326	530.826759604688	576.361726591666	880.13708997184	490.863132164562
ENSSSAG00000000743	197.359264864164	231.543715771394	198.805570184806	204.512918755953	170.673087881586	209.74170125499	138.589736506358	230.256691534322	191.811945714909	164.88243387284	231.415214448215	217.622632152503	175.866616403985	159.876562854099	149.440848445367	244.564316732167
ENSSSAG00000000746	0	5.44808742991515	1.79914543153671	2.80154683227332	2.38703619414805	2.65495824373405	0	2.78536320404421	3.64661493754581	1.34050759246211	1.63544321164816	1.30312953384732	9.680731178201	1.3435005281857	4.34421071062113	1.73449870022814
ENSSSAG00000000748	628.755180098222	493.959926978973	506.459438977583	566.846309063302	452.343358791056	439.395589337986	592.559963139366	463.298746272687	495.93963150623	569.715726796399	467.736758531374	482.15792752351	498.557655677352	536.056710746095	489.158126015939	499.535625665703
ENSSSAG00000000750	0	0.908014571652524	0	0	0	0	0	0.928454401348071	0	0	0.817721605824081	0	1.61345519636683	0	0.868842142124225	0.867249350114068
ENSSSAG00000000752	20.9585060032741	11.8041894314828	18.8910270311354	14.0077341613666	4.7740723882961	3.98243736560108	18.6563106835482	23.2113600337018	9.4811988376191	10.7240607396969	4.90632963494449	20.8500725415572	17.7480071600352	5.37400211274281	7.81957927911803	6.07074545079847
ENSSSAG00000000757	0.873271083469753	2.72404371495757	0.899572715768353	0.933848944091108	0	1.32747912186703	0	0	0	0	0	1.30312953384732	0.806727598183417	1.3435005281857	0	0
ENSSSAG00000000759	350.181704471371	370.46994523423	330.143186686986	310.971698382339	165.89901549329	163.279931989644	342.032362531718	588.640090454677	185.977361814836	229.226798311022	179.081031675474	291.901015581801	826.089060539819	338.562133102797	397.060858950771	184.724111574296
ENSSSAG00000000762	7.85943975122778	5.44808742991515	10.7948725892202	15.8754320495488	15.5157352619623	7.96487473120216	13.3259362025345	5.57072640808842	10.9398448126374	8.04304555477269	16.3544321164816	6.51564766923662	11.2941863745678	8.06100316911421	6.9507371369938	11.2742415514829
ENSSSAG00000000763	1075.86997483474	747.295992470028	575.726538091746	636.884979870135	643.3062543229	558.868710306019	349.139528506403	1150.35500327026	703.067359958831	796.261509922496	770.293752686284	621.592787645174	493.717290088251	494.408194372338	443.978334625479	545.499841221749
ENSSSAG00000000766	1474.95485998041	1648.04644754933	1518.47874421698	1612.75712644534	1624.37813011775	1631.47184077458	1662.18844232946	1293.33698107786	1566.58577716968	1636.75977039624	1631.35460361904	1644.54947171532	1611.84174117047	1516.81209632166	1334.54153030281	1632.16327691468
ENSSSAG00000000768	730.927896864184	570.233150997785	806.017153328444	690.114369683329	809.205269816189	594.710646596428	737.368469873573	979.519393422214	769.435751822165	588.482833090868	699.151972979589	681.53674620215	954.358748650982	761.764799481293	1239.83773681127	849.904363111786
ENSSSAG00000000771	8.73271083469753	6.35610200156767	7.19658172614682	7.47079155272886	4.7740723882961	13.2747912186703	8.88395746835631	9.2845440134807	18.9623976752382	5.36203036984846	8.17721605824081	22.1532020754045	11.2941863745678	6.71750264092851	5.21305285274535	7.80524415102661
ENSSSAG00000000774	1197.25465543703	891.670309362779	1325.07061032678	901.164231047919	936.91170620311	963.749842475462	795.114193417889	1319.33370431561	972.916865337221	1285.54678117117	1017.24567764516	1335.70777219351	1206.05775928421	1217.21147853625	1291.0994231966	946.169040974448
ENSSSAG00000000775	760.619113702155	501.224043552193	689.972272994327	585.523287945124	527.534998906719	501.787108065736	728.484512405217	708.410708228578	605.338079632604	557.65115846424	538.878538238069	654.171025991357	587.297691477527	548.148215499766	637.730132319181	489.128633464334
ENSSSAG00000000776	310.884505715232	282.392531783935	258.177369425517	248.403819128235	208.865666987954	278.770615592076	299.389366683608	323.102131669129	274.954766290954	294.911670341665	309.916488607327	330.99490159722	253.312465829593	369.462645251068	263.25916906364	273.183545285931
ENSSSAG00000000779	482.918909158774	495.775956122278	76.46368084031	198.909825091406	421.311888267131	528.336690503077	107.495885367111	221.900601922189	150.969858414396	176.947002204999	130.835456931853	149.859896392442	141.177329682098	154.502560741356	178.98148127759	287.92678423787
ENSSSAG00000000782	20.9585060032741	30.8724954361858	52.1752175145645	48.5601450927376	44.1601695917389	53.0991648746811	48.8617660759597	21.3544512310056	35.0075034004397	56.3013188834088	38.4329154737318	59.9439585569769	40.3363799091708	33.5875132046426	21.7210535531056	49.4332129565018
ENSSSAG00000000783	0	0	0	0	0	0	0	0	0	0	0	0	0	0	0	0
ENSSSAG00000000789	600.81050542719	700.079234744096	671.081245963191	699.45285912424	776.980281195191	784.540161023413	771.127508253327	657.345716154434	730.78163348418	794.921002330034	712.235518672775	766.240165902226	839.803429708937	873.275343320706	894.907406387952	870.718347514524
ENSSSAG00000000791	758.872571535216	977.931693669769	915.765024652183	1067.38934309614	833.07563175767	850.914117116765	1190.45030075975	504.150739932002	823.405652897843	937.014807131018	847.159583633748	880.915564880791	962.426024632816	944.480871314549	920.103828509554	914.948064370341
ENSSSAG00000000792	892.483047306088	902.566484222609	812.314162338823	909.568871544739	1013.29686441585	845.604200629297	798.667776405232	1061.22338074084	974.375511312239	982.59206527473	973.088710930657	888.734342083875	1001.14894934562	965.97687976552	929.661092072921	1012.07999158312
ENSSSAG00000000794	3.49308433387901	0	4.49786357884177	2.80154683227332	0	1.32747912186703	0.888395746835631	2.78536320404421	2.91729195003664	4.02152277738634	0.817721605824081	0	0.806727598183417	0	3.4753685684969	5.20349610068441
ENSSSAG00000000795	661.066210186603	644.690345873292	690.871845710095	612.604907323766	556.179433236496	496.477191578268	597.890337620379	454.942656660555	517.819321131504	565.694204019012	564.227908018616	647.65537832212	485.650014106417	609.949239796309	626.435184471566	548.101589272091
ENSSSAG00000000797	0	0.908014571652524	0	0	0	0	0	0	0	0	0	0	0	0	0	0
ENSSSAG00000000798	260.234782873986	358.665755802747	278.867541888189	306.302453661883	328.217476695357	334.524738710491	282.509847493731	348.170400505526	331.112636329159	374.00161829693	309.098767001503	334.904290198762	298.489211327864	232.425591376127	178.98148127759	241.095319331711
ENSSSAG00000000800	1757.89469102461	1896.84244018212	1758.66465932713	1764.0406553881	2124.46221279177	2169.10088513072	1521.82191432944	1879.19170832849	1935.62320884931	2127.38554923738	2100.72680536206	1739.67792768618	2054.73519257316	1723.71117766226	1701.19291427923	2106.54867142707
ENSSSAG00000000801	0	0	0	0	0	0	0	0	0	0	0	0	0	0	0	0
ENSSSAG00000000802	169.414590193132	157.086520895887	44.9786357884177	53.2293898131931	70.4175677273675	150.005140770974	50.6385575696309	142.053523406255	67.827037838352	174.265987020075	63.7822852542783	164.194321264763	90.3534909965427	153.15906021317	170.293059856348	110.140667464487
ENSSSAG00000000803	0	0	0.899572715768353	0	0	0	0	0	0	5.36203036984846	1.63544321164816	0	0	0	0	1.73449870022814
ENSSSAG00000000804	2369.18444945344	1543.62477180929	2078.0129734249	2191.74347178183	1380.90043831465	1417.74770215399	1743.03245529151	3188.31241422927	1639.51807592059	1682.33702853995	1648.52675734135	1724.04037328001	1302.05834346803	1222.58548064899	1419.68806023098	1332.09500177521
ENSSSAG00000000805	496.01797541082	548.440801278125	534.346193166402	503.344580865107	374.764682481244	403.553653047576	463.742579848199	556.144186407494	460.93212810579	609.930954570262	453.017769626541	575.983253960517	373.514877958922	467.538183808624	463.092861752212	422.350433505551
ENSSSAG00000000807	7.85943975122778	7.2641165732202	8.09615444191518	6.53694260863775	5.96759048537013	3.98243736560108	1.77679149367126	4.64227200674035	3.64661493754581	10.7240607396969	8.17721605824081	3.90938860154197	4.03363799091708	10.7480042254856	0.868842142124225	1.73449870022814
ENSSSAG00000000809	85.5805661800358	73.5491803038545	76.46368084031	86.847951800473	71.6110858244415	84.9586637994898	57.745723544316	74.2763521078456	86.7894355135902	77.7494403628026	79.3189957649359	50.8220518200456	87.126580603809	80.6100316911421	73.8515820805591	83.2559376109505
ENSSSAG00000000811	1169.309980766	1467.35154779048	1074.08982262741	1324.19780272119	1611.24943104993	1456.24459668813	1071.40527068377	1270.12562104416	1263.91673735338	1171.60363581189	1370.50141136116	1121.99452864255	1519.06806737937	1682.0626612885	1508.30995872765	1674.65849507026
ENSSSAG00000000813	451.481150153862	970.667577096549	888.777843179133	1017.89534905931	877.235801349409	874.808741310371	819.989274329287	549.645005598058	835.07482069799	820.390646586814	817.721605824081	853.549844669997	832.542881325286	882.679847018006	563.009708096498	835.161124159847
ENSSSAG00000000814	53.269536091655	81.7213114487272	92.6559897241404	76.5756134154708	82.3527486981078	102.215892383761	49.7501618227953	67.7771712984091	78.7668826509894	75.0684251778784	100.579757516362	66.4596062262135	109.714953352945	94.0450369729992	93.8349513494163	96.2646778626615
ENSSSAG00000000815	534.441903083489	674.654826737826	618.906028448627	589.258683721489	412.957261587613	435.413151972385	405.108460557048	380.666304552709	428.841916655387	455.772581437119	447.293718385772	440.457782440395	438.859813411779	411.111161624825	369.257910402796	447.500664658859
ENSSSAG00000000816	1180.66250485111	894.394353077737	1133.46162186812	978.673693407481	645.693290517048	484.529879481465	1023.43190035465	1532.87821662566	738.074863359271	533.522021799922	506.98739561093	625.502176246716	1765.11998482532	748.329794199436	724.614346531604	467.447399711482
ENSSSAG00000000817	348.435162304432	286.024590070545	260.876087572822	281.088532171423	266.154535647508	244.256158423533	300.277762430443	294.320045227338	271.308151353408	305.635731081362	280.47851079766	285.385367912564	223.463544696806	296.91361672904	274.554116911255	264.511051784791
ENSSSAG00000000819	1297.68083003605	1016.97632025083	800.619717033834	1043.10927054977	1053.87647971636	986.316987547201	684.953120810271	1593.22775271329	1010.11233770019	1022.80729304859	1015.61023443351	906.978155557737	995.501856158336	970.007381350077	1051.29899197031	1033.76122533597
ENSSSAG00000000820	771.971637787262	411.330600958594	928.35904267294	789.102357756986	371.184128190022	611.9678751807	534.81423959505	489.295469510433	665.142564608355	477.220702916513	605.11398830982	616.380269509784	385.615791931673	370.806145779254	463.092861752212	475.252643862509
ENSSSAG00000000822	279.446746710321	257.876138349317	211.399588205563	235.329933910959	188.575859337696	244.256158423533	177.679149367126	228.399782731625	198.375852602492	239.950859050719	241.227873718104	215.016373084808	239.598096660475	214.960084509712	238.062746942038	219.414085578859
ENSSSAG00000000823	373.760023725054	555.704917851345	609.910301290943	535.095444964205	502.471118868165	521.699294893742	602.332316354558	335.172038886653	462.390774080808	542.905574947156	477.549417801263	549.920663283571	503.398021266452	509.186700182381	418.781912503876	487.394134764106
ENSSSAG00000000826	0	0	0	0	0	0	0	0	0	1.34050759246211	0	0	0	0	0	0
ENSSSAG00000000827	813.01537871034	734.583788466892	848.297070969557	790.036206701077	687.466423914639	703.563934589525	883.953768101452	1413.10759885176	851.8492494107	813.688108624504	796.460844072655	923.918839497753	882.559992412658	553.522217612509	1083.44615122891	688.59598399057
ENSSSAG00000000829	538.808258500838	674.654826737826	622.5043193117	582.721741112851	563.34054181894	556.213752062284	507.273971443145	552.430368802102	546.262917644362	674.275319008444	605.11398830982	624.199046712868	595.364967459362	545.461214443395	447.453703193976	571.517321725171
ENSSSAG00000000830	20.0852349198043	21.7923497196606	10.7948725892202	26.147770434551	9.5481447765922	13.2747912186703	18.6563106835482	22.2829056323537	17.5037517002199	28.1506594417044	16.3544321164816	15.6375544061679	11.2941863745678	22.8395089791569	12.1637899897392	7.80524415102661
ENSSSAG00000000831	0	0	0	0	0	0	0	0	0	0	0	0	0	0	0.868842142124225	0
ENSSSAG00000000832	124.877764936175	69.9171220172444	73.7649626930049	77.5094623595619	78.7721944068857	67.7014352152184	56.8573277974804	104.915347352332	80.2255286260077	97.8570542497344	101.397479122186	97.7347150385493	93.5804013892764	115.54104542397	92.9661092072921	77.185192160152
ENSSSAG00000000837	117.018325184947	120.765938029786	69.2670991141632	105.524930682295	95.481447765922	92.9235385306919	43.5313915949459	90.0600769307628	94.811988376191	92.4950238798859	82.5898821882322	72.9752538954501	98.4207669783769	69.8620274656565	66.9008449435653	65.9109506086691
ENSSSAG00000000840	73.3547710114593	107.145719454998	134.935907365253	74.7079155272886	122.932363998625	123.455558333634	85.2859916962205	136.482796998166	86.7894355135902	100.538069434659	106.303808757131	119.887917113954	85.5131254074422	63.144524824728	139.014742739876	86.7249350114068
ENSSSAG00000000842	299.531981630125	224.279599198174	205.102579195184	213.851408196864	199.317522211362	204.431784767522	194.558668557003	212.616057908708	222.443511190294	261.398980530112	232.232936054039	182.438134738625	183.127164787636	182.716071833256	194.620639835826	206.405345327148
ENSSSAG00000000843	255.868427456638	280.57650264063	349.933786433889	264.279251177783	267.348053744582	337.179696954225	328.706426329183	210.759149106012	246.511169778097	187.671062944696	224.873441601622	311.44795858951	481.6163761155	280.791610390812	378.815173966162	387.660459500988
ENSSSAG00000000844	52.3962650081852	46.3087431542787	29.6858996203557	39.2216556518265	65.6434953390714	66.3739560933514	20.4331021772195	45.4942656660555	66.3683918633337	54.9608112909467	67.0531716775747	28.6688497446411	40.3363799091708	60.4575237683566	30.4094749743479	53.7694597070722
ENSSSAG00000000847	2053.93358832086	1707.06739470675	1264.7992383703	1763.10680644401	1638.70034728264	1534.56586487828	965.68617681033	2340.63354579849	1598.67598862008	1577.77743632791	1553.67105106575	1451.68630070592	1750.59888805801	1742.52018505686	2084.35229895602	1888.00183519833
ENSSSAG00000000849	935.273330396106	743.663934183417	737.64962693005	751.748399993342	729.23955731223	743.388308245535	683.1763293166	1214.41835696328	696.503453071249	738.619683446625	809.54438976584	719.327502683723	752.676849105128	726.833785748465	805.416665749157	732.825700846387
ENSSSAG00000000851	0	0	0	0.933848944091108	0	1.32747912186703	0	0	0	0	0.817721605824081	0	0	0	0	0
ENSSSAG00000000852	1687.15973326356	1755.19216700433	2180.56426302249	1851.82245613267	1550.38000809916	1735.0152122802	1946.47508131687	1901.47461396085	1724.84886545917	1709.1471803892	1524.23307325609	1734.46540955079	1429.52130398101	1870.1527352345	1481.3758523218	1404.94394718479
ENSSSAG00000000854	121.384680602296	63.5610200156767	51.2756447987961	71.9063686950153	69.2240496302935	69.0289143370854	36.4242256202609	74.2763521078456	72.9322987509161	89.8140086949617	80.13671737076	76.8846424969921	79.0593046219749	65.8315258810994	105.998741339155	64.176451908441
ENSSSAG00000000855	4162.88325490031	6046.46903263416	5037.60720830278	6025.19338727583	5910.30161671057	5843.56309445865	7247.53250268507	3716.60296859633	5370.73448001746	6328.53634401364	6697.95767330505	5908.38930646377	6524.81281410748	6432.68052895314	4862.04062732716	6411.5744453933
ENSSSAG00000000857	53.269536091655	99.8816028817777	129.538471070643	109.26032645866	182.608268852326	134.07539130857	109.272676860783	75.2048065091937	124.714230864067	107.240607396969	122.658240873612	89.9159378354654	172.639706011251	151.815559684984	202.440219114944	222.015833629201
ENSSSAG00000000858	0	0	0	0	0	0	0	0	0	0	0	0	0	0	0	0
ENSSSAG00000000859	309.137963548293	276.036429782367	247.382496836297	267.080798010057	249.445282288471	258.85842876407	222.098936708908	306.389952444863	301.210393841284	288.209132379355	269.848129921947	304.932310920274	264.606652204161	233.769091904312	350.143383276063	231.555576480456
ENSSSAG00000000860	3984.73595387248	3025.50455274621	2723.0066106308	3374.93008394526	3474.33118058249	3447.46327948867	2794.89301954489	4636.70128033226	3513.87815381914	3571.11222631907	3789.32192138879	3342.52725431839	3560.08889078342	3295.60679563953	4077.47617298899	3605.15554842418
ENSSSAG00000000861	2133.40125691661	2959.21948901558	3234.863485903	2819.28996221105	2359.58527791535	2369.55023253264	3209.77383331713	2467.83179878317	2518.35227586913	2927.66858193726	2704.20535046024	3197.87987606133	2575.88122099965	2977.19717045952	2413.6434708211	2474.26239587543
ENSSSAG00000000866	352.80151772178	355.94171208779	274.369678309348	329.648677264161	384.312827257836	410.191048656912	211.43818774688	313.817587655648	343.511127116815	364.618065149695	315.640539848095	380.513823883419	361.413963986171	415.141663209382	404.011596087765	391.129456901444
ENSSSAG00000000867	1948.26778722102	2424.39890631224	2324.49589754542	3402.0117033239	2167.42886428643	1534.56586487828	2053.08257093714	951.665761381772	912.383057373961	880.713488247609	991.89630786461	917.403191828516	1056.00642602209	1343.5005281857	751.548452937455	1162.98137850296
ENSSSAG00000000869	289.925999711958	245.163934346182	182.613261300976	238.131480743232	227.961956541139	252.221033154735	163.464817417756	377.880941348665	253.075076665679	265.420503307499	274.754459556891	237.169575160213	208.135720331322	208.242581868784	189.407586983081	184.724111574296
ENSSSAG00000000874	141.4699155221	223.371584626521	237.487196962845	201.711371923679	245.864727997249	257.530949642203	225.65251969625	213.544512310056	218.796896252748	227.886290718559	216.696225543382	290.597886047953	269.447017793261	360.058141553768	228.505483378671	236.75907258114
ENSSSAG00000000875	41.0437409230784	71.7331511605494	66.5683809668581	53.2293898131931	87.1268210864039	59.7365604840162	63.0760980253298	36.2097216525747	67.0977148508428	60.3228416607952	57.2405124076857	67.7627357600608	73.4122114346909	76.579530106585	110.342952049777	91.9284311120912
ENSSSAG00000000877	885.49687863833	777.260473334561	551.438074766	679.842031298326	679.111797235121	678.341831274051	587.229588658352	667.558714569263	685.563608258612	729.23613029939	782.559576773646	675.021098532914	742.189390328744	695.933273600194	768.925295779939	702.471973592395
ENSSSAG00000000879	48.9031806743062	46.3087431542787	60.2713719564797	69.104821862742	47.740723882961	45.1342901434789	62.1877022784941	51.0649920741439	52.5112551006596	36.1937049964771	31.8911426271392	53.4283108877403	45.9834730964548	71.2055279938422	105.129899197031	67.6454493088973
ENSSSAG00000000880	303.898337047474	376.826047235798	304.955150645472	388.481160741901	338.959139569023	331.869780466757	332.260009316526	283.178592411162	275.684089278463	349.872481632612	344.260796051938	311.44795858951	350.926505209786	318.409625180011	311.914329022597	366.846475098251
ENSSSAG00000000881	3698.30303849441	2604.18579149944	2215.64759893745	2993.91971475609	2778.51012998833	3063.8218132691	2018.43513681055	2819.71601689409	3085.76556015126	3378.07913300453	3247.17249672743	2827.79108844869	2438.73752930847	2572.80351147562	2142.56472247834	2767.39267621399
ENSSSAG00000000883	823.494631711977	695.539161885834	771.833390129247	712.526744341515	741.17473828297	667.721998299115	781.788257215355	722.337524248799	687.02225423363	741.300698631549	731.860837212553	781.877720308394	758.323942292412	749.673294727622	691.598345130883	840.364620260531
ENSSSAG00000000884	590.331252425553	490.327868692363	452.485076031482	493.072242480105	428.472996849575	447.360464069188	410.438835038061	505.07919433335	454.368221218207	469.17765736174	471.007644954671	473.036020786579	426.758899439028	439.324672716725	470.043598889206	436.226423107376
ENSSSAG00000000885	848.8194931326	639.242258443377	653.089791647824	666.768146081051	802.044161233745	793.832514876482	527.707073620365	1352.75806276414	954.683790649492	1136.75043840787	993.531751076259	982.559668520882	1066.49388479848	1058.67841621033	1063.46278196005	934.027550072851
ENSSSAG00000000887	611.289758428827	808.132968770747	780.82911728693	848.868690178817	889.170982320149	804.452347851419	675.180767595079	509.721466340091	703.067359958831	805.645063069731	938.744403486045	707.599336879097	737.349024739643	724.146784692094	531.731390980026	908.010069569429
ENSSSAG00000000888	42.7902830900179	56.2969034424565	35.0833359149658	33.6185619872799	38.1925791063688	46.461769265346	54.1921405569735	43.6373568633593	37.9247953504764	57.6418264758709	39.2506370795559	48.215792752351	52.4372938819221	63.144524824728	60.8189499486958	48.5659636063878
ENSSSAG00000000889	298.658710546656	244.255919774529	291.461559908946	258.676157513237	227.961956541139	177.882202330182	287.840221974744	353.741126913615	229.007418077877	242.631874235643	251.040532987993	294.507274649495	190.387713171286	236.456092960684	238.062746942038	204.67084662692
ENSSSAG00000000890	1723.83711876929	1726.13570071145	1401.53429116709	1525.90917464487	2077.91500700588	1798.73421012982	2314.27092050682	2350.84654421331	1775.90147458481	1978.58920647408	1768.73183339749	2001.60696398949	2700.92399871808	2390.08743964236	3247.73192726035	2585.27031269004
ENSSSAG00000000891	1733.44310068746	1467.35154779048	1268.39752923338	1514.70298731578	1654.2160825446	1659.34890233378	1227.76292212684	1349.04424515875	1584.81885185741	1702.44464242689	1613.36472829091	1429.53309863051	1446.46258354287	1407.98855353862	1372.77058455628	1559.31433150509
ENSSSAG00000000892	2845.99046102793	3271.57650166405	3268.14767638643	3243.25738282842	3783.45236772466	3738.18120717755	3063.18853508925	3065.75643325133	3732.67505007189	3740.0161829693	3718.1801416821	3408.9868605446	3430.20574747589	3065.86820531977	3096.55339453074	3704.8892236873
ENSSSAG00000000894	42.7902830900179	96.2495445951676	86.3589807137619	111.128024346842	103.83607444544	119.473120968032	106.607489620276	73.3478977064976	119.608969951502	105.900099804507	85.0430470057044	101.644103640091	64.5382078546733	88.6710348602564	61.68779209082	95.3974285125474
ENSSSAG00000000896	209.585060032741	165.258652040759	241.085487825919	221.322199749592	170.673087881586	180.537160573916	106.607489620276	201.474605092531	190.353299739891	121.986190914052	190.529134157011	201.985077746335	226.69045508954	198.838078171484	220.685904099553	218.546836228745
ENSSSAG00000000897	825.241173878917	1311.17304146625	1567.05567086847	1243.88679352936	1142.19681889984	1230.57314597073	1477.40212698765	1149.42654886891	1177.8566248273	1343.18860764704	1196.32670932063	1439.95813490129	1122.96481667132	1231.98998434629	1069.54467695492	1038.09747208654
ENSSSAG00000000898	188.626554029467	295.10473578707	331.942332118522	332.450224096434	389.086899646132	318.594989248087	326.041239088676	192.190061079051	300.481070853774	276.144564047196	280.47851079766	285.385367912564	421.918533849927	388.271652645668	410.093491082634	463.978402311026
ENSSSAG00000000899	468.946571823258	293.288706643765	411.104731106137	412.76123328827	390.280417743206	361.074321147831	394.44771159502	415.019117402588	363.932170767071	335.126898115529	387.600041160614	334.904290198762	490.490379695517	349.310137328283	420.519596788125	388.527708851102
ENSSSAG00000000901	90.8201926808543	61.7449908723717	44.9786357884177	70.9725197509242	70.4175677273675	76.9937890682876	45.3081830886172	96.5592577401993	61.9924539382787	92.4950238798859	116.11646802702	62.5502176246715	84.7063978092588	87.3275343320707	89.4907406387952	86.7249350114068
ENSSSAG00000000902	212.20487328315	432.214936106602	490.267130093752	348.325656145983	354.474874830986	345.144571685427	479.733703291241	169.907155446697	295.37580994121	296.252177934127	304.192437366558	337.510549266457	347.699594817053	433.950670603982	271.078748342758	377.253467299619
ENSSSAG00000000903	1460.10925156143	1009.71220367761	810.515016907286	1027.23383850022	1019.26445490122	1085.87792168723	903.498474531836	1301.69307068999	1108.57094101392	1128.7073928531	1118.64315676734	1046.4130156794	1081.82170916396	1158.09745529608	1337.14805672918	1182.06086420547
ENSSSAG00000000905	1020.85389657614	1283.93260431667	1074.98939534318	1259.7622255789	1130.2616379291	1010.21161174081	795.114193417889	880.174772477971	1212.13480524023	1345.86962283196	1273.19254026809	1232.76053901957	926.123282714563	927.015364448135	830.613087870759	1113.54816554646
ENSSSAG00000000906	152.822439607207	157.994535467539	118.743598481423	158.754320495488	146.802725940105	172.572285842714	143.920110987372	112.342982563117	136.383398664213	148.796342763295	124.29368408526	162.891191730915	166.992612823967	166.594065495027	139.883584882	130.08740251711
ENSSSAG00000000909	13400.3447758434	9883.73861243773	5828.33162546316	9277.78925954515	8746.10061535846	9731.74944240718	6525.26676050771	14401.2562193099	9104.86817606437	10863.473529313	10357.2618593678	8994.20004261423	7417.86026529652	8065.03367069877	7604.97527001334	8996.84475808334
ENSSSAG00000000910	1592.84645624883	1752.46812328937	2001.54929258459	1801.39461315175	1472.80133178935	1498.72392858787	1607.99630177249	1520.80830940814	1464.4805589184	1579.11794392037	1682.05334318014	1879.11278780784	1487.60569105022	1884.93124104454	1685.553755721	1609.61479381171
ENSSSAG00000000911	11418.019416367	11380.1466265211	10340.5883677572	11335.0584833779	12553.4233450246	12615.0340951024	14671.8557589904	12215.6745585366	14051.866000339	15395.7296994274	14713.2648535927	14880.4361470026	14626.7780826635	13018.5201181195	13889.3104839979	12660.1060129652
ENSSSAG00000000912	11.3525240851068	8.17213114487272	8.99572715768353	11.2061873290933	5.96759048537013	11.9473120968032	8.88395746835631	12.998361618873	10.2105218251283	21.4481214793938	0.817721605824081	9.12190673693127	7.26054838365075	12.0915047536713	11.2949478476149	13.8759896018251
ENSSSAG00000000914	2094.97732924394	2950.13934329905	3080.13697879084	2734.30970829876	2692.576826999	2762.48405260528	2909.49607088669	1833.69744266244	2613.89358723283	2695.76076844131	2696.84585600782	2788.69720243327	2738.8401958327	2648.03954105402	2341.52957302479	2613.02229189369
ENSSSAG00000000915	0	0	0	0	0	0	0	0	0	0	0.817721605824081	0	0	1.3435005281857	0	0
ENSSSAG00000000916	302.151794880535	389.538251238933	442.58977615803	437.041305834638	427.279478752501	377.004070610236	461.077392607692	220.043693119493	362.473524792053	356.575019594922	364.70383619754	316.6604767249	440.473268608146	447.385675885839	423.994965356622	418.014186754981
ENSSSAG00000000917	151.949168523737	149.822404322667	193.408133890196	138.209643725484	118.158291610329	163.279931989644	151.027276962057	174.549427453437	188.894653764873	146.11532757837	200.3417934269	162.891191730915	155.698426449399	111.510543839413	250.226536931777	193.396605075437
ENSSSAG00000000919	55.8893493420642	70.8251365888969	100.752144166056	65.3694260863775	78.7721944068857	83.6311846776227	81.732408708878	66.8487168970611	83.1428205760444	58.982334068333	84.2253253998804	76.8846424969921	102.454404969294	83.2970327475135	88.621898496671	75.4506934599239
ENSSSAG00000000922	421.789933315891	493.959926978973	465.978666768007	564.97861117512	519.180372227201	439.395589337986	530.372260860872	539.432007183229	494.480985531211	506.711869950679	495.539293129393	514.736165869693	463.868368955465	447.385675885839	394.454332524398	457.907656860228
ENSSSAG00000000923	0	0	0.899572715768353	0	0	0	0	0	0	0	0	0	0	0	0	0
ENSSSAG00000000924	447.114794736514	620.173952438674	497.463711819899	548.16933018148	402.215598713947	485.857358603332	402.443273316541	313.817587655648	439.781761468024	372.661110704468	405.589916488744	379.210694349571	627.634071386698	482.316689618667	395.323174666522	480.456139963193
ENSSSAG00000000925	640.107704183329	541.176684704905	356.230795444268	404.35659279145	404.602634908095	443.378026703587	435.313915949459	536.646643979185	382.1652454548	525.478976245149	551.144362325431	462.6109845158	510.658569650103	444.698674829467	450.060229620349	509.075368516958
ENSSSAG00000000926	10.479253001637	18.1602914330505	11.6944453049886	10.2723383850022	5.96759048537013	10.6198329749362	17.7679149367126	11.1414528161768	14.5864597501832	10.7240607396969	17.1721537223057	32.5782383461831	7.26054838365075	6.71750264092851	13.0326321318634	8.67249350114067
ENSSSAG00000000928	1240.91820961052	1528.1885240912	1528.37404409043	1533.3799661976	1490.70410324546	1583.68259238736	1714.60379139277	1474.38558934074	1682.54813218363	1764.10799168014	1690.23055923838	1840.01890179242	1711.06923574703	1721.02417660588	1636.02975361992	1766.58692618236
ENSSSAG00000000929	1464.47560697878	1819.66120159166	1946.67535692272	1807.93155576038	1789.08362751396	1697.84579686793	2130.37300091184	1232.05899058889	1717.55563558407	1737.2978398309	1865.22298288473	1610.66810383529	1573.11881645766	1692.81066551398	1229.41163110578	1758.78168203133
ENSSSAG00000000930	67.241873427171	102.605646596735	122.341889344496	118.598815899571	130.093472581069	110.180767114963	85.2859916962205	136.482796998166	104.29318721381	128.688728876363	118.569632844492	101.644103640091	137.143691691181	133.006552290385	108.605267765528	157.83938172076
ENSSSAG00000000931	0	2.72404371495757	0.899572715768353	0	0	0	0	2.78536320404421	0	0	0	0	0	0	0	0
ENSSSAG00000000933	31.4377590049111	43.5846994393212	36.8824813465025	36.4201088195532	51.3212781741831	33.1869780466757	47.9733703291241	36.2097216525747	44.4887022380588	42.8962429587877	43.3392451086763	44.306404150809	56.4709318728392	36.274514261014	34.753685684969	50.3004623066159
ENSSSAG00000000935	607.796674094948	462.179416971135	611.70944672248	515.484617138291	569.30813230431	596.038125718295	518.823116152008	517.149101550875	577.623806107256	546.927097724543	624.739306849598	585.105160697448	707.500103606857	596.514234514452	932.267618499294	764.046677450493
ENSSSAG00000000938	0	0	0	0	0	0	0	0	0	0	0	0	0	0	0	0
ENSSSAG00000000940	237.529734703773	223.371584626521	237.487196962845	231.594538134595	225.574920346991	261.513387007804	226.540915443086	272.037139594985	217.33825027773	242.631874235643	244.4987601414	242.382093295602	226.69045508954	235.112592432498	256.308431926646	226.352080379772
ENSSSAG00000000942	75.1013131783988	161.626593754149	121.442316628728	116.731118011388	216.026775570399	204.431784767522	108.384281113947	83.5608961213264	164.097672189561	150.136850355757	92.4025414581212	127.706694317038	255.732648624143	221.677587150641	176.374954851218	204.67084662692
ENSSSAG00000000943	0	0.908014571652524	0	0	0	0	0	0	0	0	0	0	0	0	0	0
ENSSSAG00000000945	0	0	0	0	0	0	0	0	0	0	0	0	0	0	0	0
ENSSSAG00000000946	117.018325184947	99.8816028817777	90.8568442926037	117.66496695548	93.094411571774	87.6136220432238	130.594174784838	122.555980977945	116.691678001466	93.835531472348	114.481024815371	142.041119189358	115.362046540229	127.632550177642	127.719794892261	114.476914215057
ENSSSAG00000000948	681.151445106408	1589.02550039192	1767.66038648481	1636.10335004762	1706.73087881586	1642.09167374951	1984.6760984308	1499.45385817713	1482.71363360612	1473.21784411586	1468.62800406005	1593.72741989528	1556.17753689581	1626.97913963289	1149.47815403035	1482.99638869506
ENSSSAG00000000949	652.333499351906	1016.97632025083	1164.04709420425	917.039663097468	858.139511796224	801.797389607685	1256.19158602558	509.721466340091	899.255243598796	966.505974165185	895.405158377369	1068.56621775481	1024.54404969294	1155.4104542397	967.890146326387	989.531508480151
ENSSSAG00000000950	53.269536091655	48.1247722975838	60.2713719564797	60.700181365922	88.3203391834779	94.251017652559	61.2993065316585	82.6324417199783	56.1578700382054	69.70639480803	71.1417797066951	56.0345699554349	108.101498156578	60.4575237683566	160.735796292982	121.414909015969
ENSSSAG00000000952	7.85943975122778	10.8961748598303	9.89529987345188	13.0738852172755	15.5157352619623	7.96487473120216	17.7679149367126	14.8552704215691	16.0451057252015	10.7240607396969	17.1721537223057	18.2438134738625	9.680731178201	26.870010563714	16.5080007003603	17.3449870022813
ENSSSAG00000000954	1139.61876392803	978.839708241421	727.754327056598	953.459771917021	706.562713467823	941.182697403722	777.346278481177	1385.25396681132	938.63868492429	1093.85419544909	1091.65834377515	985.165927588577	769.61812866698	927.015364448135	691.598345130883	976.52276822844
ENSSSAG00000000955	4582.92664604927	3652.03460718645	3296.93400329101	3483.25656145983	3528.03949495082	3523.12958943509	3075.62607554495	4361.87877753324	3326.44214602928	3422.31588355578	3351.02314066708	3087.11386568431	3508.45832449968	3454.13985796544	3356.33719502588	3112.55791755939
ENSSSAG00000000957	221.810855201317	261.508196635927	220.395315363247	243.734574407779	423.698924461279	288.062969445145	217.656957974729	274.822502799029	267.661536415862	159.520403502992	188.893690945363	188.953782407862	429.985809831761	425.889667434868	405.749280372013	460.50940491057
ENSSSAG00000000959	1002.51520382328	583.853369572573	990.429560060957	941.319735643836	575.27572278968	819.054618191956	511.715950177323	644.347354535561	861.330448248319	694.382932895375	874.962118231767	747.996352428364	558.255497942925	456.790179583139	623.828658045194	712.878965793764
ENSSSAG00000000960	360.660957473008	277.852458925672	206.002151910953	264.279251177783	236.316583220657	276.115657348342	218.545353721565	349.098854906875	261.826952515789	285.52811719443	304.192437366558	260.625906769465	268.640290195078	223.021087678827	258.046116210895	248.033314132623
ENSSSAG00000000961	75.1013131783988	136.202185747879	171.818388711755	183.968241985948	169.479569784512	188.502035305118	171.460379139277	81.7039873186302	164.097672189561	172.925479427613	139.830394595918	177.225616603236	180.706981993085	209.58608239697	178.112639135466	178.653366123498
ENSSSAG00000000963	6.11289758428827	15.4362477180929	22.4893178942088	11.2061873290933	28.6444343297766	19.9121868280054	20.4331021772195	20.4259968296576	23.3383356002932	18.7671062944696	30.255699415491	18.2438134738625	12.9076415709347	9.40450369729992	19.9833692688572	28.6192285537642
ENSSSAG00000000964	1391.12083596732	1154.99453514201	1001.22443265018	1062.72009837568	525.147962712571	663.739560933514	753.359593316615	642.490445732865	372.684046617181	344.510451262763	403.136751671272	445.670300575785	310.590125300616	433.950670603982	401.405069661392	506.473620466615
ENSSSAG00000000967	24.4515903371531	30.8724954361858	44.9786357884177	32.6847130431888	23.8703619414805	27.8770615592076	26.6518724050689	12.0699072175249	33.5488574254214	37.5342125889392	31.8911426271392	28.6688497446411	25.0085555436859	22.8395089791569	21.7210535531056	27.7519792036502
ENSSSAG00000000968	227.923752785606	193.407103761988	250.98078769937	177.43129937731	213.639739376251	232.30884632673	248.750809113977	223.757510724885	245.052523803078	250.674919790415	215.878503937557	188.953782407862	260.573014213244	235.112592432498	255.439589784522	236.75907258114
ENSSSAG00000000969	1.74654216693951	0	0	0	1.19351809707403	0	0	0	0	0	0	0	0.806727598183417	0	0	0.867249350114068
ENSSSAG00000000974	17.4654216693951	47.2167577259313	35.0833359149658	39.2216556518265	48.934241980035	34.5144571685427	39.9778086076034	13.9268160202211	51.7819321131504	28.1506594417044	34.3443074446114	26.0625906769465	45.9834730964548	40.3050158455711	46.0486335325839	57.2384571075285
ENSSSAG00000000976	3399.64432794775	3151.71857820591	2158.97451784405	3139.6001500343	3599.65058077526	3493.92504875402	2252.97161397516	2391.69853787263	2908.54007418654	2990.67243878298	3319.94971964577	2663.59676718393	3430.20574747589	3129.0127301445	3080.9142359725	3453.38691215422
ENSSSAG00000000977	20.0852349198043	52.6648451558464	71.0662445456999	56.9647855895576	58.4823867566272	50.444206630947	63.9644937721654	41.7804480606632	59.0751619882421	56.3013188834088	62.9645636484543	33.8813678800304	57.2776594710226	56.4270221837995	24.3275799794783	49.4332129565018
ENSSSAG00000000978	94.3132770147334	93.52550088021	95.3547078714454	98.9879880736574	90.7073753776259	87.6136220432238	95.9467406582481	70.5625345024534	102.834541238792	107.240607396969	101.397479122186	72.9752538954501	96.0005841838266	99.419039085742	99.9168463442859	104.937171363802
ENSSSAG00000000980	203.472162448453	261.508196635927	148.429498101778	159.688169439579	186.188823143548	201.776826523788	140.36652800003	177.334790657481	175.766839989708	206.438169239166	188.075969339539	144.647378257053	153.278243654849	141.067555459499	145.96547987687	158.706631070874
ENSSSAG00000000982	72.4814999279895	83.5373405920323	152.027788964852	77.5094623595619	106.223110639588	107.525808871229	127.040591797495	60.3495360876246	134.195429701686	107.240607396969	83.4076037940563	112.06913991087	104.067860165661	102.106040142113	116.424847044646	123.149407716198
ENSSSAG00000000984	3004.05252713595	2975.56375130532	2551.18822191905	3918.43016940629	2282.00660160554	2564.6896634471	1396.55811402561	1326.76133952639	2358.63054160463	833.795722511435	1388.49128668929	1020.35042500245	1811.91018551995	1386.49254508764	2056.54935040804	1640.83577041582
ENSSSAG00000000986	339.702451469734	266.04826949419	224.893178942088	225.057595525957	353.281356733912	365.056758513433	157.246047189907	429.874387824157	333.300605291687	329.76486774568	369.610165832485	284.082238378717	320.270856478816	283.478611447183	403.14275394564	406.739945203498
ENSSSAG00000000988	781.577619705429	671.930783022868	747.544926803501	729.336025335155	651.660881002418	687.63418512712	763.131946531807	708.410708228578	710.360589833923	731.917145484315	669.713995169922	737.571316157585	789.786318621565	748.329794199436	714.188240826113	648.702513885323
ENSSSAG00000000990	28.8179457545019	18.1602914330505	34.1837631991974	20.5446767700044	9.5481447765922	13.2747912186703	18.6563106835482	17.6406336256133	15.3157827376924	17.4265987020075	16.3544321164816	26.0625906769465	26.6220107400528	13.435005281857	16.5080007003603	16.4777376521673
ENSSSAG00000000991	2128.16163041579	3563.04917916451	4415.10288899108	2720.3019741374	2942.02210928747	3193.91476721207	3242.64447595005	2736.15512077276	2653.27702855833	3046.97375766639	2713.2002881243	3308.64588643836	2302.40056521547	2982.57117257226	1825.437340603	2274.7950453492
ENSSSAG00000000992	200.852349198043	192.499089190335	193.408133890196	156.886622607306	210.059185085029	150.005140770974	201.665834531688	233.970509139714	199.105175590001	227.886290718559	195.435463791955	191.560041475557	203.295354742221	206.899081340598	220.685904099553	199.467350526236
ENSSSAG00000000993	50.6497228412457	47.2167577259313	53.0747902303328	41.0893535400087	31.0314705239247	25.2221033154735	44.4197873417815	56.6357184822323	47.4059941880955	38.8747201814013	38.4329154737318	32.5782383461831	32.2691039273367	42.9920169019425	35.6225278270932	27.7519792036502
ENSSSAG00000000998	1247.90437827828	1136.83424370896	807.816298759981	1119.68488396524	1198.29216946232	1217.29835475206	919.489597974878	1488.31240536096	1106.3829720514	1126.02637766818	1197.14443092645	1119.38826957485	1037.45169126387	1202.4329727262	980.92277845825	1266.18405116654
ENSSSAG00000000999	1.74654216693951	4.54007285826262	1.79914543153671	3.73539577636443	2.38703619414805	1.32747912186703	1.77679149367126	3.71381760539228	10.2105218251283	6.70253796231057	4.08860802912041	3.90938860154197	4.03363799091708	1.3435005281857	5.21305285274535	5.20349610068441
ENSSSAG00000001000	242.769361204591	149.822404322667	264.474378435896	230.660689190504	158.737906910845	221.689013351794	184.786315341811	203.331513895227	168.473610114616	166.222941465302	180.716474887122	239.775834227908	134.723508896631	205.555580812412	172.899586282721	170.848121972471
ENSSSAG00000001001	4885.0784409298	5085.78961582579	3856.46823249893	4928.85472691287	5138.09540790368	5060.35041255711	3765.0211750894	5749.9181075486	4752.26858660969	5173.0187993113	5517.16767449508	4984.47046696601	4060.26000165714	4056.02809459264	3747.31615898178	4348.38824147193
ENSSSAG00000001002	121.384680602296	230.635701199741	214.098306352868	183.968241985948	300.766560462654	281.42557383581	154.5808599494	214.472966711404	199.105175590001	227.886290718559	226.50888481327	264.535295371007	268.640290195078	257.952101411655	216.341693388932	213.343340128061
ENSSSAG00000001003	2248.67303993461	2320.88524514385	2871.43610873258	1980.69361041724	1879.79100289159	2575.30949642203	2863.29949205124	2129.87439669247	2800.60027203518	2502.72767512677	2861.20789877846	2702.69065319935	2222.53453299531	2114.6698313643	2477.06894719617	1883.66558844775
ENSSSAG00000001004	40.1704698396087	42.6766848676686	44.0790630726493	32.6847130431888	35.8055429122208	35.8419362904097	65.7412852658367	44.5658112647074	40.842087300513	37.5342125889392	40.8860802912041	48.215792752351	44.3700179000879	32.2440126764569	49.5240021010808	32.9554753043346
ENSSSAG00000001005	538.808258500838	604.737704720581	421.899603695358	574.317100616031	466.665575955944	467.272650897194	332.260009316526	545.002733591317	607.526048595131	655.508212713974	595.301329039931	522.554943072777	392.069612717141	448.729176414025	336.241909002075	440.562669857946
ENSSSAG00000001006	4343.65036917855	3681.09107347933	2808.4660186288	3345.04691773435	3469.55710819419	3442.1533630012	2857.08072182339	3731.4582390179	3591.91571348262	3939.75181424615	3596.33962241431	3098.84203148894	3321.29752172113	3295.60679563953	2848.06454188321	3158.52213311543
ENSSSAG00000001007	2256.53247968584	2026.68852392843	1981.75869283768	1849.02090930039	1599.31425007919	1571.73528029056	2103.72112850677	1879.19170832849	1758.39772288459	1856.60301556003	1911.01539281088	1854.35332666474	1762.69980203077	1712.96317343677	1680.34070286825	1607.88029511148
ENSSSAG00000001008	318.74394546646	296.012750358723	256.378223993981	318.442489935068	331.798030986579	302.665239785682	246.974017620305	328.672858077217	291.729195003664	339.148420892915	327.088642329632	287.991626980259	279.127748971462	266.013104580769	274.554116911255	266.245550485019
ENSSSAG00000001009	1544.81654665799	1421.95081920785	1288.18812898028	1524.97532570078	1379.70692021757	1431.02249337266	1264.1871477471	2058.38340778867	1401.75878199261	1537.56220855405	1457.99762318434	1501.20522299212	1360.94945813542	1334.0960244884	1369.29521598778	1401.47494978433
ENSSSAG00000001010	330.969740635037	307.816939790206	279.767114603958	279.220834283241	257.79990896799	315.940031004353	271.849098531703	276.679411601725	255.263045628206	243.972381828105	239.592430506456	276.263461175633	220.236634304073	243.173595601612	210.259798394062	228.08657908
ENSSSAG00000001011	191.246367279876	201.57923490686	162.822661554072	179.298997265493	235.123065123583	257.530949642203	195.447064303839	139.268160202211	261.826952515789	171.584971835151	187.258247733715	157.678673595526	261.379741811427	202.868579756041	213.735166962559	234.157324530798
ENSSSAG00000001012	1994.55115464492	2522.46448005071	2670.83139311624	2671.74182904466	2737.93051468781	2623.09874480925	2443.97669954482	1557.94648546206	2389.26210708001	2327.12118051423	2777.8002949844	2520.25251846072	2698.50381592353	2335.00391798675	2399.74199654711	2843.71061902403
ENSSSAG00000001015	626.135366847813	478.52367926088	392.213704075002	460.387529436916	429.666514946649	422.138360753715	414.880813772239	617.422176896467	571.789222207182	572.396741981323	517.617776486643	503.008000065067	437.246358215412	425.889667434868	415.30654393538	403.270947803041
ENSSSAG00000001017	8824.40429846186	5739.56010741561	13201.2296039006	12501.4358145477	9266.47450568273	10050.3444316553	6826.43291868499	13574.9318021101	10651.7622325713	7588.61348092803	6237.58040922609	9617.09595979325	9737.20211007384	11930.284690289	26973.2043022466	12471.9129039904
ENSSSAG00000001018	774.591451037671	630.162112726852	471.376103062617	556.5739706783	747.14232876834	646.482332349242	477.956911797569	651.774989746346	646.180166933117	613.952477347648	655.812727870913	620.289658111326	700.239555223206	620.697244021794	742.860031516212	694.666729441368
ENSSSAG00000001020	0	0	0	0	0	0	0	1.85690880269614	0	0	0	0	0	0	0.868842142124225	0
ENSSSAG00000001021	206.965246782332	214.291438909996	203.303433763648	234.396084966868	249.445282288471	245.5836375454	274.51428577221	284.10704681251	271.308151353408	298.933193119052	252.675976199641	272.354072574091	207.328992733138	243.173595601612	193.751797693702	192.529355725323
ENSSSAG00000001022	0	0.908014571652524	0.899572715768353	0.933848944091108	0	0	0	1.85690880269614	0	1.34050759246211	0	1.30312953384732	1.61345519636683	1.3435005281857	0.868842142124225	5.20349610068441
ENSSSAG00000001023	6.98616866775803	5.44808742991515	14.3931634522936	18.6769788818222	8.35462667951818	5.30991648746811	5.33037448101378	7.42763521078456	15.3157827376924	2.68101518492423	18.8075969339539	13.0312953384732	17.7480071600352	16.1220063382284	0	22.5484831029658
ENSSSAG00000001025	461.9604031555	443.111110966432	366.12609531772	442.644399499185	475.020202635462	475.237525628396	314.492094379813	403.877664586411	445.616345368097	459.794104214505	457.106377655661	364.876269477251	516.305662837387	471.568685393182	510.879179569044	550.703337322433
ENSSSAG00000001027	492.524891076941	397.710382383806	308.553441508545	456.652133660552	426.085960655427	436.740631094252	343.809154025389	534.789735176489	407.691550017621	407.514308108483	448.929161597421	400.060766891128	399.330161100791	399.019656871154	456.142124615218	442.297168558174
ENSSSAG00000001029	154.568981774146	177.062841472242	340.038486560437	230.660689190504	282.863789006544	171.244806720847	111.049468354454	247.897325159935	247.969815753115	205.097661646704	251.040532987993	220.228891220198	308.976670104249	362.74514261014	113.818320618273	343.430742645171
ENSSSAG00000001032	664.559294520482	478.52367926088	546.04063847139	555.640121734209	568.114614207236	530.991648746811	557.912529012776	514.363738346831	563.037346357072	550.948620501929	492.268406706097	560.345699554349	593.751512262995	667.719762508294	750.679610795331	477.854391912851
ENSSSAG00000001037	1033.95296282819	707.343351317317	1160.44880334118	1011.35840645067	1038.3607444544	975.697154572265	914.159223493864	804.041511567429	941.555976874327	790.899479552648	881.50389107836	827.487253993051	1313.3525298426	890.740850187121	1393.62279596726	1065.84945129019
ENSSSAG00000001038	68.9884155941105	207.935336908428	116.044880334118	233.462236022777	221.994366055769	176.554723208315	193.670272810167	136.482796998166	137.112721651722	194.373600907007	344.260796051938	233.260186558671	285.58156975693	270.043606165326	84.2776877860498	233.290075180684
ENSSSAG00000001040	1120.40680009169	834.46539134867	637.797055479762	805.911638750626	865.300620378669	823.037055557557	623.653814278613	1254.34189622124	921.134933224071	920.928716021473	923.207692975388	883.521823948486	799.467049799766	771.169303178593	776.744875059057	902.806573468744
ENSSSAG00000001043	619.149198180055	438.571038108169	477.673112072995	456.652133660552	371.184128190022	359.746842025964	454.858622379843	831.895143607871	475.518587855973	463.815626991892	448.929161597421	445.670300575785	450.96072738453	435.294171132168	517.829916706038	389.394958201216
ENSSSAG00000001047	738.787336615411	690.999089027571	901.37186119989	663.966599248777	625.403482866789	642.499894983641	649.417290936846	833.752052410567	694.315484108722	679.637349378292	682.797540863108	839.215419797677	621.986978199414	658.315258810994	735.909294379219	646.10076583498
ENSSSAG00000001051	895.976131639967	1122.30601056252	1067.79281361704	1013.22610433885	1088.48850453151	1055.34590188429	990.561257721728	876.460954872579	1010.11233770019	1099.21622581893	1085.11657092856	1140.23834211641	962.426024632816	1098.9834320559	928.792249930797	999.93850068152
ENSSSAG00000001053	0	0	0	0	0	1.32747912186703	0.888395746835631	0	0.729322987509161	0	2.45316481747224	0	0	0	0	0
ENSSSAG00000001054	43.6635541734877	45.4007285826262	53.0747902303328	32.6847130431888	32.2249886209987	55.7541231184152	47.0849745822884	54.7788096795362	55.4285470506963	67.0253796231057	65.4177284659265	48.215792752351	41.1431075073543	36.274514261014	40.8355806798386	38.158971405019
ENSSSAG00000001055	0.873271083469753	0.908014571652524	0	0	0	0	1.77679149367126	1.85690880269614	0	0	1.63544321164816	1.30312953384732	1.61345519636683	0	0	0
ENSSSAG00000001057	558.893493420642	485.787795834101	494.764993672594	692.915916515602	430.860033043723	358.419362904097	489.506056506432	619.279085699163	490.834370593665	408.854815700945	556.050691960375	437.851523372701	446.927089393613	390.958653702039	327.553487580833	289.661282938099
ENSSSAG00000001058	11.3525240851068	21.7923497196606	15.292736168062	27.0816193786421	23.8703619414805	18.5847077061384	42.6429958481103	23.2113600337018	19.6917206627474	14.7455835170833	14.7189889048335	20.8500725415572	24.2018279455025	17.4655068664141	34.753685684969	14.7432389519391
ENSSSAG00000001059	52.3962650081852	61.7449908723717	66.5683809668581	67.2371239745597	51.3212781741831	61.0640396058833	83.5092002025493	76.1332609105418	58.3458390007329	64.3443644381815	59.6936772251579	80.7940310985341	56.4709318728392	83.2970327475135	81.6711613596772	45.0969662059315
ENSSSAG00000001060	1514.25205873655	1757.00819614763	1541.86763482696	1718.28205712764	1563.50870716697	1586.3375506311	1430.31715240537	1846.69580428131	1539.60082663184	1506.73053392742	1683.68878639178	1558.5429224814	1510.19406379936	1574.58261903364	1253.73921108526	1630.42877821445
ENSSSAG00000001061	916.934637643241	1134.110199994	1134.36119458389	1072.05858781659	1168.45421703547	1075.25808871229	984.342487493879	866.24795645775	1061.16494682583	1048.27693730537	1124.36720800811	1071.1724768225	1047.93915004026	960.602877652777	945.300250631157	1007.74374483255
ENSSSAG00000001063	367.647126140766	690.999089027571	501.062002682973	529.492351299658	547.824806556978	674.35939390845	501.055201215296	398.306938178322	514.172706193959	455.772581437119	381.875989919846	504.311129598914	480.809648517316	536.056710746095	543.895180969765	602.738298329277
ENSSSAG00000001064	8.73271083469753	15.4362477180929	15.292736168062	23.3462236022777	20.2898076502584	11.9473120968032	24.8750809113977	25.996723237746	21.8796896252748	10.7240607396969	19.6253185397779	19.5469430077099	25.0085555436859	14.7785058100427	16.5080007003603	22.5484831029658
ENSSSAG00000001065	308.264692464823	412.238615530246	412.004303821906	385.679613909627	362.829501510504	337.179696954225	366.907443443115	298.033862832731	361.014878817035	471.858672546664	399.865865247976	401.363896424976	315.430490889716	315.72262412364	251.095379073901	317.413262141749
ENSSSAG00000001066	36.6773855057296	17.252276861398	29.6858996203557	28.9493172668243	27.4509162327026	19.9121868280054	38.2010171139321	37.1381760539228	21.1503666377657	38.8747201814013	22.8962049630743	27.3657202107938	32.2691039273367	33.5875132046426	31.2783171164721	26.017480503422
ENSSSAG00000001068	599.063963260251	526.648451558464	521.752175145645	506.14612769738	486.955383606202	469.927609140928	452.193435139336	789.18624114586	479.894525781028	474.539687731589	511.076003640051	505.614259132762	522.759483622854	502.469197541453	571.69812951774	480.456139963193
ENSSSAG00000001070	1462.72906481184	1505.48815979989	1142.45734902581	976.805995519298	834.269149854744	1334.11651747636	931.927138430577	1136.42818725004	937.909361936781	1455.79124541386	856.972242903637	1502.50835252596	820.441967352535	1381.1185429749	1395.36048025151	1264.44955246631
ENSSSAG00000001071	471.566385073667	513.936247555329	439.891058010725	597.663324218309	915.428380455778	688.961664248987	701.832640000148	749.262701887893	501.044892418794	533.522021799922	509.440560428403	560.345699554349	997.115311354703	933.732867089063	881.874774256088	953.974285125474
ENSSSAG00000001073	0.873271083469753	4.54007285826262	5.39743629461012	5.60309366454664	2.38703619414805	5.30991648746811	2.66518724050689	8.35608961213264	2.18796896252748	8.04304555477269	4.08860802912041	7.81877720308394	1.61345519636683	1.3435005281857	4.34421071062113	3.46899740045627
ENSSSAG00000001077	1540.45019124064	1523.64845123294	1406.9317274617	1583.80780917852	1383.2874745088	1393.85307796038	1316.6024968104	1372.25560519245	1327.36783726667	1567.05337558821	1469.44572566587	1565.05857015064	1349.65527176086	1206.46347431076	1376.24595312477	1348.57273942737
ENSSSAG00000001079	318.74394546646	307.816939790206	336.440195697364	339.921015649163	386.699863451984	349.127009051028	290.505409215251	319.388314063736	379.247953504764	347.191466447688	314.822818242271	327.085512995678	390.456157520774	380.210649476554	422.257281072373	389.394958201216
ENSSSAG00000001080	4.36635541734877	1.81602914330505	6.29700901037847	2.80154683227332	3.58055429122208	3.98243736560108	1.77679149367126	0.928454401348071	5.10526091256413	6.70253796231057	5.72405124076857	2.60625906769465	2.42018279455025	1.3435005281857	9.55726356336648	3.46899740045627
ENSSSAG00000001085	138.850102271691	132.570127461269	97.1538533029821	118.598815899571	106.223110639588	82.3037055557557	88.8395746835631	126.269798583338	90.436050451136	115.283652951742	104.668365545482	114.675398978565	89.5467633983593	68.5185269374708	86.0153720702983	110.140667464487
ENSSSAG00000001086	10.479253001637	12.7122040031353	14.3931634522936	26.147770434551	15.5157352619623	11.9473120968032	7.99556172152068	25.0682688363979	13.8571367626741	9.3835531472348	7.35949445241673	16.9406839400152	19.361462356402	18.8090073945998	19.114527126733	19.9467350526236
ENSSSAG00000001088	2572.65661190189	1700.71129270518	1495.98942632277	1888.24256495222	1901.27432863892	1881.03791568558	1397.44650977245	3186.45550542658	1974.2773271873	1928.99042555298	1969.07362682439	2058.94466347877	1753.01907085256	1999.12878594033	2333.70999374567	2020.69098576578
ENSSSAG00000001091	121.384680602296	111.685792313261	89.057698861067	113.929571179115	134.867544969365	108.853287993096	96.8351364050837	92.845440134807	133.466106714177	104.559592212045	115.298746421195	109.462880843175	111.328408549312	106.13654172667	137.277058455628	117.945911615513
ENSSSAG00000001092	1727.33020310317	1541.80874266599	1724.48089612793	1583.80780917852	1370.15877544098	1457.57207581	1605.33111453198	2306.28073294861	1508.96926115645	1573.75591355052	1487.435600994	1649.76198985071	1467.43750109564	1459.04157360967	1578.68617223972	1463.04965364243
ENSSSAG00000001094	89.9469215973846	207.027322336776	245.58335140476	204.512918755953	273.315644229952	160.62497374591	174.125566379784	200.546150691183	177.954808952235	221.183752756249	208.519009485141	200.681948212488	168.606068020334	167.937566023213	146.834322018994	238.493571281369
ENSSSAG00000001095	16.5921505859253	20.8843351480081	17.9914543153671	16.8092809936399	14.3222171648883	13.2747912186703	13.3259362025345	15.7837248229172	13.1278137751649	10.7240607396969	10.6303808757131	16.9406839400152	9.680731178201	14.7785058100427	12.1637899897392	8.67249350114067
ENSSSAG00000001096	13.0990662520463	18.1602914330505	24.2884633257455	20.5446767700044	20.2898076502584	13.2747912186703	11.5491447088632	19.4975424283095	30.6315654753848	12.064568332159	22.0784833572502	35.1844974138777	21.7816451509523	28.2135110918997	11.2949478476149	19.9467350526236
ENSSSAG00000001098	220.937584117848	206.119307765123	154.726507112157	151.283528942759	174.253642172808	165.934890233378	151.027276962057	108.629164957724	158.992411276997	223.864767941173	189.711412551187	208.500725415572	167.799340422151	170.624567079584	180.719165561839	190.794857025095
ENSSSAG00000001100	1486.30738406552	2036.67668421661	2275.01939817816	2065.67386432953	1986.01411353118	2054.93768065016	2347.14156313974	3192.95468623601	2004.17956967518	2046.95509368965	2194.76479003183	2614.07784489773	2276.5852820736	2603.70402362389	2490.97042147015	2246.17581679543
ENSSSAG00000001101	1069.75707725045	1033.32058254057	996.726569071335	1129.95722235024	1288.99954483995	1168.18162724298	1196.66907098759	1085.36319517589	1175.66865586477	1100.5567334114	1072.03302523537	1069.86934728865	1594.90046160862	1316.63051762199	1632.55438505142	1358.11248227863
ENSSSAG00000001102	503.877415162048	435.846994393212	361.628231738878	449.181342107823	397.44152632565	390.278861828906	357.135090227924	495.79465031987	451.450929268171	403.492785331097	443.205110356652	364.876269477251	407.397437082626	393.645654758411	474.387809599827	415.412438704638
ENSSSAG00000001103	0	2.72404371495757	0	0	0	0	0	0	0	0	0	0	0	0	0	0
ENSSSAG00000001106	392.971987561389	331.425318653171	304.055577929703	334.317921984616	284.057307103618	335.852217832358	299.389366683608	337.957402090698	269.12018239088	273.463548862271	260.853192257882	311.44795858951	251.699010633226	267.356605108955	298.012854748609	303.537272539924
ENSSSAG00000001107	46.2833674238969	26.3324225779232	26.9871814730506	33.6185619872799	29.8379524268506	33.1869780466757	14.2143319493701	35.2812672512267	25.5263045628206	16.0860911095454	16.3544321164816	24.7594611430992	27.4287383382362	26.870010563714	25.1964221216025	42.4952181555893
ENSSSAG00000001109	464.580216405909	442.203096394779	509.158157124888	597.663324218309	1040.74778064855	911.978156722648	1098.05714308884	1156.8541840797	877.375553973521	908.864147689314	807.091224948368	693.264912006776	787.366135827015	455.446679054953	634.254763750684	591.464056777794
ENSSSAG00000001112	12.2257951685765	22.7003642913131	5.39743629461012	21.4785257140955	4.7740723882961	7.96487473120216	31.9822468860827	2.78536320404421	12.3984907876557	14.7455835170833	19.6253185397779	26.0625906769465	17.7480071600352	38.9615153173854	12.1637899897392	32.9554753043346
ENSSSAG00000001115	248.88225878888	233.359744914699	273.470105593579	244.66842335187	236.316583220657	242.928679301666	254.969579341826	143.910432208951	198.375852602492	199.735631276855	183.987361310418	221.532020754045	237.177913865925	255.265100355283	277.160643337628	222.883082979315
ENSSSAG00000001117	78.5943975122778	68.1010928739393	80.9615444191518	86.847951800473	95.481447765922	87.6136220432238	67.5180767595079	64.9918080943649	85.3307895385719	79.0899479552648	99.7620359105379	75.5815129631448	78.2525770237914	55.0835216556138	79.9334770754287	90.193932411863
ENSSSAG00000001120	4708.67768206891	3346.94171111121	2953.2972258675	3646.68012667577	3728.55053525926	3650.56758513433	3045.42062015254	5148.27965547505	3572.22399281987	3619.37049964771	3620.05354898321	4039.7015549267	3687.5518512964	4049.31059195171	5342.51033192186	3737.84469899163
ENSSSAG00000001121	0	0.908014571652524	0	0	8.35462667951818	2.65495824373405	2.66518724050689	0	5.10526091256413	6.70253796231057	2.45316481747224	2.60625906769465	0	4.03050158455711	6.9507371369938	2.6017480503422
ENSSSAG00000001122	169.414590193132	247.887978061139	207.80129734249	281.088532171423	290.024897588988	317.26751012622	199.000647291181	205.188422697924	272.037474340917	258.717965345188	269.030408316123	230.653927490976	261.379741811427	292.883115144483	221.554746241677	246.298815432395
ENSSSAG00000001123	268.094222625214	216.107468053301	199.705142900574	204.512918755953	290.024897588988	260.185907885937	115.491447088632	292.463136424642	245.052523803078	246.653397013029	242.045595323928	170.709968933999	281.547931766012	202.868579756041	286.717906900994	270.581797235589
ENSSSAG00000001124	317.87067438299	442.203096394779	427.297039989968	424.901269561454	409.376707296391	427.448277241183	470.849745822884	381.594758954057	418.631394830259	462.47511939943	428.486121451819	423.51709850038	426.758899439028	403.050158455711	324.94696115446	407.607194553612
ENSSSAG00000001125	4749.72142299199	3555.78506259129	3013.56859782398	4112.67074977724	3419.42934811708	3568.26387957857	2963.68821144366	4577.28019864599	3467.93080560606	3655.56420464419	3811.40040474604	3195.27361699364	2962.30374052951	2860.31262450736	3087.8649731095	3403.95369919772
ENSSSAG00000001126	350.181704471371	514.844262126981	551.438074766	536.029293908296	549.018324654052	473.910046506529	582.787609924174	352.812672512267	511.255414243922	529.500499022535	615.744369185533	544.708145148181	650.222444135834	780.573806875893	645.549711598299	674.719994388745
ENSSSAG00000001128	2275.74444352218	2027.59653850009	1667.80781503453	1902.25029911359	2092.23722417077	2105.38188728111	1712.8269998991	2846.64119453318	2141.2922913269	2135.42859479215	2111.35718623778	2112.37297436651	2218.5008950044	2027.34229703222	1903.63313339418	2192.40635708836
ENSSSAG00000001129	46.2833674238969	62.6530054440242	89.9572715768353	56.0309366454665	66.8370134361454	51.7716857528141	95.9467406582481	40.8519936593151	75.8495907009528	64.3443644381815	84.2253253998804	59.9439585569769	43.5632903019045	53.7400211274281	47.7863178168324	53.7694597070722
ENSSSAG00000001130	840.086782297903	1061.4690342618	1030.01075955476	861.942575396092	845.01081272841	902.685802869579	935.480721417919	756.690337098677	794.962056384986	927.631253983783	956.734278814175	1034.68484987478	873.685988832641	1018.37340036476	1073.88888766554	1083.19443829247
ENSSSAG00000001131	7.85943975122778	0.908014571652524	4.49786357884177	3.73539577636443	5.96759048537013	2.65495824373405	0.888395746835631	5.57072640808842	0.729322987509161	1.34050759246211	0.817721605824081	5.2125181353893	4.03363799091708	2.6870010563714	1.73768428424845	1.73449870022814
ENSSSAG00000001133	394.718529728329	426.766848676686	412.903876537674	417.430478008725	466.665575955944	485.857358603332	371.349422177294	429.874387824157	436.864469517988	463.815626991892	419.491183787754	486.067316125052	509.045114453736	415.141663209382	588.2061302181	438.828171157718
ENSSSAG00000001134	0	0	0	0	0	0	0	0	0	0	0	0	0	0	0	0
ENSSSAG00000001138	3.49308433387901	1.81602914330505	0	0	1.19351809707403	0	0	0	0.729322987509161	0	0.817721605824081	0	0	2.6870010563714	0	0
ENSSSAG00000001140	35.8041144222599	36.320582866101	45.878208504186	29.8831662109154	38.1925791063688	47.789248387213	34.6474341265896	38.995084856619	36.4661493754581	41.5557353663255	38.4329154737318	29.9719792784885	29.8489211327864	21.4960084509712	22.5898956952299	39.026220755133
ENSSSAG00000001141	130.117391436993	146.190346036056	142.1324890914	143.812737390031	186.188823143548	209.74170125499	182.121128101304	202.403059493879	173.57887102718	134.050759246211	122.658240873612	190.256911941709	163.765702431234	143.75455651587	272.816432627007	178.653366123498
ENSSSAG00000001142	58.5091625924735	162.534608325802	184.412406732512	165.291263104126	132.480508775217	135.402870430437	171.460379139277	85.4178049240225	148.781889451869	203.757154054241	158.637991529872	148.556766858595	148.437878065749	135.693553346756	85.1465299281741	130.08740251711
ENSSSAG00000001146	354.54805988872	423.134790390076	434.493621716115	381.010369189172	471.43964834424	392.93382007264	409.550439291226	375.095578144621	412.796810930185	420.919384033104	445.658275174124	448.276559643479	517.919118033754	593.82723345808	503.928442432051	519.482360718327
ENSSSAG00000001147	1557.04234182657	1661.66666612412	1316.0748831691	1470.81208694349	1753.27808460174	1708.46562984286	1327.26324577243	1678.64555763731	1609.61583343272	1682.33702853995	1740.11157719364	1515.53964786444	1482.76532546112	1291.10400758646	1516.12953800677	1541.96934450281
ENSSSAG00000001148	316.99740329952	244.255919774529	295.05985077202	301.633208941428	290.024897588988	314.612551882485	275.402681519045	298.033862832731	326.736698404104	301.614208303976	294.379778096669	311.44795858951	328.338132460651	300.944118313597	364.913699692175	312.209766041064
ENSSSAG00000001149	0	0	0	0	0	0	0	0	0.729322987509161	0	0	0	0	0	0	0
ENSSSAG00000001153	2595.36166007211	2364.46994458317	2281.31640718854	2444.81653563052	1432.22171648883	1607.57721658097	2256.5251969625	2344.34736340388	1745.26990910942	1926.30941036806	1950.26602989043	1995.09131632025	1458.56349751562	1649.81864861204	1306.73858175483	1495.13787959665
ENSSSAG00000001154	289.925999711958	402.250455242068	712.461590888536	391.282707574174	813.979342204485	601.348042205763	489.506056506432	341.67121969609	307.774300728866	356.575019594922	340.989909628642	452.185948245021	960.81256943645	869.244841736149	1359.73795242441	885.461586466463
ENSSSAG00000001158	385.985818893631	395.894353240501	420.100458263821	359.531843475076	372.377646287096	343.81709256356	548.140175797584	632.277447318036	389.458475329892	355.23451200246	358.162063350948	446.973430109632	515.498935239203	380.210649476554	397.929701092895	371.182721848821
ENSSSAG00000001160	539.681529584308	513.936247555329	413.803449253442	422.099722729181	441.601695917389	456.652817922257	483.287286278583	570.071002427715	561.578700382054	592.504355868255	578.129175317625	598.136456035922	517.919118033754	538.743711802467	606.451815202709	496.066628265247
ENSSSAG00000001162	353.67478880525	237.899817772961	299.557714350862	277.353136395059	208.865666987954	265.495824373406	219.433749468401	259.038777976112	220.255542227767	184.990047759772	233.868379265687	290.597886047953	172.639706011251	227.051589263384	337.110751144199	241.095319331711
ENSSSAG00000001166	68.9884155941105	106.237704883345	97.1538533029821	91.5171965209285	107.416628736662	91.5960594088249	108.384281113947	109.557619359072	120.338292939012	93.835531472348	105.486087151306	105.553492241633	87.9333082019924	114.197544895785	81.6711613596772	112.742415514829
ENSSSAG00000001167	0	0	0	0.933848944091108	0	0	0	0	0.729322987509161	0	2.45316481747224	0	0	0	0.868842142124225	0
ENSSSAG00000001168	296.912168379716	503.040072695499	504.660293546046	415.562780120543	448.762804499834	460.635255287859	382.898566886157	383.451667756753	445.616345368097	495.987809210982	425.215235028522	411.788932695754	410.624347475359	448.729176414025	351.881067560311	419.748685455209
ENSSSAG00000001170	33.1843011718506	37.2285974377535	31.4850450518924	33.6185619872799	25.0638800385545	30.5320198029416	23.0982894177264	23.2113600337018	36.4661493754581	42.8962429587877	23.7139265688984	36.4876269477251	21.7816451509523	22.8395089791569	35.6225278270932	24.2829818031939
ENSSSAG00000001173	388.60563214404	535.728597274989	494.764993672594	527.624653411476	543.050734168682	544.266439965481	486.840869265926	405.734573389107	507.608799306376	500.009331988369	576.493732105977	480.854797989663	580.037143093877	474.255686449553	505.666126716299	545.499841221749
ENSSSAG00000001177	2250.41958210155	2432.57103745711	2164.37195413866	2230.03127848956	2465.80838855494	2196.97794668993	2253.86000972199	2867.06719136284	2204.01406825269	2227.92361867203	2107.26857820866	2307.84240444361	2523.44392711773	2558.02500566558	2562.21547712434	2491.60738287772
ENSSSAG00000001178	4.36635541734877	0.908014571652524	3.59829086307341	1.86769788818222	5.96759048537013	3.98243736560108	0.888395746835631	3.71381760539228	2.18796896252748	0	0.817721605824081	1.30312953384732	1.61345519636683	2.6870010563714	0	0
ENSSSAG00000001181	65.4953312602315	29.9644808645333	133.136761933716	85.9141028563819	14.3222171648883	41.1518527778778	38.2010171139321	31.5674496458344	17.5037517002199	14.7455835170833	33.5265858387873	32.5782383461831	23.3951003473191	24.1830095073426	38.2290542534659	34.6899740045627
ENSSSAG00000001190	0	0	0.899572715768353	0.933848944091108	1.19351809707403	1.32747912186703	0	0.928454401348071	0	0	0	0	0.806727598183417	0	0	0.867249350114068
ENSSSAG00000001194	79.4676685957476	106.237704883345	98.9529987345188	79.3771602477441	187.382341240622	160.62497374591	150.138881215222	110.48607376042	143.676628539305	158.17989591053	180.716474887122	127.706694317038	135.530236494814	127.632550177642	217.210535531056	123.149407716198
ENSSSAG00000001198	328.349927384627	413.146630101899	353.532077296963	351.127202978256	276.896198521174	314.612551882485	331.37161356969	243.255053153194	340.593835166778	284.187609601968	326.270920723808	330.99490159722	343.665956826136	307.661620954526	315.389697591094	304.404521890038
ENSSSAG00000001202	1288.94811920136	979.747722813074	863.589807137619	1009.49070856249	886.783946126001	750.025703854871	864.409061671069	1331.40361153313	851.8492494107	914.226178059162	999.255802317027	858.762362805386	817.215056959801	850.43583434155	801.072455038536	869.85109816441
ENSSSAG00000001204	67.241873427171	78.9972677337696	53.0747902303328	42.0232024840998	77.5786763098117	90.2685802869579	99.5003236455906	100.273075345592	74.3909447259344	77.7494403628026	62.9645636484543	86.0065492339234	123.429322522063	95.3885375011849	132.932847745006	84.1231869610645
ENSSSAG00000001205	0	0	0	0.933848944091108	0	0	0	0	0	0	0	0	0	0	0	0
ENSSSAG00000001207	1410.33279980365	1247.61202145057	1073.19024991165	1380.22873936666	1427.44764410053	1360.6660999137	1122.0438282534	1570.94484708094	1332.47309817924	1435.68363152692	1483.34699296488	1430.83622816436	1411.77329682098	1535.62110371626	1390.14742739876	1320.82076022372
ENSSSAG00000001212	3042.47645480862	3388.71038140722	3761.11352462748	3260.06666382206	2397.77785702172	2585.92932939697	3454.08266369693	2225.50520003132	2694.11911585884	3122.04218284426	2861.20789877846	3341.22412478454	2768.68911696549	3245.89727609666	3063.53739313002	2515.0231153308
ENSSSAG00000001213	8.73271083469753	9.08014571652524	8.99572715768353	8.40464049681997	7.16110858244415	5.30991648746811	7.10716597468504	11.1414528161768	2.91729195003664	4.02152277738634	5.72405124076857	11.7281658046259	9.680731178201	4.03050158455711	6.9507371369938	7.80524415102661
ENSSSAG00000001215	6.98616866775803	3.6320582866101	1.79914543153671	2.80154683227332	9.5481447765922	1.32747912186703	0.888395746835631	11.1414528161768	5.83458390007329	4.02152277738634	2.45316481747224	2.60625906769465	3.22691039273367	6.71750264092851	12.1637899897392	6.93799480091254
ENSSSAG00000001216	709.969390860909	464.903460686093	507.359011693351	526.690804467385	569.30813230431	641.172415861774	504.608784202638	644.347354535561	563.037346357072	450.41055106727	368.792444226661	411.788932695754	500.171110873718	765.79530106585	910.546564946188	653.038760635893
ENSSSAG00000001217	0	0	0	0	0	0	0	0	0	0	0	0	0	0	0	0
ENSSSAG00000001219	15.7188795024556	29.9644808645333	29.6858996203557	17.743129937731	16.7092533590364	26.5495824373406	28.4286638987402	13.9268160202211	16.7744287127107	33.5126898115529	21.2607617514261	23.4563316092518	13.7143691691181	25.5265100355283	13.9014742739876	17.3449870022813
ENSSSAG00000001220	3599.62340606232	2810.30509926456	2235.43819868436	2851.97467525424	2984.98876078214	3144.79803970299	2181.01155848147	3551.33808515637	3322.06620810423	3687.73638686328	3598.79278723178	3131.42026983512	2866.30315634568	3166.6307449337	2586.54305710382	2698.01272820486
ENSSSAG00000001222	657.573125852724	648.322404159902	457.882512326092	581.78789216876	701.788641079527	730.113517026865	509.050762936816	615.565268093771	657.120011745754	676.956334193368	682.797540863108	617.683399043632	748.643211114211	627.414746662723	607.320657344833	641.76451908441
ENSSSAG00000001224	60.255704759413	44.4927140109737	77.3632535560784	46.6924472045554	62.0629410478493	80.9762264338887	71.9600554936861	52.92190087684	53.9699010756779	69.70639480803	63.7822852542783	59.9439585569769	42.7565627037211	36.274514261014	75.5892663648076	52.034961006844
ENSSSAG00000001226	1389.37429380038	1072.36520912163	1277.39325639106	1128.08952446206	1111.16534837592	1101.80767114963	1630.20619544338	1666.57565041979	1268.29267527843	1122.00485489079	1092.47606538097	1273.15755456884	1260.91523596068	1178.24996321886	1237.2312103849	1049.37171363802
ENSSSAG00000001228	770.225095620322	978.839708241421	966.141096735211	909.568871544739	1115.93942076421	1028.79631944695	1151.36088789898	1183.77936171879	1028.34541238792	1045.59592212045	1079.39251968779	1222.33550274879	975.333666203751	1003.59489455472	959.201724905144	989.531508480151
ENSSSAG00000001230	390.35217431098	356.849726659442	400.309858516917	422.099722729181	350.894320539763	407.536090413177	337.59038379754	508.793011938743	460.202805118281	398.130754961248	466.91903692555	469.126632185037	389.64942992259	378.867148948368	448.3225453361	389.394958201216
ENSSSAG00000001232	389.47890322751	425.858834105034	216.797024500173	284.823927947788	219.607329861621	193.811951792586	128.817383291166	271.108685193637	271.308151353408	408.854815700945	318.911426271392	274.960331641785	220.236634304073	268.70010563714	218.07937767318	229.821077780228
ENSSSAG00000001246	411.310680314254	445.835154681389	411.104731106137	365.134937139623	292.411933783136	310.630114516884	372.237817924129	428.945933422809	359.556232842016	298.933193119052	330.359528752929	410.485803161907	367.867784771638	417.828664265753	344.061488281193	394.598454301901
ENSSSAG00000001247	310.884505715232	278.760473497325	275.269251025116	310.971698382339	344.926730054393	345.144571685427	327.818030582348	361.168762124399	304.857008778829	273.463548862271	189.711412551187	248.897740964839	395.296523109874	321.096626236383	452.666756046721	360.775729647452
ENSSSAG00000001248	28.8179457545019	25.4244080062707	23.3888906099772	21.4785257140955	53.7083143683312	61.0640396058833	26.6518724050689	42.7089024620112	30.6315654753848	24.1291366643181	44.9746883203245	69.0658652939082	82.2862150147085	68.5185269374708	103.392214912783	111.875166164715
ENSSSAG00000001250	323.983571967279	354.125682944485	277.967969172421	295.09626633279	293.60545188021	343.81709256356	259.411558076004	408.519936593151	318.714145541503	310.997761451211	302.55699415491	353.148103672625	324.304494469734	267.356605108955	290.193275469491	305.271771240152
ENSSSAG00000001251	151.949168523737	218.831511768258	174.517106859061	182.100544097766	242.284173706027	168.589848477112	177.679149367126	174.549427453437	173.57887102718	154.158373133143	180.716474887122	192.863171009404	296.875756131497	217.647085566084	334.504224717827	264.511051784791
ENSSSAG00000001252	0.873271083469753	0.908014571652524	0.899572715768353	1.86769788818222	0	1.32747912186703	1.77679149367126	0	0.729322987509161	0	0	1.30312953384732	0	1.3435005281857	0.868842142124225	0.867249350114068
ENSSSAG00000001253	206.965246782332	521.200364128549	637.797055479762	527.624653411476	527.534998906719	556.213752062284	654.74766541786	200.546150691183	583.458390007329	638.081614011967	553.597527142903	590.317678832838	655.062809724934	619.353743493609	375.339805397665	559.375830823574
ENSSSAG00000001255	3.49308433387901	7.2641165732202	2.69871814730506	9.33848944091108	9.5481447765922	1.32747912186703	2.66518724050689	5.57072640808842	4.37593792505497	6.70253796231057	5.72405124076857	1.30312953384732	1.61345519636683	4.03050158455711	1.73768428424845	2.6017480503422
ENSSSAG00000001256	85.5805661800358	121.673952601438	114.245734902581	92.4510454650196	96.6749658629961	79.6487473120217	103.942302379769	101.20152974694	67.827037838352	91.1545162874238	85.0430470057044	71.6721243616028	86.3198530056256	106.13654172667	100.78568848641	72.8489454095817
ENSSSAG00000001259	523.962650081852	349.585610086222	403.008576664222	344.590260369619	303.153596656803	333.197259588624	462.854184101364	402.949210185063	290.270549028646	357.915527187385	328.724085541281	392.241989688044	278.321021373279	364.088643138325	385.765911103156	278.387041386616
ENSSSAG00000001260	539.681529584308	523.924407843507	427.297039989968	501.476882976925	537.083143683312	497.804670700135	482.398890531747	541.288915985925	439.781761468024	455.772581437119	456.288656049837	466.520373117342	468.708734544565	429.920169019425	448.3225453361	505.606371116501
ENSSSAG00000001261	630.501722265162	592.933515289098	630.600473753615	603.266417882855	625.403482866789	667.721998299115	593.448358886201	636.919719324776	614.089955482714	656.848720306436	614.108925973885	694.568041540624	619.566795404864	695.933273600194	644.680869456175	682.525238539771
ENSSSAG00000001262	381.619463476282	473.983606402618	474.97439392569	408.091988567814	386.699863451984	434.085672850518	279.844660253224	338.885856492046	315.067530603958	289.549639971817	291.926613279197	401.363896424976	302.522849318781	345.279635743725	304.094749743479	355.572233546768
ENSSSAG00000001263	0.873271083469753	0	1.79914543153671	1.86769788818222	1.19351809707403	0	0.888395746835631	4.64227200674035	0	1.34050759246211	0	0	0	5.37400211274281	0.868842142124225	0.867249350114068
ENSSSAG00000001266	172.907674527011	199.763205763555	182.613261300976	197.975976147315	201.70455840551	191.156993548852	199.000647291181	229.328237132973	204.939759490074	201.076138869317	157.820269924048	183.741264272473	167.799340422151	190.77707500237	171.161901998472	178.653366123498
ENSSSAG00000001275	17015.6870614081	14770.6730370716	10617.6567642139	14883.6844709241	15016.8446973854	14821.3043956454	14300.5063368131	21895.7401469915	12389.0095888181	14421.1806797074	15313.4725122676	12963.5326027132	14218.5739179827	15518.774601073	11003.8857300033	15674.6647539617
ENSSSAG00000001276	6.11289758428827	0	0	0.933848944091108	0	0	0	3.71381760539228	0	0	0	0	0	1.3435005281857	0	0.867249350114068
ENSSSAG00000001277	196.485993780695	151.638433465972	163.72223426984	180.232846209584	275.7026804241	244.256158423533	330.483217822855	495.79465031987	320.172791516522	292.230655156741	242.863316929752	237.169575160213	233.144275875007	166.594065495027	266.734537632137	201.201849226464
ENSSSAG00000001278	864.538372635056	834.46539134867	560.433801923684	761.086889434253	908.267271873333	815.072180826355	595.225150379873	656.417261753086	775.270335722238	758.727297333557	825.081100276498	660.686673660593	749.449938712394	635.475749831837	727.220872957976	744.09994239787
ENSSSAG00000001279	9864.47015887433	7496.56830356324	5332.6670590748	7930.24523322169	8029.98975711404	8462.6794019023	6367.13231757096	9606.71769074849	6718.52336093439	7650.27683018129	8922.16044114655	6811.45807341996	6377.18166363991	7078.90428301047	5954.17519997731	8037.66697685718
ENSSSAG00000001282	757.999300451746	1056.92896140354	1089.38255879548	1046.84466632613	1035.97370826025	929.235385306919	1178.01276030405	897.815406103584	994.796554962496	912.8856704667	1040.95960421406	998.19722292705	972.913483409201	982.098886103748	792.384033617293	931.425802022508
ENSSSAG00000001285	114.398511934538	119.857923458133	98.0534260187505	97.1202901854752	120.545327804477	110.180767114963	106.607489620276	88.2031681280667	110.857094101393	121.986190914052	121.022797661964	100.340974106244	130.689870905714	122.258548064899	127.719794892261	110.140667464487
ENSSSAG00000001287	40.1704698396087	40.8606557243636	13.4935907365253	41.0893535400087	56.0953505624792	51.7716857528141	51.5269533164666	51.0649920741439	73.6616217384253	107.240607396969	83.4076037940563	84.7034197000761	59.6978422655729	69.8620274656565	62.5566342329442	59.8402051578707
ENSSSAG00000001289	25.3248614206228	46.3087431542787	49.4764993672594	39.2216556518265	62.0629410478493	49.11672750908	36.4242256202609	39.923539257967	53.2405780881688	32.1721822190908	40.06835868538	37.7907564815724	56.4709318728392	76.579530106585	56.4747392380746	55.5039584073003
ENSSSAG00000001290	752.759673950927	575.6812384277	740.348345077355	621.943396764678	643.3062543229	661.08460268978	1235.75848384836	635.991264923428	635.969645107989	713.150039189845	574.858288894329	678.930487134456	695.399189634105	713.398780466608	740.25350508984	638.295521683954
ENSSSAG00000001291	8.73271083469753	11.8041894314828	16.1923088838304	8.40464049681997	5.96759048537013	6.63739560933514	14.2143319493701	10.2129984148288	9.4811988376191	18.7671062944696	17.9898753281298	7.81877720308394	15.3278243654849	10.7480042254856	11.2949478476149	17.3449870022813
ENSSSAG00000001295	0	5.44808742991515	18.8910270311354	23.3462236022777	15.5157352619623	18.5847077061384	5.33037448101378	0	10.9398448126374	12.064568332159	0	14.3344248723206	6.45382078546734	1.3435005281857	0	0.867249350114068
ENSSSAG00000001297	0	0	1.79914543153671	0	0	0	0	0.928454401348071	0	0	0	0	0	0	0	0
ENSSSAG00000001298	840.086782297903	1075.99726740824	1000.32485993441	1072.99243676068	1026.42556348366	947.820093013058	1023.43190035465	990.660846238391	898.525920611287	876.691965470223	947.73934115011	897.856248820806	933.383831098213	1007.62539613928	766.318769353566	952.239786425246
ENSSSAG00000001301	607.796674094948	953.415300235151	1139.7586308785	926.378152538379	897.525608999667	939.855218281856	857.301895696384	721.409069847451	828.510913810407	719.852577152156	795.643122466831	917.403191828516	1064.07370200393	845.061832228807	981.791620600374	1066.7167006403
ENSSSAG00000001302	4526.16402562373	4807.02914232846	4165.92124672324	4806.52051523693	4201.18370170057	4287.7575636305	4782.2343052162	3233.80667989533	4675.68967292123	5189.10489042085	5063.33218326271	4731.66333739963	4755.65919129124	5023.34847488634	3780.3321603825	4495.82063099133
ENSSSAG00000001304	316.99740329952	259.692167492622	317.549168666229	254.006912792781	225.574920346991	232.30884632673	201.665834531688	318.459859662388	275.684089278463	199.735631276855	231.415214448215	252.807129566381	270.253745391445	185.403072889627	268.472221916386	201.201849226464
ENSSSAG00000001311	312.631047882172	424.042804961729	362.527804454646	379.14267130099	395.054490131502	412.846006900646	311.826907139306	230.256691534322	343.511127116815	391.428216998937	368.792444226661	367.482528544945	417.078168260827	377.523648420182	407.486964656262	372.917220549049
ENSSSAG00000001313	249.755529872349	155.270491752582	161.923088838304	129.805003228664	57.2888686595532	144.695224283506	315.380490126649	220.972147520841	91.1653734386451	109.921622581893	127.564570508557	125.100435249343	75.0256666310578	81.9535322193278	132.932847745006	93.6629298123193
ENSSSAG00000001317	244.515903371531	167.982695755717	164.621806985609	165.291263104126	188.575859337696	181.864639695783	191.893481316496	246.968870758587	306.315654753848	239.950859050719	278.025345980188	195.469430077099	272.673928185995	216.303585037898	362.307173265802	308.740768640608
ENSSSAG00000001318	406.944324896905	515.752276698634	435.393194431883	508.013825585562	608.694229507753	552.231314696683	525.930282126693	468.869472680776	487.917078643629	451.751058659733	572.405124076857	551.223792817418	634.894619770349	527.995707576981	569.960445233492	705.940970992851
ENSSSAG00000001319	130.117391436993	111.685792313261	100.752144166056	114.863420123206	89.5138572805519	80.9762264338887	89.7279704303987	116.056800168509	103.563864226301	96.5165466572723	120.20507605614	102.947233173939	81.4794874165251	107.480042254856	79.9334770754287	107.538919414144
ENSSSAG00000001322	397.338342978738	454.915300397915	546.940211187159	448.247493163732	421.311888267131	431.430714606784	391.782524354513	311.960678852952	389.458475329892	418.23836884818	497.174736341041	372.695046680335	447.733816991796	370.806145779254	440.502966056982	446.633415308745
ENSSSAG00000001323	0	0	0	0	0	0	0	0	0	0	0	1.30312953384732	0	0	0	0
ENSSSAG00000001324	348.435162304432	354.125682944485	393.11327679077	358.597994530985	378.345236772466	394.261299194507	504.608784202638	434.516659830897	420.090040805277	400.811770146172	436.663337510059	376.604435281877	486.4567417046	549.491716027952	549.977075964635	431.022927006692
ENSSSAG00000001325	101.299445682491	99.8816028817777	63.8696628195531	87.7818007445641	78.7721944068857	98.23345501816	47.9733703291241	77.0617153118899	97.7292803262276	92.4950238798859	100.579757516362	102.947233173939	76.6391218274246	61.8010242965423	55.6058970959504	67.6454493088973
ENSSSAG00000001329	140.59664443863	202.487249478513	211.399588205563	242.800725463688	229.155474638213	212.396659498724	239.86685164562	112.342982563117	281.518673178536	238.610351458256	268.212686710299	183.741264272473	311.396852898799	189.433574474184	280.636011906125	352.103236146311
ENSSSAG00000001330	98.6796324320821	136.202185747879	67.4679536826265	129.805003228664	127.706436386921	134.07539130857	75.5136384810286	45.4942656660555	133.466106714177	116.624160544204	132.470900143501	100.340974106244	117.782229334779	100.762539613928	61.68779209082	104.937171363802
ENSSSAG00000001332	691.630698108045	699.171220172444	644.094064490141	683.577427074691	628.984037158011	638.51745761804	523.265094886186	567.285639223671	705.984651908868	809.666585847117	777.653247138701	637.230342051341	663.936813304952	729.520786804836	410.962333224758	644.366267134752
ENSSSAG00000001335	0	0	0	0	0	0	0	0	0	1.34050759246211	0	0	0	0	0	0
ENSSSAG00000001337	0.873271083469753	0	0.899572715768353	0	0	0	1.77679149367126	0.928454401348071	2.18796896252748	0	0.817721605824081	1.30312953384732	0	1.3435005281857	2.60652642637268	0
ENSSSAG00000001340	1190.26848676927	1166.79872457349	1101.07700410046	1294.31463651028	1070.5857330754	1080.56800519976	1168.24040708885	430.802842225505	1108.57094101392	1163.56059025712	1432.64825340379	895.249989753112	1153.62046540229	1081.51792518949	903.595827809194	1290.46703296973
ENSSSAG00000001342	100.426174599022	95.3415300235151	76.46368084031	111.128024346842	81.1592306010337	83.6311846776227	93.2815534177412	64.9918080943649	82.4134975885352	71.0469024004921	88.3139334290008	75.5815129631448	66.9583906492236	87.3275343320707	49.5240021010808	60.7074545079847
ENSSSAG00000001343	1304.66699870381	1954.04735819623	2146.38049982329	1963.8843294236	1968.11134207507	2082.81474220937	2257.41359270934	1236.70126259563	1929.78862494924	2339.18574884639	2294.52682594237	2141.04182411115	1907.1040421056	1883.58774051635	1214.64131468967	1850.71011314342
ENSSSAG00000001344	5.23962650081852	26.3324225779232	34.1837631991974	20.5446767700044	25.0638800385545	27.8770615592076	23.986685164562	21.3544512310056	24.0676585878023	30.8316746266286	24.5316481747224	22.1532020754045	26.6220107400528	24.1830095073426	10.4261057054907	31.2209766041064
ENSSSAG00000001345	1201.62101085438	1105.96174827277	833.903907517263	1063.65394731977	768.625654515673	698.254018102056	826.208044557136	999.945390251872	638.886937058025	761.408312518481	705.693745826182	622.895917179021	620.373523003048	663.689260923737	547.370549538262	720.68420994479
ENSSSAG00000001346	0	0	0	0.933848944091108	0	0	0.888395746835631	0.928454401348071	0	1.34050759246211	0.817721605824081	0	0	0	0	0
ENSSSAG00000001347	676.785089689059	541.176684704905	767.335526550405	648.091167199229	922.589489038222	856.224033604233	872.404623392589	975.805575816822	573.97719116971	565.694204019012	577.311453711801	767.543295436074	953.552021052799	971.350881878263	1628.2101743408	992.133256530493
ENSSSAG00000001351	512.610125996745	340.505464369697	513.65602070373	486.535299871467	533.502589392089	479.219962993997	355.358298734252	687.056256997572	514.902029181468	374.00161829693	416.220297364457	475.642279854273	506.624931659186	433.950670603982	701.15560869425	483.92513736365
ENSSSAG00000001353	204.345433531922	312.357012648468	341.837631991974	284.823927947788	237.510101317731	274.788178226475	294.058992202594	187.54778907231	277.87205824099	262.739488122574	251.040532987993	276.263461175633	251.699010633226	294.226615672669	298.012854748609	335.625498494144
ENSSSAG00000001355	806.029210042582	576.589252999353	600.015001417491	570.581704839667	627.790519060937	581.435855377758	651.194082430517	566.357184822323	642.533551995571	658.189227898898	635.369687725311	637.230342051341	616.33988501213	683.841768846522	686.385292278138	578.455316526083
ENSSSAG00000001356	436.635541734877	908.922586224177	982.333405619042	896.494986327463	1040.74778064855	934.545301794387	960.355802329317	437.302023034941	854.037218373228	906.18313250439	910.941868888026	843.124808399219	1043.09878445116	1018.37340036476	854.071825708113	973.921020178098
ENSSSAG00000001357	1453.99635397714	1509.1202180865	1992.5535654269	1422.25194185076	1378.5134021205	1663.33133969939	1496.94683341804	1160.56800168509	1350.70617286697	1374.02028227367	1481.71154975323	1879.11278780784	1696.54813897973	1578.6131206182	1921.00997623666	1602.6767990108
ENSSSAG00000001360	1915.95675713264	2599.64571864118	2987.4809890667	2723.10352096967	2169.81590048058	2381.49754462945	3115.60388415256	2987.76626353809	2347.69069679199	2486.64158401722	2418.82051002763	3389.43991753689	2380.65314223926	2383.36993700144	2389.31589084162	2271.32604794874
ENSSSAG00000001361	61.1289758428827	27.2404371495757	46.7777812199544	45.7585982604643	35.8055429122208	19.9121868280054	57.745723544316	51.993446475492	51.7819321131504	53.6203036984846	48.2455747436208	46.9126632185037	34.6892867218869	52.3965205992424	40.8355806798386	29.4864779038783
ENSSSAG00000001363	6.98616866775803	1.81602914330505	4.49786357884177	3.73539577636443	2.38703619414805	6.63739560933514	7.99556172152068	10.2129984148288	5.83458390007329	1.34050759246211	4.08860802912041	3.90938860154197	3.22691039273367	0	3.4753685684969	1.73449870022814
ENSSSAG00000001364	12.2257951685765	23.6083788629656	21.5897451784405	20.5446767700044	28.6444343297766	33.1869780466757	16.879519189877	4.64227200674035	20.4210436502565	26.8101518492423	35.9797506562596	22.1532020754045	25.0085555436859	13.435005281857	19.9833692688572	32.0882259542205
ENSSSAG00000001365	5085.93079012784	3780.97267636111	3272.64553996527	3918.43016940629	4112.86336251709	3904.11609741093	2728.26333853222	6358.98419483293	4128.69743228936	4091.22917219437	4136.0358822582	3815.56327510496	4034.44471851527	4320.69769864522	4688.27219890232	4130.7086545933
ENSSSAG00000001366	1001.64193273981	1126.84608342078	871.685961579534	1060.8524004875	1154.13199987058	1206.67852177713	935.480721417919	1190.27854252823	1061.16494682583	1183.66820414405	1135.81531048965	1016.44103640091	1098.76298872581	894.771351771678	876.661721403343	1216.75083821004
ENSSSAG00000001367	328.349927384627	463.99544611444	314.850450518924	406.224290679632	316.282295724617	476.565004750263	326.041239088676	149.481158617039	284.435965128573	202.416646461779	172.539258828881	254.110259100228	197.648261554937	239.143094017055	231.980851947168	218.546836228745
ENSSSAG00000001368	1058.40455316534	1062.37704883345	1008.42101437632	1097.27250930705	1010.9098282217	1146.94196129311	1241.97725407621	745.548884282501	964.164989487111	974.549019719957	988.625421441314	1150.66337838719	964.039479829183	994.19039085742	1051.29899197031	881.992589066007
ENSSSAG00000001369	5.23962650081852	6.35610200156767	9.89529987345188	8.40464049681997	11.9351809707403	6.63739560933514	8.88395746835631	14.8552704215691	5.10526091256413	10.7240607396969	6.54177284659265	6.51564766923662	9.680731178201	13.435005281857	8.68842142124225	19.0794857025095
ENSSSAG00000001370	0	0	0	0	1.19351809707403	0	0	0.928454401348071	2.18796896252748	1.34050759246211	0	0	0	2.6870010563714	0.868842142124225	0
ENSSSAG00000001373	187.753282945997	173.430783185632	191.608988458659	166.225112048217	218.413811764547	177.882202330182	151.027276962057	230.256691534322	186.706684802345	195.714108499469	178.26331006965	179.831875670931	168.606068020334	177.342069720513	250.226536931777	187.325859624639
ENSSSAG00000001375	151.949168523737	108.05373402665	129.538471070643	141.011190557757	113.384219222032	88.9411011650908	153.692464202564	246.968870758587	132.736783726667	127.348221283901	145.554445836686	152.466155460137	108.908225754761	98.0755385575563	132.064005602882	105.804420713916
ENSSSAG00000001376	10919.3816277058	9110.11019738978	10902.8213151124	10123.8564028917	8761.61635062042	7763.09790467838	11866.3019904835	14240.6336078767	9416.28909173078	8989.44391505094	8694.01611312163	9233.97587684214	9110.37476628533	9677.23430452161	10057.71663723	8796.51015820699
ENSSSAG00000001377	278.573475626851	288.748633785503	250.081214983602	285.757776891879	258.993427065064	228.326408961129	225.65251969625	287.820864417902	250.157784715642	252.015427382878	242.045595323928	278.869720243327	229.917365482274	255.265100355283	210.259798394062	250.635062182966
ENSSSAG00000001378	74.228042094929	66.2850637306343	64.7692355353214	52.295540869102	76.3851582127376	66.3739560933514	49.7501618227953	81.7039873186302	61.9924539382787	42.8962429587877	50.698739561093	46.9126632185037	54.0507490782889	72.5490285220279	56.4747392380746	54.6367090571863
ENSSSAG00000001379	35.8041144222599	42.6766848676686	17.0918815995987	42.0232024840998	29.8379524268506	35.8419362904097	22.2098936708908	30.6389952444863	28.4435965128573	21.4481214793938	17.1721537223057	13.0312953384732	33.8825591237035	25.5265100355283	28.6717906900994	23.4157324530798
ENSSSAG00000001381	255.868427456638	236.083788629656	215.897451784405	239.999178631415	210.059185085029	250.893554032868	214.103374987387	206.116877099272	220.255542227767	231.907813495946	237.956987294808	260.625906769465	250.085555436859	216.303585037898	213.735166962559	247.166064782509
ENSSSAG00000001385	10.479253001637	15.4362477180929	10.7948725892202	18.6769788818222	22.6768438444065	18.5847077061384	21.3214979240551	10.2129984148288	14.5864597501832	5.36203036984846	15.5367105106575	10.4250362707786	23.3951003473191	25.5265100355283	27.8029485479752	15.6104883020532
ENSSSAG00000001386	53.269536091655	48.1247722975838	78.2628262718467	79.3771602477441	96.6749658629961	58.4090813621492	63.9644937721654	55.7072640808842	88.2480814886085	61.6633492532573	92.4025414581212	62.5502176246715	98.4207669783769	77.9230306347707	63.4254763750684	52.9022103569581
ENSSSAG00000001387	2083.62480515883	2019.42440735521	1621.03003381457	1974.1566678086	1537.25130903135	1652.71150672445	1670.18400405099	2094.59312944125	1910.826227274	2164.91976182632	2054.93439543592	1999.00070492179	1519.87479497756	1596.07862748461	1329.32847745006	1667.72050026935
ENSSSAG00000001388	707.3495776105	717.331511605494	725.055608909293	681.709729186509	552.598878945274	622.587708155636	686.729912303942	723.265978650147	557.202762456999	603.228416607952	634.551966119487	688.052393871387	510.658569650103	550.835216556138	675.959186572647	576.720817825855
ENSSSAG00000001391	393.845258644859	530.280509845074	507.359011693351	487.469148815558	491.729455994499	472.582567384662	332.260009316526	363.025670927096	472.601295905936	404.833292923559	474.278531377967	487.370445658899	541.314218381073	490.377692787781	781.957927911803	697.26847749171
ENSSSAG00000001392	4801.2444169167	5392.69854104434	5383.94270387359	5755.3110424335	5520.02119896737	5498.41852277323	5011.44040789979	6315.34683796958	5617.24564979556	5615.3863048238	5921.12214777217	5553.93807325729	5874.59036997164	5541.93967876602	4939.36757797622	5587.68756278494
ENSSSAG00000001394	242.769361204591	477.615664689228	524.45089329295	451.982888940096	432.053551140797	392.93382007264	434.425520202623	269.25177639094	404.044935080075	419.578876440642	375.334217073253	462.6109845158	404.170526689892	432.607170075796	420.519596788125	400.669199752699
ENSSSAG00000001397	161.555150441904	175.246812328937	208.700870058258	153.151226830942	138.448099260587	143.367745161639	217.656957974729	230.256691534322	134.195429701686	142.093804800984	132.470900143501	196.772559610946	146.017695271198	147.785058100427	205.046745541317	130.08740251711
ENSSSAG00000001399	5.23962650081852	4.54007285826262	8.99572715768353	4.66924472045554	4.7740723882961	5.30991648746811	1.77679149367126	0.928454401348071	5.83458390007329	5.36203036984846	6.54177284659265	5.2125181353893	9.680731178201	2.6870010563714	7.81957927911803	5.20349610068441
ENSSSAG00000001402	63.748789093292	49.0327868692363	44.0790630726493	48.5601450927376	52.5147962712571	49.11672750908	37.3126213670965	37.1381760539228	47.4059941880955	32.1721822190908	22.8962049630743	28.6688497446411	20.1681899545854	38.9615153173854	33.0160014007206	41.6279688054752
ENSSSAG00000001403	7767.74628746346	6100.04189236166	4017.49174862146	5640.44762231029	6563.15601581007	6466.15080261429	3585.56523422861	6389.62319007742	5700.3884703716	7604.69957203758	6731.48425914384	5522.66296444496	5212.26701186306	5236.96505886787	4239.94965356622	5617.17404068882
ENSSSAG00000001405	93.4400059312636	81.7213114487272	79.1623989876151	73.7740665831975	97.8684839600701	116.818162724298	78.1788257215355	96.5592577401993	121.067615926521	92.4950238798859	101.397479122186	97.7347150385493	98.4207669783769	98.0755385575563	142.490111308373	117.078662265399
ENSSSAG00000001406	48.9031806743062	49.0327868692363	52.1752175145645	49.4939940368287	57.2888686595532	51.7716857528141	41.7546001012746	49.2080832714477	52.5112551006596	33.5126898115529	57.2405124076857	45.6095336846563	52.4372938819221	51.0530200710567	67.7696870856896	52.034961006844
ENSSSAG00000001411	3.49308433387901	0	0.899572715768353	5.60309366454664	0	1.32747912186703	1.77679149367126	6.49918080943649	1.45864597501832	2.68101518492423	8.17721605824081	0	2.42018279455025	0	0	0
ENSSSAG00000001412	3300.0914244322	3381.446264834	2164.37195413866	2372.9101669355	2630.51388595115	2966.91583737281	1933.14914511433	3159.53032778748	2300.28470260389	1882.07265981681	1241.30139764096	1507.72087066135	2409.69533577387	2463.97996869258	1916.66576552604	1775.2594196835
ENSSSAG00000001414	390.35217431098	395.894353240501	358.929513591573	409.025837511905	346.120248151467	333.197259588624	382.010171139321	434.516659830897	391.64644429242	391.428216998937	435.027894298411	397.454507823434	417.88489585901	455.446679054953	359.700646839429	339.0944958946
ENSSSAG00000001415	111.778698684128	76.273224018812	79.1623989876151	125.135758508208	107.416628736662	87.6136220432238	84.3975959493849	126.269798583338	103.563864226301	111.262130174356	89.9493766406489	102.947233173939	133.916781298447	119.571547008528	125.113268465888	117.945911615513
ENSSSAG00000001416	1244.4112939444	1124.12203970583	1143.35692174158	1146.76650334388	1228.13012188917	1095.1702755403	1474.73693974715	1794.70235780582	1255.89418449078	1323.08099376011	1215.95202786041	1322.67647685503	1147.973372215	1164.814957937	1252.00152680101	1232.36132651209
ENSSSAG00000001418	356.294602055659	334.149362368129	149.329070817547	181.166695153675	330.604512889505	359.746842025964	200.777438784853	254.396505969371	315.796853591467	242.631874235643	212.607617514261	235.866445626366	454.187637777264	319.753125708197	436.158755346361	385.92596080076
ENSSSAG00000001419	29.6912168379716	17.252276861398	25.1880360415139	24.2800725463688	23.8703619414805	30.5320198029416	11.5491447088632	38.995084856619	17.5037517002199	22.7886290718559	13.9012672990094	15.6375544061679	19.361462356402	26.870010563714	25.1964221216025	21.6812337528517
ENSSSAG00000001424	35.8041144222599	56.2969034424565	33.2841904834291	49.4939940368287	45.353687688813	42.4793318997449	44.4197873417815	28.7820864417902	51.7819321131504	61.6633492532573	48.2455747436208	39.0938860154197	60.5045698637563	47.0225184864996	45.1797913904597	68.5126986590113
ENSSSAG00000001426	80.3409396792173	94.4335154518625	200.604715616343	103.657232794113	184.995305046474	136.730349552304	86.1743874430562	234.898963541062	188.165330777364	119.305175729128	104.668365545482	118.584787580106	81.4794874165251	119.571547008528	85.1465299281741	103.202672663574
ENSSSAG00000001428	2.61981325040926	1.81602914330505	3.59829086307341	7.47079155272886	7.16110858244415	7.96487473120216	7.10716597468504	2.78536320404421	2.91729195003664	4.02152277738634	4.08860802912041	6.51564766923662	5.64709318728392	5.37400211274281	12.1637899897392	4.33624675057034
ENSSSAG00000001430	12.2257951685765	37.2285974377535	33.2841904834291	39.2216556518265	32.2249886209987	58.4090813621492	41.7546001012746	40.8519936593151	33.5488574254214	18.7671062944696	27.8025345980188	29.9719792784885	37.1094695164372	42.9920169019425	60.8189499486958	39.8934701052471
ENSSSAG00000001433	863.665101551586	749.112021613333	705.265009162389	553.772423846027	722.078448729785	627.897624643104	919.489597974878	947.023489375032	694.315484108722	703.76648604261	638.640574148607	839.215419797677	755.097031899678	799.382814270493	652.500448735293	571.517321725171
ENSSSAG00000001436	0	0	0	0	0	0	0	0	0	0	0	0	0	0	0	0
ENSSSAG00000001437	475.059469407546	355.94171208779	313.051305087387	455.71828471646	436.827623529093	418.155923388114	340.255571038047	577.4986376385	362.473524792053	428.962429587877	456.288656049837	482.15792752351	342.859229227952	351.997138384654	470.043598889206	415.412438704638
ENSSSAG00000001438	0.873271083469753	1.81602914330505	3.59829086307341	0	1.19351809707403	1.32747912186703	0	0	2.91729195003664	6.70253796231057	4.08860802912041	0	4.03363799091708	2.6870010563714	0.868842142124225	0.867249350114068
ENSSSAG00000001439	129.244120353523	163.442622897454	187.111124879817	171.828205712764	162.318461202067	199.121868280054	216.768562227894	186.619334670962	199.105175590001	178.287509797461	158.637991529872	186.347523340167	175.866616403985	190.77707500237	218.07937767318	189.060358324867
ENSSSAG00000001440	0	0	0	0	0	0	0	0	0	0	0	0	0	0	0	0
ENSSSAG00000001442	215.697957617029	180.694899758852	158.32479797523	169.02665888049	159.931425007919	169.91732759898	142.143319493701	219.115238718145	153.887150364433	160.860911095454	188.893690945363	195.469430077099	151.664788458482	163.907064438656	159.866954150857	177.786116773384
ENSSSAG00000001444	3.49308433387901	2.72404371495757	4.49786357884177	5.60309366454664	8.35462667951818	2.65495824373405	3.55358298734252	10.2129984148288	15.3157827376924	16.0860911095454	9.81265926988897	11.7281658046259	8.06727598183417	13.435005281857	8.68842142124225	5.20349610068441
ENSSSAG00000001445	33.1843011718506	9.98816028817777	35.0833359149658	19.6108278259133	4.7740723882961	14.6022703405373	7.10716597468504	17.6406336256133	10.9398448126374	8.04304555477269	13.9012672990094	9.12190673693127	12.9076415709347	6.71750264092851	8.68842142124225	14.7432389519391
ENSSSAG00000001448	200.852349198043	65.3770491589818	349.933786433889	212.917559252773	66.8370134361454	106.198329749362	76.4020342278642	169.907155446697	103.563864226301	54.9608112909467	94.0379846697693	75.5815129631448	114.555318942045	88.6710348602564	194.620639835826	103.202672663574
ENSSSAG00000001450	304.771608130944	287.84061921385	313.950877803155	282.022381115514	329.410994792431	349.127009051028	222.987332455743	365.81103413114	324.548729441577	315.019284228597	338.53674481117	311.44795858951	352.539960406153	294.226615672669	360.569488981553	334.75824914403
ENSSSAG00000001451	614.782842762706	979.747722813074	1266.59838380184	971.202901854752	1000.16816534803	886.756053407174	1319.26768405091	674.057895378699	878.834199948539	938.35531472348	891.316550348248	931.737616700837	987.434580176502	1147.34945107059	813.236245028275	1033.76122533597
ENSSSAG00000001452	1212.97353493949	949.783241948541	953.547078714454	1112.21409241251	1064.61814259003	1120.39237885577	744.475635848258	1030.58438549636	981.668741187331	1056.31998286015	1117.00771355569	1051.62553381479	849.484160887138	800.726314798679	817.580455738896	1022.48698378449
ENSSSAG00000001458	112.651969767598	117.133879743176	214.098306352868	119.532664843662	121.738845901551	70.3563934589525	127.040591797495	89.1316225294148	104.29318721381	138.072282023598	158.637991529872	196.772559610946	176.673344002168	202.868579756041	375.339805397665	165.644625871787
ENSSSAG00000001460	117.018325184947	263.324225779232	224.893178942088	212.917559252773	319.862850015839	211.069180376857	280.733056000059	142.053523406255	207.127728452602	245.312889420567	230.597492842391	265.838424904854	274.287383382362	291.539614616297	314.520855448969	307.00626994038
ENSSSAG00000001462	833.100613630145	740.93989046846	664.784236952813	656.495807696049	655.24143529364	638.51745761804	567.684882227968	731.62206826228	654.202719795718	723.874099929542	836.529202758035	724.540020819112	605.045698637563	703.994276769308	909.677722804064	656.507758036349
ENSSSAG00000001463	43.6635541734877	24.5163934346182	22.4893178942088	23.3462236022777	13.1286990678143	22.5671450717395	21.3214979240551	33.4243584485305	30.6315654753848	24.1291366643181	20.443040145602	41.7001450831144	21.7816451509523	17.4655068664141	36.4913699692175	23.4157324530798
ENSSSAG00000001467	8946.66225014762	7613.70218330642	5943.47693308151	7136.47363074424	7188.55949867686	7133.87280091341	5468.96421752014	8752.53964150826	6498.26781870663	7085.92313375474	7027.49948045215	6202.89658111326	6649.85559182591	6631.51860712463	6877.75439705537	7553.74183949353
ENSSSAG00000001468	19.2119638363346	21.7923497196606	17.0918815995987	17.743129937731	7.16110858244415	15.9297494624043	10.6607489620276	12.0699072175249	13.1278137751649	22.7886290718559	9.81265926988897	16.9406839400152	20.9749175527688	13.435005281857	19.9833692688572	18.2122363523954
ENSSSAG00000001469	0	0	0	0	0	0	0	0	0	0	0	0	0.806727598183417	0	0	0
ENSSSAG00000001471	13.0990662520463	11.8041894314828	24.2884633257455	23.3462236022777	33.4185067180727	31.8594989248087	31.9822468860827	44.5658112647074	33.5488574254214	12.064568332159	18.8075969339539	40.397015549267	39.5296523109874	26.870010563714	44.3109492483355	47.6987142562737
ENSSSAG00000001473	2585.75567815394	1811.48907044679	1853.11979448281	2185.20652917319	1802.21232658178	1885.02035305118	1185.11992627873	1620.15293035238	1958.2322214621	2163.57925423385	2217.66099499491	1619.79001057222	1457.75676991743	1402.61455142587	1402.3112173885	1659.91525611833
ENSSSAG00000001477	46.2833674238969	29.0564662928808	15.292736168062	28.0154683227332	20.2898076502584	21.2396659498724	40.866204354439	21.3544512310056	30.6315654753848	40.2152277738634	29.4379778096669	44.306404150809	28.2354659364196	24.1830095073426	59.0812656644473	35.5572233546768
ENSSSAG00000001479	155.442252857616	116.225865171523	141.232916375631	132.606550060937	91.9008934747	80.9762264338887	155.469255696235	181.048608262874	108.669125138865	131.369744061287	117.751911238668	165.49745079861	116.975501736595	118.228046480342	122.506742039516	84.1231869610645
ENSSSAG00000001480	1175.42287835029	1137.74225828061	1123.56632199467	1126.22182657388	1181.58291610329	1202.69608441153	1102.49912182302	1147.56964006622	1104.92432607638	1218.52140154806	1227.40013034195	1171.51345092874	1025.35077729112	1068.08291990763	1158.16657545159	1108.34466944578
ENSSSAG00000001481	5974.92075310005	4477.4198528186	3359.9040933948	4005.27812120676	3187.88683728472	3432.86100914813	2439.53472081064	5480.66633115766	3645.8856145583	4195.78876440642	4426.32705232575	3785.59129582648	4105.43674715541	4366.37671660353	3566.59699341994	3075.26619550448
ENSSSAG00000001487	450.607879070393	368.653916090925	258.177369425517	352.994900866439	406.989671102243	423.465839875582	207.884604759538	221.900601922189	376.330661554727	351.212989225074	348.349404081059	286.688497446411	372.708150360739	331.844630461868	322.340434728088	424.952181555893
ENSSSAG00000001489	654.080041518845	1042.4007282571	906.7692974945	967.467506078387	960.782068144591	898.703365503978	869.739436152082	636.919719324776	895.60862866125	1111.28079415109	931.384909033628	865.278010474623	868.84562324354	882.679847018006	693.336029415132	966.115776027071
ENSSSAG00000001490	464.580216405909	615.633879580412	536.145338597938	550.970877013753	571.695168498458	558.868710306019	438.867498936801	760.40415470407	656.390688758245	741.300698631549	651.724119841793	560.345699554349	524.372938819221	506.49969912601	454.40444033097	525.553106169125
ENSSSAG00000001491	568.499475338809	633.794171013462	464.17952133647	425.835118505545	508.438709353535	565.506105915354	333.148405063361	374.167123743272	592.210265857439	635.400598827042	582.217783346746	406.576414560365	404.977254288075	424.546166906682	357.094120413056	453.571410109657
ENSSSAG00000001493	627.881909014753	623.806010725284	572.128247228673	666.768146081051	710.143267759045	720.821163173796	544.586592810242	551.501914400754	685.563608258612	670.253796231057	658.265892688385	715.418114082181	726.054838365075	662.345760395551	742.860031516212	694.666729441368
ENSSSAG00000001494	213.07814436662	353.217668372832	275.269251025116	232.528387078686	531.115553197941	416.828444266247	385.563754126664	257.181869173416	310.691592678903	375.342125889392	319.729147877216	529.070590742014	778.492132246997	510.530200710567	857.54719427661	777.922667052319
ENSSSAG00000001495	586.838168091674	627.438069011894	562.232947355221	565.912460119211	517.986854130127	609.312916936966	445.974664911487	358.383398920355	528.759165944142	565.694204019012	579.764618529274	586.408290231296	518.725845631937	509.186700182381	527.387180269405	498.668376315589
ENSSSAG00000001496	639.234433099859	545.716757563167	521.752175145645	523.889257635111	453.53687688813	503.114587187603	503.720388455803	555.215732006146	516.360675156486	552.289128094391	460.377264078958	553.830051885113	450.96072738453	468.88168433681	472.650125315578	430.155677656577
ENSSSAG00000001497	503.004144078578	488.511839549058	587.420983396735	475.329112542374	397.44152632565	472.582567384662	565.019694987461	405.734573389107	436.864469517988	482.582733286361	391.688649189735	505.614259132762	442.893451402696	526.652207048795	479.600862452572	444.031667258403
ENSSSAG00000001501	504.750686245517	493.051912407321	330.143186686986	417.430478008725	343.733211957319	460.635255287859	402.443273316541	362.097216525748	269.84950537839	327.083852560756	292.744334885021	461.307854981953	239.598096660475	326.470628349126	453.535598188845	303.537272539924
ENSSSAG00000001502	1291.56793245177	1092.34152969799	842.899634674947	954.393620861112	890.364500417223	902.685802869579	604.997503595064	860.677230049661	961.977020524584	1140.77196118526	1056.49631472471	906.978155557737	751.063393908761	851.779334869735	743.728873658337	825.621381308592
ENSSSAG00000001503	1332.61167337484	1063.28506340511	793.423135307687	1014.15995328294	1139.80978270569	1201.36860528966	1199.3342582281	1303.54997949269	1035.63864226301	1182.32769655159	1128.45581603723	1002.10661152859	876.106171627191	737.581789973951	908.808880661939	970.452022777642
ENSSSAG00000001504	1.74654216693951	0	0	0	0	0	0.888395746835631	0.928454401348071	0	0	0.817721605824081	0	0.806727598183417	1.3435005281857	0	0
ENSSSAG00000001506	16120.5842008516	10394.0428017064	14257.3279722126	13195.2855800073	10421.8000236504	10297.2555483225	14958.8075852183	26155.4889403765	14257.5350828166	12232.1317812168	12305.8924460466	15542.425950197	11901.652256	12674.5839829039	16607.9175467046	10759.9626868652
ENSSSAG00000001507	468.073300739788	471.25956268766	497.463711819899	440.776701611003	417.731333975909	427.448277241183	564.131299240625	918.241402933242	498.856923456266	495.987809210982	510.258282034227	591.620808366685	442.893451402696	378.867148948368	563.009708096498	405.00544650327
ENSSSAG00000001510	161.555150441904	138.926229462836	134.036334649485	150.349679998668	116.964773513254	118.145641846165	130.594174784838	164.336429038608	127.631522814103	139.41278961606	118.569632844492	136.828601053969	129.076415709347	80.6100316911421	174.637270566969	150.034137569734
ENSSSAG00000001511	5.23962650081852	5.44808742991515	8.09615444191518	2.80154683227332	7.16110858244415	7.96487473120216	9.77235321519194	8.35608961213264	9.4811988376191	5.36203036984846	4.08860802912041	13.0312953384732	8.06727598183417	4.03050158455711	7.81957927911803	5.20349610068441
ENSSSAG00000001512	4187.33484523747	4368.4581042203	3776.40626079555	3811.03754083581	3438.52563767027	3890.84130619226	3347.47517407666	3708.24687898419	3211.20911400284	3672.99080334619	3481.85859759894	3870.29471552655	3634.30782981629	3945.86105128141	3232.96161084424	3662.39400553171
ENSSSAG00000001513	531.82208983308	496.683970693931	581.123974386356	507.079976641471	442.795214014464	424.793318997449	571.23846521531	699.126164215097	483.541140718574	502.690347173293	558.503856777847	578.589513028212	480.002920919133	479.629688562296	542.157496685516	476.987142562737
ENSSSAG00000001515	307.391421381353	296.012750358723	228.491469805162	289.493172668243	278.089716618248	317.26751012622	293.170596455758	250.682688363979	339.864512179269	375.342125889392	363.068392985892	306.235440454121	344.472684424319	306.31812042634	389.241279671653	296.599277739011
ENSSSAG00000001517	154.568981774146	147.098360607709	122.341889344496	127.937305340482	112.190701124958	112.835725358697	138.589736506358	146.695795412995	123.255584889048	131.369744061287	117.751911238668	152.466155460137	120.202412129329	120.915047536713	129.45747917651	91.9284311120912
ENSSSAG00000001518	22464.8986222594	16724.7203952678	14025.2382115444	17017.5293081723	12145.2401558253	11008.7843576433	11141.3710610656	14220.207611047	10882.9576196117	10929.1584013436	11492.2594482516	8014.24663316104	10096.1958912655	10373.1675781218	11242.8173190875	10871.83785303
ENSSSAG00000001521	39.2971987561389	58.1129325857616	47.6773539357227	49.4939940368287	53.7083143683312	45.1342901434789	63.9644937721654	53.8503552781881	34.2781804129306	25.4696442567802	44.1569667145004	27.3657202107938	49.2103834891884	67.1750264092851	67.7696870856896	37.2917220549049
ENSSSAG00000001522	3769.91126733893	3688.35519005255	3477.74811916045	3430.02717164664	3658.13296753189	3343.91990798304	3178.67998217789	3521.62754431323	3234.54744960313	4005.4366862768	3354.29402709038	3191.3642283921	3002.64012043868	3143.79123595454	2686.4599034481	3046.64696695072
ENSSSAG00000001523	1340.47111312607	1292.10473546154	1258.50222935993	1185.05431005162	1061.03758829881	1124.37481622137	1261.5219605066	1266.41180343877	1238.39043279056	1219.86190914052	1244.57228406425	1257.52000016267	1300.44488827167	1236.02048593085	1271.11605392774	1169.91937330388
ENSSSAG00000001526	252.375343122759	255.152094634359	242.884633257455	205.446767700044	220.800847958695	249.566074911001	231.8712899241	312.8891332543	248.699138740624	215.8217223864	205.248123061844	222.835150287892	242.825007053208	291.539614616297	231.112009805044	228.953828430114
ENSSSAG00000001531	277.700204543382	368.653916090925	385.017122348855	272.683891674603	362.829501510504	301.337760663815	430.871937215281	274.822502799029	309.232946703884	379.363648666778	315.640539848095	340.116808334152	308.169942506065	399.019656871154	330.160014007206	268.847298535361
ENSSSAG00000001532	292.545812962367	465.811475257745	546.04063847139	538.830840740569	508.438709353535	469.927609140928	482.398890531747	394.59312057293	402.586289105057	481.242225693899	480.002582618736	433.942134771159	538.087307988339	521.278204936052	546.501707396138	503.004623066159
ENSSSAG00000001534	319.61721654993	545.716757563167	530.747902303328	447.31364421964	471.43964834424	463.290213531593	469.072954329213	285.963955615206	435.405823542969	392.7687245914	455.470934444013	493.886093328136	396.103250708058	433.950670603982	273.685274769131	378.120716649733
ENSSSAG00000001536	894.229589473027	624.714025296937	620.705173880164	615.40645415604	602.726639022383	607.985437815099	618.323439797599	1117.85909922308	631.593707182934	674.275319008444	626.374750061246	629.411564848257	559.868953139291	537.400211274281	645.549711598299	631.357526883041
ENSSSAG00000001538	186.880011862527	175.246812328937	156.525652543693	173.695903600946	163.511979299142	172.572285842714	199.889043038017	232.113600337018	166.285641152089	187.671062944696	174.992423646353	157.678673595526	151.664788458482	169.281066551398	192.882955551578	175.184368723042
ENSSSAG00000001539	200.852349198043	131.662112889616	272.570532877811	197.975976147315	152.770316425475	173.899764964581	122.598613063317	73.3478977064976	83.1428205760444	156.839388318067	165.997485982288	149.859896392442	246.858645044126	223.021087678827	307.570118311976	233.290075180684
ENSSSAG00000001540	138.850102271691	211.567395195038	226.692324373625	155.018924719124	225.574920346991	248.238595789134	206.107813265866	241.398144350498	223.172834177803	229.226798311022	244.4987601414	224.13827982174	215.396268714972	150.472059156799	98.1791620600374	240.228069981597
ENSSSAG00000001541	170.287861276602	137.110200319531	142.1324890914	148.481982110486	121.738845901551	153.987578136575	151.027276962057	130.912070590078	145.135274514323	134.050759246211	140.648116201742	143.344248723206	139.563874485731	131.663051762199	159.866954150857	163.042877821445
ENSSSAG00000001544	191.246367279876	316.897085506731	279.767114603958	261.47770434551	309.121187142173	238.946241936065	197.22385579751	223.757510724885	280.060027203518	256.036950160264	275.572181162715	241.078963761755	239.598096660475	337.218632574611	204.177903399193	282.723288137186
ENSSSAG00000001546	3623.20172531601	3900.83059981924	3503.83572791774	3780.2205256808	3660.52000372604	3679.7721258154	3387.45298268426	4331.23978228875	3506.58492394405	3630.09456038741	3544.00543964157	3567.96866367397	3513.29869008878	3571.0244039176	3600.48183696279	3684.94248863467
ENSSSAG00000001550	1076.74324591821	1147.73041856879	985.032123766347	1136.49416495888	1292.58009913117	1168.18162724298	995.003236455906	1135.49973284869	1169.10474897719	1080.44911952446	1138.26847530712	1084.20377216097	1172.98192775869	1151.37995265515	1275.46026463836	1217.61808756015
ENSSSAG00000001552	125.751036019644	115.317850599871	160.123943406767	146.614284222304	134.867544969365	157.970015502176	160.799630177249	132.768979392774	142.947305551796	163.541926280378	153.731661894927	168.103709866305	136.336964092997	163.907064438656	182.456849846087	160.441129771102
ENSSSAG00000001557	150.202626356798	297.828779502028	264.474378435896	241.866876519597	298.379524268506	260.185907885937	266.518724050689	161.551065834564	255.992368615716	250.674919790415	264.124078681178	226.744538889434	272.673928185995	274.074107749883	181.588007703963	268.847298535361
ENSSSAG00000001558	236.656463620303	267.864298637495	225.792751657857	237.197631799141	218.413811764547	229.653888082996	205.219417519031	141.125069004907	226.09012612784	269.442026084885	230.597492842391	224.13827982174	171.026250814884	200.18157869967	156.391585582361	221.148584279087
ENSSSAG00000001559	106.53907218331	129.846083746311	80.9615444191518	64.4355771422864	51.3212781741831	55.7541231184152	71.0716597468504	41.7804480606632	65.6390688758245	50.9392885135604	61.3291204368061	54.7314404215876	48.403655891005	57.7705227119852	69.507371369938	58.9729558077566
ENSSSAG00000001561	666.305836687422	749.112021613333	648.591928068983	683.577427074691	575.27572278968	635.862499374306	637.868146227983	548.71655119671	618.465893407769	678.29684178583	682.797540863108	676.324228066761	709.113558803223	666.376261980108	587.337288075976	662.578503487148
ENSSSAG00000001563	17242.7375431103	13812.7176639782	8704.26559777458	12950.6171566555	12782.5788196628	13463.2932539754	6614.10633519127	12057.8373103074	13407.8738023684	14797.8633131893	14412.3433026494	11328.1050377348	10301.9114288022	9771.27934149461	10543.3993946775	12615.8762961093
ENSSSAG00000001564	51.5229939247155	25.4244080062707	44.9786357884177	64.4355771422864	39.3860972034428	39.8243736560108	26.6518724050689	42.7089024620112	33.5488574254214	17.4265987020075	37.6151938679077	41.7001450831144	31.4623763291533	25.5265100355283	38.2290542534659	31.2209766041064
ENSSSAG00000001566	369.393668307706	484.879781262448	521.752175145645	451.049039996005	448.762804499834	488.512316847066	385.563754126664	321.245222866432	432.488531592933	479.901718101437	475.096252983791	435.245264305006	454.994365375447	427.233167963053	484.813915305318	530.756602269809
ENSSSAG00000001569	36.6773855057296	55.388888870804	49.4764993672594	53.2293898131931	45.353687688813	37.1694154122768	38.2010171139321	26.925177639094	48.1353171756046	60.3228416607952	57.2405124076857	58.6408290231296	45.1767454982713	28.2135110918997	35.6225278270932	39.8934701052471
ENSSSAG00000001570	16.5921505859253	11.8041894314828	8.09615444191518	14.0077341613666	10.7416628736662	6.63739560933514	7.99556172152068	18.5690880269614	17.5037517002199	6.70253796231057	9.81265926988897	14.3344248723206	8.87400358001759	13.435005281857	16.5080007003603	10.4069922013688
ENSSSAG00000001571	55.0160782585945	62.6530054440242	43.1794903568809	52.295540869102	35.8055429122208	43.8068110216119	42.6429958481103	54.7788096795362	56.8871930257146	41.5557353663255	47.4278531377967	43.0032746169617	58.8911146673894	59.1140232401709	66.0320028014411	51.16771165673
ENSSSAG00000001573	395.591800811798	300.552823216986	304.055577929703	338.987166705072	251.832318482619	237.618762814198	350.027924253238	312.8891332543	290.270549028646	312.338269043673	294.379778096669	306.235440454121	257.34610382051	274.074107749883	269.34106405851	252.369560883194
ENSSSAG00000001574	2158.72611833723	2041.21675707487	1976.36125654307	1980.69361041724	2536.2259562823	2027.06061909095	1807.88534481051	1458.60186451782	2237.56292567811	2290.92747551775	2282.26100185501	2074.58221788494	1953.08751520205	2089.14332132877	1817.61776132388	2154.24738568334
ENSSSAG00000001575	762.365655869095	957.955373093413	749.344072235038	850.736388066999	835.462667951818	805.779826973286	660.966435645709	713.052980235318	842.368050573081	894.11856417223	844.706418816276	731.055668488349	808.341053379784	893.427851243492	741.991189374088	829.090378709049
ENSSSAG00000001576	144.089728772509	179.7868851872	140.333343659863	173.695903600946	198.124004114288	184.519597939517	118.156634329139	203.331513895227	209.315697415129	206.438169239166	194.617742186131	136.828601053969	160.5387920385	177.342069720513	147.703164161118	181.25511417384
ENSSSAG00000001577	535.315174166959	516.660291270286	552.337647481769	513.616919250109	496.503528382795	527.00921138121	479.733703291241	419.661389409328	487.18775565612	482.582733286361	572.405124076857	568.164476757433	489.683652097334	568.300723422552	524.780653843032	522.951358118783
ENSSSAG00000001579	899.469215973846	344.137522656307	1635.42319726687	888.090345830643	291.218415686062	621.260229033769	643.198520708997	661.987988161174	743.909447259344	518.776438282838	735.949445241673	707.599336879097	421.918533849927	278.10460933444	669.877291577778	529.022103569581
ENSSSAG00000001580	154.568981774146	186.142987188768	175.416679574829	159.688169439579	190.962895531844	176.554723208315	145.696902481043	122.555980977945	184.518715839818	201.076138869317	188.893690945363	200.681948212488	171.026250814884	153.15906021317	143.358953450497	163.910127171559
ENSSSAG00000001582	316.124132216051	414.962659245204	385.017122348855	436.107456890547	415.344297781761	386.296424463305	392.670920101349	422.446752613372	422.278009767804	418.23836884818	443.205110356652	435.245264305006	471.935644937299	450.07267694221	392.71664824015	439.695420507832
ENSSSAG00000001586	0	0	0.899572715768353	0	0	0	0	0	0	0	0	0	0	0	0	0
ENSSSAG00000001588	2388.39641328978	2518.8324217641	2171.5685358648	2225.36203376911	3850.28938116081	3345.24738710491	3244.42126744372	4932.8782343623	2904.16413626148	2946.43568823173	2561.92179104685	2921.6164148857	4649.17114833103	3756.42747680722	5555.3766567423	4882.6138411422
ENSSSAG00000001593	43.6635541734877	104.42167574004	88.1581261452986	115.797269067297	64.4499772419974	57.0816022402822	53.3037448101378	41.7804480606632	70.7443297883886	57.6418264758709	52.3341827727412	40.397015549267	83.8996702110754	65.8315258810994	84.2776877860498	76.3179428100379
ENSSSAG00000001594	522.216107914913	442.203096394779	568.529956365599	504.278429809198	473.826684538388	537.629044356146	571.23846521531	574.713274434456	563.037346357072	481.242225693899	471.825366560495	582.498901629754	574.390049906593	601.888236627195	523.911811700908	448.367914008973
ENSSSAG00000001598	0.873271083469753	0.908014571652524	0	0	0	0	0	0.928454401348071	2.91729195003664	0	0	3.90938860154197	0.806727598183417	0	0	0.867249350114068
ENSSSAG00000001599	1537.83037799024	1480.06375179361	1163.14752148848	1363.41945837302	1163.68014464717	1202.69608441153	1174.4591773167	1998.03387170105	1177.8566248273	1331.12403931488	1229.85329515942	1370.89226960738	1160.88101378594	1141.97544895785	1048.69246554394	1180.32636550525
ENSSSAG00000001600	329.223198468097	323.253187508299	282.465832751263	237.197631799141	261.380463259212	329.214822223023	258.523162329168	282.250138009813	299.022424878756	335.126898115529	258.40002744041	303.629181386426	272.673928185995	294.226615672669	304.963591885603	287.059534887756
ENSSSAG00000001603	7.85943975122778	2.72404371495757	8.09615444191518	0.933848944091108	3.58055429122208	3.98243736560108	1.77679149367126	3.71381760539228	4.37593792505497	2.68101518492423	3.27088642329632	1.30312953384732	3.22691039273367	1.3435005281857	3.4753685684969	1.73449870022814
ENSSSAG00000001605	1884.51899812773	2849.34972584562	2451.33565046876	2754.85438506877	1843.98545997937	1635.45427814018	2857.96911757022	1512.45221979601	1541.78879559437	1512.09256429727	1635.44321164816	1458.20194837516	1381.11764809001	1676.68865917576	1023.49604342234	1886.2673364981
ENSSSAG00000001607	14.8456084189858	6.35610200156767	14.3931634522936	11.2061873290933	9.5481447765922	10.6198329749362	9.77235321519194	7.42763521078456	8.75187585010993	8.04304555477269	13.0835456931853	11.7281658046259	7.26054838365075	20.1525079227855	6.9507371369938	12.1414909015969
ENSSSAG00000001608	784.197432955839	1023.33242225239	668.382527815886	770.425378875164	882.009873737705	954.457488622393	539.256218329228	662.916442562522	969.999573387184	962.484451387798	914.212755311323	762.330777300685	721.214472775975	783.260807932264	657.713501588038	836.028373509961
ENSSSAG00000001610	0.873271083469753	9.08014571652524	8.99572715768353	7.47079155272886	2.38703619414805	2.65495824373405	7.10716597468504	0.928454401348071	3.64661493754581	2.68101518492423	4.08860802912041	3.90938860154197	4.8403655891005	1.3435005281857	1.73768428424845	6.93799480091254
ENSSSAG00000001611	16.5921505859253	2.72404371495757	2.69871814730506	3.73539577636443	7.16110858244415	23.8946241936065	2.66518724050689	8.35608961213264	7.29322987509161	2.68101518492423	8.99493766406489	2.60625906769465	8.87400358001759	6.71750264092851	12.1637899897392	6.07074545079847
ENSSSAG00000001612	877.637438887102	664.666666449648	592.818419691345	727.468327446973	708.949749661971	734.095954392466	566.796486481132	836.537415614612	697.962099046267	790.899479552648	803.002616919248	725.843150352959	713.953924392324	706.681277825679	750.679610795331	723.285957995132
ENSSSAG00000001613	152.822439607207	164.350637469107	167.320525132914	176.497450433219	158.737906910845	152.660099014708	169.683587645605	132.768979392774	107.210479163847	123.326698506515	121.840519267788	93.8253264370073	143.597512476648	126.289049649456	78.1957927911803	124.883906416426
ENSSSAG00000001614	2514.14744930942	2374.45810487135	1905.29501199737	2239.36976793048	2332.13436168265	2321.76098414543	1918.04641741813	3133.53360454974	2201.82609929016	2245.35021737404	2275.71922900842	2326.08621791747	2066.02937894773	2113.32633083611	2495.31463218077	2411.82044266722
ENSSSAG00000001615	627.008637931283	724.595628178714	735.850481498513	557.507819622391	742.368256380044	738.078391758067	619.211835544435	795.685421955296	538.240364781761	640.762629196891	571.587402471033	582.498901629754	494.524017686435	773.856304234965	656.844659445914	510.809867217186
ENSSSAG00000001619	151.075897440267	143.466302321099	182.613261300976	155.952773663215	138.448099260587	136.730349552304	167.906796151934	183.833971466918	154.616473351942	175.606494612537	137.377229778446	165.49745079861	140.370602083915	158.533062325913	141.621269166249	160.441129771102
ENSSSAG00000001624	493.398162160411	401.342440670416	358.029940875805	378.208822356899	334.185067180727	383.641466219571	305.608136911457	496.723104721218	372.684046617181	351.212989225074	411.313967729513	372.695046680335	385.615791931673	397.676156342968	501.321916005678	406.739945203498
ENSSSAG00000001626	0	0.908014571652524	0	0	0	0	0	0	0	0	0	0	1.61345519636683	0	0	0
ENSSSAG00000001628	9.60598191816729	25.4244080062707	2.69871814730506	12.1400362731844	2.38703619414805	9.29235385306919	9.77235321519194	7.42763521078456	3.64661493754581	6.70253796231057	3.27088642329632	2.60625906769465	22.5883727491357	6.71750264092851	13.0326321318634	16.4777376521673
ENSSSAG00000001631	268.094222625214	250.612021776097	581.123974386356	547.235481237389	453.53687688813	481.874921237731	228.317706936757	297.105408431383	480.623848768537	277.485071639658	227.326606419095	246.291481897144	216.202996313156	287.50911303174	264.128011205764	242.829818031939
ENSSSAG00000001632	212.20487328315	255.152094634359	234.78847881554	243.734574407779	304.347114753876	230.981367204863	256.746370835497	340.742765294742	310.691592678903	290.890147564279	304.192437366558	324.479253927984	313.817035693349	337.218632574611	368.389068260671	347.766989395741
ENSSSAG00000001634	336.209367135855	386.814207523975	303.156005213935	409.025837511905	399.828562519799	309.302635395017	366.907443443115	306.389952444863	397.481028192493	398.130754961248	385.146876343142	370.08878761264	363.027419182538	353.34063891284	314.520855448969	348.634238745855
ENSSSAG00000001636	5.23962650081852	2.72404371495757	1.79914543153671	0.933848944091108	1.19351809707403	0	0	1.85690880269614	5.10526091256413	0	2.45316481747224	0	2.42018279455025	0	0	0.867249350114068
ENSSSAG00000001637	0	0	0	0	0	0	0	0	0	0	0	0	0	0	0	0
ENSSSAG00000001638	0	0	0	0	0	0	0.888395746835631	0	0.729322987509161	0	0	0	0	0	0	0
ENSSSAG00000001639	263.727867207866	224.279599198174	187.111124879817	242.800725463688	174.253642172808	220.361534229927	173.237170632948	264.6095043842	218.796896252748	258.717965345188	260.035470652058	218.92576168635	244.438462249575	208.242581868784	221.554746241677	198.600101176121
ENSSSAG00000001640	344.068806887083	304.184881503596	321.147459529302	337.11946881689	295.992488074358	318.594989248087	296.724179443101	286.892410016554	301.939716828793	286.868624786893	309.098767001503	304.932310920274	334.791953246118	307.661620954526	263.25916906364	297.466527089125
ENSSSAG00000001641	0	0	0	0	0	0	0	0	0	0	0	0	0.806727598183417	0	0.868842142124225	0
ENSSSAG00000001646	0	0	3.59829086307341	0	8.35462667951818	2.65495824373405	0.888395746835631	3.71381760539228	2.91729195003664	0	0	0	0.806727598183417	0	0	0
ENSSSAG00000001648	0	0	0	0	0	0	0	0	0	0	0	0	0	0	0	0
ENSSSAG00000001651	14452.6364314244	12214.6120178698	11976.9111377399	10714.9827845014	4208.34481028301	4631.57465619406	8593.45205914105	8520.42604117124	4771.23098428493	6089.92599255539	4966.02331216964	5282.88713021705	4377.30394774322	5595.67969989345	4251.24460141383	4187.07986235072
ENSSSAG00000001652	0	0	0	0	0	0	0	0	0	0	0	0	0	0	0	2.6017480503422
ENSSSAG00000001654	774.591451037671	742.755919611765	741.247917793123	847.934841234726	824.721005078152	957.112446866127	729.372908152053	866.24795645775	846.743988498136	766.77034288833	845.5241404221	848.337326534608	804.307415388867	768.482302122222	910.546564946188	883.727087766235
ENSSSAG00000001659	22.7050481702136	24.5163934346182	17.9914543153671	17.743129937731	13.1286990678143	10.6198329749362	13.3259362025345	17.6406336256133	13.1278137751649	21.4481214793938	13.9012672990094	10.4250362707786	13.7143691691181	1.3435005281857	13.0326321318634	25.150231153308
ENSSSAG00000001660	812.142107626871	859.889799354941	736.750054214281	762.954587322435	1433.4152345859	1123.04733709951	1019.8783173673	799.399239560689	1082.3153134636	1230.58596988022	1067.12669560043	858.762362805386	1174.59538295505	1089.5789283586	822.793508591641	1257.5115576654
ENSSSAG00000001664	6.11289758428827	7.2641165732202	4.49786357884177	10.2723383850022	7.16110858244415	11.9473120968032	3.55358298734252	2.78536320404421	11.6691678001466	10.7240607396969	7.35949445241673	11.7281658046259	9.680731178201	1.3435005281857	6.9507371369938	6.07074545079847
ENSSSAG00000001665	12.2257951685765	5.44808742991515	7.19658172614682	8.40464049681997	4.7740723882961	6.63739560933514	6.21877022784941	12.998361618873	8.02255286260077	5.36203036984846	4.08860802912041	10.4250362707786	5.64709318728392	8.06100316911421	2.60652642637268	2.6017480503422
ENSSSAG00000001667	1881.89918487732	1607.18579182497	1237.81205689725	1541.78460669442	1811.76047135837	1822.62883432343	1282.84345843065	1946.04042522556	1794.13454927254	1773.49154482738	1815.34196492946	1593.72741989528	1674.76649382877	1437.5455651587	1470.08090447419	1717.15371322585
ENSSSAG00000001669	1532.59075148942	1063.28506340511	1550.86336198464	1256.96067874663	1058.65055210466	977.024633694132	1988.22968141814	2136.37357750191	1327.36783726667	1197.07328006867	1193.05582289733	1568.96795875218	1314.96598503897	1132.57094526055	1457.91711448445	1011.212742233
ENSSSAG00000001673	1353.57017937812	1290.28870631824	877.083397874144	1288.71154284573	1020.45797299829	1002.24673700961	859.078687190055	1440.96123089221	1013.02962965022	1065.70353600738	1121.09632158482	875.703046745402	864.811985252623	1062.70891779489	822.793508591641	961.779529276501
ENSSSAG00000001679	818.255005211159	611.093806722149	835.7030529488	746.145306328795	626.597000963863	653.119727958578	689.395099544449	629.492084113992	758.495907009528	752.024759371246	825.081100276498	759.72451823299	735.735569543276	554.865718140695	816.711613596772	619.216035981444
ENSSSAG00000001682	273.333849126033	272.404371495757	204.203006479416	273.617740618694	298.379524268506	278.770615592076	280.733056000059	422.446752613372	203.481113515056	341.829436077839	278.025345980188	298.416663251037	247.665372642309	295.570116200854	277.160643337628	274.918043986159
ENSSSAG00000001683	1095.95520975454	1180.41894314828	986.831269197883	1045.91081738204	917.815416649926	836.311846776227	910.605640506521	1183.77936171879	1060.43562383832	1108.59977896617	1090.84062216932	922.615709963905	926.123282714563	875.962344377078	824.53119287589	979.124516278782
ENSSSAG00000001684	1132.63259526027	367.745901519272	1044.40392300706	1034.70463005295	416.537815878835	589.40073010896	495.724826734282	641.561991331517	605.338079632604	453.091566252195	735.949445241673	740.17757522528	491.297107293701	415.141663209382	814.105087170399	644.366267134752
ENSSSAG00000001685	673.29200535518	796.328779339264	783.527835434235	694.783614403784	958.395031950443	893.39344901651	872.404623392589	1164.28181929048	996.984523925023	982.59206527473	888.863385530776	1029.47233173939	823.668877745269	651.597756170066	794.121717901542	815.214389107223
ENSSSAG00000001686	1285.45503486748	976.115664526464	1025.51289597592	1046.84466632613	961.975586241665	949.147572134925	1065.18650045592	1886.61934353928	1091.06718931371	1033.53135378829	1134.179867278	1356.55784473506	1043.09878445116	1182.28046480342	1568.26006653423	1078.8581915419
ENSSSAG00000001687	643.600788517208	664.666666449648	855.493652695704	605.134115771038	1107.5847940847	947.820093013058	1111.38307929137	564.500276019627	767.247782859638	797.602017514958	816.086162612433	843.124808399219	1140.71282383135	986.129387688305	1104.29836263989	1121.35340969749
ENSSSAG00000001690	529.20227658267	569.325136426133	535.24576588217	502.410731921016	578.856277080902	554.886272940417	652.970873924188	539.432007183229	481.353171756046	541.565067354694	533.972208603125	503.008000065067	584.877508682977	569.644223950738	479.600862452572	543.76534252152
ENSSSAG00000001692	799.916312458294	717.331511605494	549.638929334464	698.519010180148	780.560835486413	785.86764014528	545.474988557077	1092.79083038668	745.368093234363	734.598160669239	820.174770641553	659.383544126746	769.61812866698	677.124266205594	874.924037119095	793.533155354372
ENSSSAG00000001696	1004.26174599022	949.783241948541	940.053487977929	917.973512041559	995.394092959737	994.281862278404	840.422376506507	1050.08192792467	948.11988376191	985.273080459654	938.744403486045	1075.08186542404	944.678017472781	906.862856525349	940.087197778412	892.399581267376
ENSSSAG00000001698	1676.68048026193	1440.1111106409	1453.70950868166	1327.93319849755	1309.28935249021	1401.81795269158	1682.62154450668	1480.88477015017	1223.80397304037	1325.76200894503	1276.46342669139	1214.51672554571	1447.26931114105	1492.62908681432	1150.34699617247	1172.52112135422
ENSSSAG00000001701	1087.22249891984	824.477231060492	1194.63256654037	1086.06632197796	656.434953390714	727.458558783131	814.658899848273	776.187879526987	743.909447259344	764.089327703405	843.888697210452	905.67502602389	732.508659150543	618.010242965423	880.13708997184	785.727911203345
ENSSSAG00000001704	659.319668019664	562.061019852913	657.587655226666	681.709729186509	498.890564576943	615.950312546301	509.050762936816	480.939379898301	538.240364781761	475.880195324051	556.868413566199	607.258362772853	571.163139513859	502.469197541453	328.422329722957	594.065804828136
ENSSSAG00000001705	94.3132770147334	170.706739470675	154.726507112157	178.365148321402	174.253642172808	208.414222133123	151.915672708893	115.128345767161	177.954808952235	124.667206098977	112.845581603723	170.709968933999	248.472100240492	329.157629405497	306.701276169851	259.307555684106
ENSSSAG00000001707	581.598541590856	397.710382383806	560.433801923684	577.118647448305	446.375768305686	483.202400359598	528.5954693672	744.620429881153	603.150110670076	465.156134584354	524.97727093906	516.03929540354	613.112974619397	466.194683280439	740.25350508984	476.119893212623
ENSSSAG00000001711	1.74654216693951	0	0	0	2.38703619414805	0	0	0	0	0	0	1.30312953384732	4.03363799091708	5.37400211274281	0.868842142124225	2.6017480503422
ENSSSAG00000001712	96.9330902651426	120.765938029786	143.931634522936	132.606550060937	112.190701124958	148.677661649107	106.607489620276	105.84380175368	131.278137751649	120.64568332159	143.919002625038	113.372269444717	131.496598503897	130.319551234013	113.818320618273	143.096142768821
ENSSSAG00000001715	383.366005643222	394.986338668848	277.068396456653	339.921015649163	321.056368112913	477.89248387213	460.188996860857	267.394867588244	382.89456844231	337.807913300453	177.445588463826	435.245264305006	292.84211814058	216.303585037898	273.685274769131	244.564316732167
ENSSSAG00000001716	7.85943975122778	0.908014571652524	1.79914543153671	2.80154683227332	9.5481447765922	0	3.55358298734252	9.2845440134807	2.18796896252748	9.3835531472348	10.6303808757131	3.90938860154197	8.87400358001759	5.37400211274281	3.4753685684969	9.53974285125474
ENSSSAG00000001717	0	2.72404371495757	4.49786357884177	0.933848944091108	8.35462667951818	15.9297494624043	0	9.2845440134807	2.18796896252748	4.02152277738634	0.817721605824081	0	28.2354659364196	17.4655068664141	20.8522114109814	47.6987142562737
ENSSSAG00000001718	3064.30823189536	5400.87067218921	5346.16064981132	5550.79812367754	4840.90940173225	4960.78947841708	5591.56283058346	3242.16276950746	5462.62917644362	5658.28254778259	5682.34743887154	5146.05852916308	4845.2059546896	5412.96362806019	2947.11254608537	5103.76242542129
ENSSSAG00000001721	124.877764936175	57.204918014109	126.839752923338	117.66496695548	120.545327804477	120.8006000899	148.36208972155	198.689241888487	133.466106714177	96.5165466572723	127.564570508557	109.462880843175	153.278243654849	151.815559684984	164.211164861479	123.149407716198
ENSSSAG00000001722	9.60598191816729	14.5282331464404	14.3931634522936	14.9415831054577	14.3222171648883	5.30991648746811	15.1027276962057	11.1414528161768	12.3984907876557	8.04304555477269	14.7189889048335	13.0312953384732	8.06727598183417	6.71750264092851	11.2949478476149	11.2742415514829
ENSSSAG00000001724	309.137963548293	227.911657484784	187.111124879817	251.205365960508	225.574920346991	260.185907885937	199.889043038017	311.960678852952	285.165288116082	282.847102009506	271.483573133595	248.897740964839	220.236634304073	236.456092960684	268.472221916386	257.573056983878
ENSSSAG00000001726	0.873271083469753	4.54007285826262	1.79914543153671	2.80154683227332	27.4509162327026	15.9297494624043	4.44197873417815	14.8552704215691	2.91729195003664	5.36203036984846	1.63544321164816	6.51564766923662	57.2776594710226	51.0530200710567	33.8848435428448	93.6629298123193
ENSSSAG00000001727	1.74654216693951	0.908014571652524	0.899572715768353	0.933848944091108	7.16110858244415	3.98243736560108	0	7.42763521078456	2.91729195003664	2.68101518492423	0	0	13.7143691691181	9.40450369729992	9.55726356336648	19.0794857025095
ENSSSAG00000001728	12.2257951685765	10.8961748598303	7.19658172614682	14.0077341613666	15.5157352619623	7.96487473120216	11.5491447088632	18.5690880269614	20.4210436502565	12.064568332159	17.1721537223057	14.3344248723206	16.9412795618518	17.4655068664141	10.4261057054907	13.008740251711
ENSSSAG00000001732	24.4515903371531	16.3442622897454	19.7905997469038	15.8754320495488	22.6768438444065	17.2572285842714	39.0894128607677	50.1365376727958	24.7969815753115	21.4481214793938	38.4329154737318	26.0625906769465	19.361462356402	24.1830095073426	92.9661092072921	19.0794857025095
ENSSSAG00000001733	762.365655869095	682.826957882698	665.683809668581	646.223469311046	631.37107335216	552.231314696683	757.801572050793	853.249594838877	691.398192158685	711.809531597383	637.005130936959	707.599336879097	791.399773817932	779.230306347707	761.974558642945	649.569763235437
ENSSSAG00000001734	18.3386927528648	16.3442622897454	23.3888906099772	7.47079155272886	13.1286990678143	13.2747912186703	15.9911234430414	3.71381760539228	10.2105218251283	14.7455835170833	11.4481024815371	15.6375544061679	8.06727598183417	14.7785058100427	13.9014742739876	10.4069922013688
ENSSSAG00000001739	380.746192392812	249.704007204444	232.989333384003	278.28698533915	266.154535647508	217.706575986193	315.380490126649	449.371930252466	261.09762952828	262.739488122574	219.967111966678	289.294756514106	254.92592102596	290.196114088112	306.701276169851	285.325036187528
ENSSSAG00000001740	0	0	0	0	0	0	0	0	0	0	0	0	0	0	0	0
ENSSSAG00000001742	181.640385361709	217.015482624953	212.299160921331	203.579069811861	328.217476695357	342.489613441693	286.063430481073	277.607866003073	275.684089278463	289.549639971817	314.005096636447	298.416663251037	333.985225647935	345.279635743725	356.225278270932	354.704984196654
ENSSSAG00000001746	1300.30064328646	1154.99453514201	1148.75435803619	1101.00790508342	1095.64961311396	1046.05354803122	1273.07110521546	1414.03605325311	1099.81906516382	1139.4314535928	1076.93935487031	1138.93521258256	968.0731178201	1125.85344261962	890.563195677331	992.133256530493
ENSSSAG00000001748	0.873271083469753	0	2.69871814730506	0	0	1.32747912186703	0	0	1.45864597501832	2.68101518492423	0.817721605824081	1.30312953384732	0	1.3435005281857	0	1.73449870022814
ENSSSAG00000001751	524.835921165322	411.330600958594	450.685930599945	465.990623101463	438.021141626167	455.32533880039	483.287286278583	626.706720909948	503.232861381321	439.686490327574	436.663337510059	457.398466380411	538.894035586522	408.424160568453	487.42044173169	449.235163359087
ENSSSAG00000001752	150.202626356798	176.15482690059	207.80129734249	176.497450433219	121.738845901551	155.315057258442	133.259362025345	123.484435379293	163.368349202052	178.287509797461	133.288621749325	186.347523340167	126.656232914796	169.281066551398	134.670532029255	134.42364926768
ENSSSAG00000001753	495.14470432735	483.971766690796	501.062002682973	362.33339030735	421.311888267131	442.05054758172	499.278409721624	636.919719324776	447.074991343116	369.980095519544	421.944348605226	422.213968966533	488.070196900967	483.660190146853	463.961703894336	414.545189354524
ENSSSAG00000001754	124.004493852705	154.362477180929	162.822661554072	98.0541391295663	95.481447765922	110.180767114963	151.915672708893	104.915347352332	98.4586033137368	117.964668136666	120.20507605614	110.766010377023	118.588956932962	99.419039085742	142.490111308373	111.007916814601
ENSSSAG00000001756	808.649023292992	577.497267571006	739.448772361586	714.394442229697	492.922974091573	532.319127868678	646.752103696339	894.101588498192	622.112508345314	626.017045679808	606.749431521468	682.839875735998	530.826759604688	583.079229232595	581.255393081107	525.553106169125
ENSSSAG00000001758	1500.27972140104	1723.41165699649	1440.21591794513	1482.01827427259	1783.11603702859	1737.67017052394	1380.56699058257	1111.35991841364	1627.84890812045	1615.31164891685	1635.44321164816	1588.51490175989	1627.97629313414	1647.13164755567	1552.62090797599	1696.33972882312
ENSSSAG00000001762	5.23962650081852	9.98816028817777	18.8910270311354	3.73539577636443	8.35462667951818	1.32747912186703	4.44197873417815	6.49918080943649	6.56390688758245	2.68101518492423	0.817721605824081	3.90938860154197	0	6.71750264092851	2.60652642637268	3.46899740045627
ENSSSAG00000001763	173.780945610481	195.223132905293	232.089760668235	182.100544097766	260.186945162138	228.326408961129	243.420434632963	213.544512310056	203.481113515056	205.097661646704	256.764584228761	267.141554438701	326.724677264284	268.70010563714	351.881067560311	331.289251743574
ENSSSAG00000001764	0	0	0.899572715768353	0.933848944091108	0	0	0	0	0	0	2.45316481747224	1.30312953384732	0.806727598183417	0	0.868842142124225	0
ENSSSAG00000001766	2.61981325040926	8.17213114487272	1.79914543153671	4.66924472045554	4.7740723882961	1.32747912186703	2.66518724050689	2.78536320404421	7.29322987509161	14.7455835170833	7.35949445241673	3.90938860154197	4.8403655891005	5.37400211274281	1.73768428424845	3.46899740045627
ENSSSAG00000001775	1692.39935976438	1890.48633818056	1547.26507112157	1752.83446805901	2014.65854786096	2013.78582787228	2006.88599210169	1803.9869018193	2193.07422344005	2701.12279881116	2429.45089090335	2314.35805211285	1836.91874106364	2326.94291481764	1616.91522649318	1874.99309494661
ENSSSAG00000001776	264.601138291335	307.816939790206	208.700870058258	211.983710308681	290.024897588988	370.366675000901	299.389366683608	285.963955615206	377.789307529746	171.584971835151	190.529134157011	215.016373084808	261.379741811427	271.387106693512	315.389697591094	296.599277739011
ENSSSAG00000001778	668.925649937831	589.301457002488	461.480803189165	431.438212170092	250.638800385545	351.781967294762	603.220712101393	450.300384653814	252.34575367817	246.653397013029	277.207624374363	269.747813506396	277.514293775095	274.074107749883	331.02885614933	368.580973798479
ENSSSAG00000001779	507.370499495927	476.707650117575	456.982939610323	435.173607946456	415.344297781761	361.074321147831	407.773647797554	450.300384653814	371.225400642163	367.299080334619	419.491183787754	358.360621808014	384.80906433349	532.026209161538	377.946331824038	361.642978997566
ENSSSAG00000001780	1710.73805251725	1640.78233097611	1751.46807760098	1443.73046756485	1104.00423979347	1281.01735260168	1552.91576546868	1382.46860360728	1148.68370532693	1276.16322802393	1110.4659407091	1209.30420741032	1406.93293123188	1645.78814702749	1437.93374521559	1058.04420713916
ENSSSAG00000001781	499.511059744699	206.119307765123	306.754296077008	268.014646954148	344.926730054393	221.689013351794	431.760332962116	408.519936593151	301.210393841284	178.287509797461	278.025345980188	224.13827982174	288.808480149663	303.631119369969	306.701276169851	287.059534887756
ENSSSAG00000001783	1832.99600420301	1843.26958045462	1628.22661554072	1881.70562234358	1629.15220250604	1756.25487823008	1817.6576980257	1237.62971699698	1657.02182762081	1855.26250796757	1778.54449266738	1634.12443544454	1574.73227165403	1675.34515864757	1120.80636334025	1552.37633670418
ENSSSAG00000001784	646.220601767617	1426.49089206612	1728.07918699101	1767.77605116447	1547.99297190501	1269.07004050488	1345.03116070914	895.958497300888	1418.53321070532	1340.50759246211	1586.37991529872	1455.59568930746	1565.05154047583	1452.32407096874	1255.47689536951	1638.23402236547
ENSSSAG00000001786	535.315174166959	539.3606555616	771.833390129247	605.134115771038	534.696107489163	569.488543280955	752.471197569779	498.580013523914	579.811775069783	585.801817905944	608.384874733116	676.324228066761	705.079920812306	717.429282051165	833.219614297132	809.143643656425
ENSSSAG00000001787	123.131222769235	99.8816028817777	82.7606898506885	76.5756134154708	66.8370134361454	90.2685802869579	88.8395746835631	81.7039873186302	113.04506306392	73.7279175854163	69.5063364950469	93.8253264370073	165.3791576276	90.0145353884421	99.9168463442859	78.9196908603801
ENSSSAG00000001792	119.638138435356	214.291438909996	356.230795444268	310.971698382339	405.796153005169	289.390448567012	234.536477164606	172.692518650741	283.706642141064	197.054616091931	295.197499702493	230.653927490976	513.078752444653	417.828664265753	556.927813101628	470.049147761825
ENSSSAG00000001794	972.823986985305	1391.98633834332	1432.11976350322	1343.8086305471	1314.0634248785	1318.18676801396	1316.6024968104	1282.19552826169	1238.39043279056	1313.69744061287	1302.63051807776	1576.78673595526	1270.59596713888	1301.85201181195	1139.05204832486	1363.31597837931
ENSSSAG00000001798	687.264342690696	792.696721052654	707.963727309694	734.939118999702	757.883991642006	674.35939390845	667.185205873559	600.709997672202	672.435794483447	733.257653076777	731.043115606729	740.17757522528	773.651766657897	740.268791030322	765.449927211442	764.046677450493
ENSSSAG00000001799	1451.37654072673	600.197631862319	535.24576588217	974.938297631116	804.431197427893	740.733350001801	374.903005164636	1650.79192559687	749.744031159418	620.655015309959	1020.51656406845	841.821678865371	445.313634197246	546.804714971581	523.911811700908	646.968015185094
ENSSSAG00000001801	463.706945322439	878.958105359644	744.846208656196	921.708907817923	990.620020571441	898.703365503978	721.377346430532	626.706720909948	869.35300111092	797.602017514958	943.65073312099	768.846424969921	988.241307774686	943.137370786363	804.547823607032	1142.16739410023
ENSSSAG00000001803	730.054625780714	918.002731940702	870.786388863766	841.397898626088	866.494138475743	837.639325898094	757.801572050793	1003.65920785726	827.052267835389	923.609731206397	857.789964509461	948.678300640852	784.945953032465	878.649345433449	742.860031516212	823.01963325825
ENSSSAG00000001804	303.898337047474	196.131147476945	250.98078769937	217.586803973228	206.478630793806	242.928679301666	174.125566379784	293.39159082599	297.563778903738	238.610351458256	324.63547751216	244.988352363297	284.774842158746	292.883115144483	387.503595387404	267.112799835133
ENSSSAG00000001805	815.63519196075	648.322404159902	770.03424469771	701.320557012422	630.177555255086	615.950312546301	745.364031595094	900.600769307628	640.345583033044	727.895622706928	687.703870498052	771.452684037616	733.315386748726	822.22232324965	799.334770754287	637.42827233384
ENSSSAG00000001806	0	0	0	0	0	0	0	0	0.729322987509161	0	0	1.30312953384732	2.42018279455025	0	0	0
ENSSSAG00000001807	219.191041950908	224.279599198174	166.420952417145	189.571335650495	251.832318482619	199.121868280054	205.219417519031	338.885856492046	224.631480152822	205.097661646704	218.33166875503	179.831875670931	189.580985573103	198.838078171484	216.341693388932	190.794857025095
ENSSSAG00000001808	4.36635541734877	0.908014571652524	0.899572715768353	1.86769788818222	3.58055429122208	5.30991648746811	0	0.928454401348071	0.729322987509161	0	0	1.30312953384732	2.42018279455025	2.6870010563714	1.73768428424845	2.6017480503422
ENSSSAG00000001809	1278.46886619972	1537.26866980772	1467.20309941818	1517.50453414805	1710.31143310708	1885.02035305118	1935.81433235484	2125.23212468573	1788.29996537246	1825.7713409334	1893.84323908857	2031.57894326798	1775.6074436017	1692.81066551398	1811.53586632901	1814.28564043863
ENSSSAG00000001810	0	0	0	3.73539577636443	0	1.32747912186703	0	0	0	0	0	0	0	0	0	0
ENSSSAG00000001812	2200.64313034378	2034.86065507331	1698.39328737065	1833.14547725084	1787.89010941689	1926.17220582906	1705.71983392441	2491.97161321822	2026.05925930045	2198.43245163787	1936.36476259142	1879.11278780784	1565.85826807401	1604.13963065373	1396.22932239363	1594.00430550966
ENSSSAG00000001814	1.74654216693951	6.35610200156767	1.79914543153671	6.53694260863775	2.38703619414805	1.32747912186703	0.888395746835631	0.928454401348071	5.83458390007329	5.36203036984846	4.90632963494449	3.90938860154197	0.806727598183417	2.6870010563714	1.73768428424845	2.6017480503422
ENSSSAG00000001815	592.077794592493	456.73132954122	548.739356618695	513.616919250109	467.859094053018	436.740631094252	659.189644152038	525.505191163008	506.879476318867	520.1169458753	461.194985684782	589.01454929899	601.818788244829	472.912185921367	602.976446634212	456.17315816
ENSSSAG00000001817	53.269536091655	28.1484517212283	125.040607491801	70.0386708068331	23.8703619414805	49.11672750908	32.8706426329183	33.4243584485305	53.9699010756779	21.4481214793938	27.8025345980188	36.4876269477251	26.6220107400528	40.3050158455711	41.7044228219628	34.6899740045627
ENSSSAG00000001818	1849.58815478894	2674.10291351668	2622.25446646475	3070.49532817156	2530.25836579693	2461.14629194147	2804.66537276009	1111.35991841364	2184.32234758994	2353.93133236347	2596.26609849146	2114.97923343421	2672.68853278166	2873.74762978922	1901.89544910993	2645.97776719802
ENSSSAG00000001819	1810.2909560328	1885.94626532229	1850.4210763355	1850.88860718858	1853.53360475596	1741.65260788954	1850.52834065862	2152.15730232483	1732.87141832177	1837.83590926556	1861.13437485561	2157.98250805117	1519.06806737937	1676.68865917576	1922.74766052091	1594.00430550966
ENSSSAG00000001820	215.697957617029	577.497267571006	503.760720830278	561.243215398756	644.499772419974	541.611481721747	426.429958481103	214.472966711404	568.871930257146	517.435930690376	581.400061740922	523.858072606624	567.936229121126	622.04074454998	438.765281772734	614.879789230874
ENSSSAG00000001822	559.766764504112	438.571038108169	377.820540622708	518.286163970565	399.828562519799	387.623903585172	365.130651949444	613.708359291075	419.360717817768	419.578876440642	447.293718385772	372.695046680335	438.053085813595	404.393658983896	362.307173265802	487.394134764106
ENSSSAG00000001824	0	1.81602914330505	1.79914543153671	0	1.19351809707403	1.32747912186703	0	0	0.729322987509161	1.34050759246211	1.63544321164816	1.30312953384732	0.806727598183417	1.3435005281857	0.868842142124225	0
ENSSSAG00000001825	98.6796324320821	88.0774134502949	132.237189217948	95.252592297293	76.3851582127376	94.251017652559	126.15219605066	115.128345767161	105.022510201319	88.4735011024996	118.569632844492	109.462880843175	58.8911146673894	77.9230306347707	73.8515820805591	111.875166164715
ENSSSAG00000001828	4243.22419457953	3501.30418829213	3524.52590038041	3134.93090531385	3101.95353429539	3236.39409911181	3994.22727777299	3018.40525878258	3356.34438851716	3635.45659075726	3193.20287074304	3010.22922318732	3015.54776200961	3325.16380725961	2278.97293879184	2688.47298535361
ENSSSAG00000001830	288.179457545019	617.449908723717	698.068427436242	495.873789312378	674.337724846824	654.447207080445	563.24290349379	277.607866003073	611.172663532677	398.130754961248	554.415248748727	510.826777268151	583.26405348661	522.621705464238	676.828028714771	568.048324324714
ENSSSAG00000001831	121.384680602296	125.306010888048	146.630352670242	117.66496695548	396.248008228577	184.519597939517	157.246047189907	144.838886610299	153.887150364433	107.240607396969	230.597492842391	121.191046647801	410.624347475359	329.157629405497	613.402552339703	382.456963400304
ENSSSAG00000001832	127.497578186584	135.294171176226	111.547016755276	108.326477514568	126.512918289847	118.145641846165	146.585298227879	200.546150691183	118.879646963993	138.072282023598	94.0379846697693	114.675398978565	116.975501736595	127.632550177642	133.801689887131	112.742415514829
ENSSSAG00000001834	172.907674527011	196.131147476945	157.425225259462	193.306731426859	268.541571841656	209.74170125499	196.335460050674	166.193337841305	191.0826227274	193.033093314545	236.321544083159	194.166300543251	198.454989153121	220.334086622455	200.702534830696	236.75907258114
ENSSSAG00000001835	5059.73265762375	4745.28415145609	3474.14982829738	4032.3597405854	4575.94838418181	4701.93104965301	3586.45362997544	4035.06282825871	4107.5470656516	4396.86490327574	4519.5473153897	3566.66553414013	4007.01598017703	4324.72820022978	3842.01995247332	4337.11399992045
ENSSSAG00000001836	808.649023292992	740.93989046846	771.833390129247	790.036206701077	1099.23016740518	862.861429213568	727.596116658381	1034.29820310175	910.924411398942	758.727297333557	924.025414581212	772.755813571463	1183.46938653507	1166.15845846519	1122.5440476245	1097.0704278943
ENSSSAG00000001837	58.5091625924735	84.4453551636848	61.170944672248	66.3032750304686	52.5147962712571	66.3739560933514	55.0805363038091	92.845440134807	86.7894355135902	69.70639480803	73.5949445241673	58.6408290231296	64.5382078546733	80.6100316911421	63.4254763750684	67.6454493088973
ENSSSAG00000001838	882.877065387921	753.652094471595	541.542774892549	669.569692913324	723.27196682686	718.166204930062	521.488303392515	807.755329172821	770.894397797183	815.028616216966	762.116536628044	708.902466412944	617.953340208497	713.398780466608	643.812027314051	705.073721642737
ENSSSAG00000001839	844.453137715252	651.954462446512	592.818419691345	669.569692913324	652.854399099492	696.926538980189	690.283495291285	804.041511567429	616.277924445241	697.0639480803	658.265892688385	701.08368920986	623.600433395781	568.300723422552	647.287395882548	740.630944997414
ENSSSAG00000001840	170.287861276602	123.489981744743	123.241462060264	145.680435278213	136.061063066439	135.402870430437	150.138881215222	217.258329915449	150.240535426887	164.88243387284	119.387354450316	166.800580332457	106.488042960211	127.632550177642	141.621269166249	94.5301791624334
ENSSSAG00000001841	477.679282657955	496.683970693931	452.485076031482	458.519831548734	507.245191256461	516.389378406274	521.488303392515	459.584928667295	531.676457894178	561.672681241626	502.89878758181	476.945409388121	464.675096553648	463.507682224067	529.993706695777	481.323389313307
ENSSSAG00000001843	653.206770435375	596.565573575709	448.886785168408	567.780158007393	628.984037158011	516.389378406274	517.046324658337	544.074279189969	630.135061207915	642.103136789353	586.306391375866	496.49235239583	679.264637670437	490.377692787781	524.780653843032	537.694597070722
ENSSSAG00000001844	2.61981325040926	5.44808742991515	5.39743629461012	4.66924472045554	1.19351809707403	6.63739560933514	0	3.71381760539228	3.64661493754581	1.34050759246211	1.63544321164816	0	8.06727598183417	1.3435005281857	2.60652642637268	1.73449870022814
ENSSSAG00000001846	618.275927096585	679.194899596088	532.547047734865	630.348037261498	584.823867566272	663.739560933514	377.568192405143	300.819226036775	576.894483119746	723.874099929542	716.324126701895	489.976704726594	445.313634197246	446.042175357653	353.61875184456	493.464880214904
ENSSSAG00000001848	365.027312890357	465.811475257745	380.519258770013	413.695082232361	451.149840693982	384.968945341438	400.666481822869	220.972147520841	494.480985531211	176.947002204999	155.367105106575	194.166300543251	342.859229227952	362.74514261014	256.308431926646	378.987965999848
ENSSSAG00000001849	8.73271083469753	9.08014571652524	2.69871814730506	3.73539577636443	2.38703619414805	1.32747912186703	6.21877022784941	4.64227200674035	5.83458390007329	5.36203036984846	4.90632963494449	0	3.22691039273367	18.8090073945998	6.08189499486958	6.07074545079847
ENSSSAG00000001850	1378.89504079874	1517.29234923137	1648.91678800339	1644.50799054444	3093.59890761587	2605.84151622497	2816.21451746895	1932.11360920533	2613.16426424532	2525.51630419862	2406.55468594027	2653.17173091315	2475.84699882491	2403.52244492422	2602.18221566205	2601.7480503422
ENSSSAG00000001852	0	0	0	1.86769788818222	0	0	0	0	0.729322987509161	0	0	2.60625906769465	0	0	0	0
ENSSSAG00000001853	167.668048026193	123.489981744743	143.931634522936	165.291263104126	186.188823143548	176.554723208315	121.710217316481	216.3298755141	202.022467540038	178.287509797461	195.435463791955	213.713243550961	212.976085920422	142.411055987684	184.194534130336	170.848121972471
ENSSSAG00000001855	893.356318389558	1037.86065539884	1019.21588696554	1005.75531278612	1274.67732767506	1120.39237885577	882.176976607781	965.592577401993	1055.33036292576	1029.5098310109	1067.12669560043	982.559668520882	1294.79779508438	1159.44095582426	1475.29395732693	1321.68800957384
ENSSSAG00000001857	199.979078114574	236.991803201309	304.055577929703	352.061051922348	168.286051687438	234.963804570464	177.679149367126	189.404697875006	237.029970940477	117.964668136666	183.987361310418	192.863171009404	230.724093080457	212.273083453341	223.292430525926	200.33459987635
ENSSSAG00000001858	604.303589761069	469.443533544355	539.743629461012	508.947674529654	545.43777036283	508.424503675072	572.126860962146	525.505191163008	530.21781191916	481.242225693899	443.205110356652	501.70487053122	576.00350510296	553.522217612509	743.728873658337	485.659636063878
ENSSSAG00000001861	51.5229939247155	47.2167577259313	56.6730810934062	61.6340303100131	44.1601695917389	57.0816022402822	47.0849745822884	56.6357184822323	41.5714102880222	79.0899479552648	58.0582340135098	46.9126632185037	41.9498351055377	57.7705227119852	36.4913699692175	35.5572233546768
ENSSSAG00000001862	1597.21281166618	1690.723132417	1461.80566312357	1561.39543452033	1752.08456650467	1754.92739910821	1551.13897397501	1596.94157031868	1815.2849159103	1835.15489408063	1711.4913209898	1701.88717120461	1742.53161207618	1776.1076982615	1566.52238224998	1783.06466383452
ENSSSAG00000001863	6.11289758428827	7.2641165732202	5.39743629461012	8.40464049681997	5.96759048537013	9.29235385306919	11.5491447088632	2.78536320404421	4.37593792505497	1.34050759246211	3.27088642329632	1.30312953384732	1.61345519636683	1.3435005281857	5.21305285274535	4.33624675057034
ENSSSAG00000001865	707.3495776105	617.449908723717	458.78208504186	580.854043224669	717.304376341489	627.897624643104	594.336754633037	886.673953287407	691.398192158685	608.5904469778	635.369687725311	663.292932728288	768.004673470613	523.965205992424	606.451815202709	629.623028182813
ENSSSAG00000001867	378.126379142403	393.170309525543	394.912422222307	430.504363226001	594.372012342865	513.73442016254	438.867498936801	410.376845395847	462.390774080808	367.299080334619	372.063330649957	406.576414560365	517.11239043557	462.164181695882	719.401293678858	529.889352919695
ENSSSAG00000001868	412.183951397724	358.665755802747	500.162429967204	410.893535400087	385.50634535491	473.910046506529	473.514933063391	506.936103136046	582.72906701982	517.435930690376	484.90891225368	572.073865358975	428.372354635394	420.515665322125	515.223390279666	382.456963400304
ENSSSAG00000001870	416.550306815072	533.912568131684	487.568411946447	469.726018877827	513.212781741831	569.488543280955	533.037448101378	459.584928667295	507.608799306376	620.655015309959	592.030442616635	535.58623841125	446.12036179543	482.316689618667	335.373066859951	419.748685455209
ENSSSAG00000001871	449.734607986923	301.460837788638	234.78847881554	296.963964220972	330.604512889505	323.904905735555	148.36208972155	271.108685193637	420.090040805277	367.299080334619	327.088642329632	312.751088123358	265.413379802344	311.692122539083	251.964221216025	292.263030988441
ENSSSAG00000001872	127.497578186584	119.857923458133	144.831207238705	89.6494986327463	76.3851582127376	95.578496774426	153.692464202564	56.6357184822323	86.7894355135902	72.3874099929542	102.21520072801	97.7347150385493	75.8323942292412	96.7320380293706	55.6058970959504	70.2471973592395
ENSSSAG00000001874	336.209367135855	389.538251238933	170.019243280219	346.457958257801	476.213720732536	950.475051256792	556.135737519105	406.663027790455	568.871930257146	579.099279943634	148.825332259983	271.050943040243	173.446433609435	331.844630461868	124.244426323764	244.564316732167
ENSSSAG00000001875	222.684126284787	153.454462609277	109.747871323739	186.769788818222	213.639739376251	217.706575986193	128.817383291166	194.975424283095	181.601423889781	143.434312393446	179.898753281298	172.013098467847	400.136888698975	127.632550177642	212.866324820435	203.803597276806
ENSSSAG00000001877	707.3495776105	512.120218412024	706.164581878157	560.309366454665	1075.3598054637	787.195119267147	1029.6506705825	1193.99236013362	585.646358969856	597.866386238103	512.711446851699	655.474155525204	753.483576703311	654.284757226437	2828.08117261435	623.552282732015
ENSSSAG00000001879	556.273680170233	748.20400704168	666.58338238435	794.705451421533	717.304376341489	679.669310395918	642.310124962161	506.936103136046	611.901986520186	703.76648604261	793.189957649359	663.292932728288	665.550268501319	779.230306347707	463.961703894336	693.799480091254
ENSSSAG00000001883	543.174613918187	1072.36520912163	1052.50007744897	796.573149309715	800.850643136671	970.387238084797	1135.36976445594	613.708359291075	797.150025347513	947.738867870715	793.189957649359	943.465782505462	891.433995992676	819.535322193278	828.006561444387	878.52359166555
ENSSSAG00000001885	1186.77540243539	1283.93260431667	1149.65393075196	1166.37733116979	1335.54675062583	1385.88820322918	1038.53462805085	1119.71600802577	1252.24756955323	1230.58596988022	1408.93432683489	1247.09496389189	1369.82346171544	1226.61598223355	1289.36173891235	1379.79371603148
ENSSSAG00000001886	0	2.72404371495757	0.899572715768353	0	2.38703619414805	0	0	0.928454401348071	2.91729195003664	1.34050759246211	0	2.60625906769465	4.03363799091708	1.3435005281857	2.60652642637268	2.6017480503422
ENSSSAG00000001887	2997.06635846819	4311.25318620619	3685.54941650294	4288.23435126637	3727.35701716218	3582.86614991911	3072.07249255761	2331.349001785	4095.87789785145	4304.36987939585	4116.41056371842	3536.69355486164	4057.83981886259	3033.62419264332	3566.59699341994	3964.1967793714
ENSSSAG00000001893	4.36635541734877	11.8041894314828	17.9914543153671	20.5446767700044	20.2898076502584	13.2747912186703	22.2098936708908	4.64227200674035	15.3157827376924	14.7455835170833	13.9012672990094	11.7281658046259	23.3951003473191	20.1525079227855	19.9833692688572	13.008740251711
ENSSSAG00000001894	0	0.908014571652524	0	0	0	0	0	0	0.729322987509161	0	0	0	0	0	0	0
ENSSSAG00000001898	106.53907218331	101.697632025083	105.250007744897	101.789534905931	94.287929668848	135.402870430437	142.143319493701	173.620973052089	136.383398664213	130.029236468825	107.121530362955	131.61608291858	141.984057280281	116.884545952156	144.227795592621	111.007916814601
ENSSSAG00000001899	9835.65221311983	6129.09835865454	14236.63779975	11114.6701325724	5286.09165194086	8802.51405710026	7833.87369559659	6070.23487601368	10304.6044905169	7320.51196243561	10752.2213949808	10255.6294313784	6122.25574261395	7641.83100432027	9879.60399809456	7790.50091207467
ENSSSAG00000001900	434.015728484467	456.73132954122	404.807722095759	458.519831548734	359.248947219282	452.670380556656	447.751456405158	446.586567048422	440.511084455533	437.005475142649	403.954473277096	461.307854981953	434.019447822678	497.09519542871	494.371178868684	422.350433505551
ENSSSAG00000001901	55.8893493420642	106.237704883345	64.7692355353214	36.4201088195532	119.351809707403	118.145641846165	74.625242734193	74.2763521078456	54.6992240631871	42.8962429587877	96.4911494872416	121.191046647801	76.6391218274246	104.793041198485	153.785059155988	96.2646778626615
ENSSSAG00000001902	29.6912168379716	40.8606557243636	31.4850450518924	36.4201088195532	34.6120248151467	26.5495824373406	15.9911234430414	36.2097216525747	28.4435965128573	34.853197404015	34.3443074446114	23.4563316092518	38.722924712804	41.6485163737568	18.2456849846087	29.4864779038783
ENSSSAG00000001903	128.370849270054	452.191256682957	394.012849506539	296.963964220972	330.604512889505	331.869780466757	467.296162835542	139.268160202211	323.090083466558	261.398980530112	232.232936054039	315.357347191052	301.716121720598	314.379123595454	238.062746942038	296.599277739011
ENSSSAG00000001904	72.4814999279895	64.4690345873292	56.6730810934062	61.6340303100131	62.0629410478493	87.6136220432238	68.4064725063436	84.4893505226744	67.0977148508428	80.4304555477269	72.7772229183432	66.4596062262135	102.454404969294	73.8925290502136	85.1465299281741	56.3712077574144
ENSSSAG00000001905	362.407499639948	265.140254922537	258.177369425517	313.773245214612	319.862850015839	323.904905735555	271.849098531703	505.07919433335	334.029928279196	302.954715896438	345.078517657762	289.294756514106	289.615207747847	233.769091904312	388.372437529529	326.085755642889
ENSSSAG00000001906	10416.3774836272	9669.44717352773	8816.71218724563	10087.4362940721	12309.9456532215	11944.6571385595	9274.85159696398	8591.91703007504	10257.9278193164	10287.0552645543	10964.0112908893	9123.20986646511	9942.91764761061	10088.3454661464	6856.90218564438	10698.3879830071
ENSSSAG00000001907	743.15369203276	600.197631862319	644.993637205909	626.612641485133	554.985915139422	598.693083962029	581.010818430502	866.24795645775	603.150110670076	536.203036984846	580.582340135098	594.22706743438	567.936229121126	554.865718140695	610.79602591333	534.225599670266
ENSSSAG00000001911	55.8893493420642	49.9408014408888	51.2756447987961	64.4355771422864	60.8694229507753	74.3388308245535	58.6341192911516	64.9918080943649	69.2856838133703	80.4304555477269	62.9645636484543	65.1564766923662	74.2189390328744	79.2665311629564	62.5566342329442	51.16771165673
ENSSSAG00000001912	0	0	0	1.86769788818222	1.19351809707403	2.65495824373405	0	0	0.729322987509161	0	2.45316481747224	0	0.806727598183417	1.3435005281857	0	0.867249350114068
ENSSSAG00000001914	1151.8445590966	1133.20218542235	1466.30352670242	1031.90308322067	1630.34572060312	1492.08653297854	1440.97790136739	1040.79738391119	1542.51811858188	1398.14941893799	1419.5647077106	1434.7456167659	1221.38558364969	1488.59858522976	1927.09187123153	1330.36050307498
ENSSSAG00000001918	1463.60233589531	1417.41074634959	1071.39110448011	1228.9452104239	1489.51058514838	1437.65988898199	885.730559595124	1299.8361618873	1494.38280140627	1689.03956650226	1577.38497763465	1271.85442503499	1372.24364450999	1270.95149966367	1298.91900247572	1484.73088739528
ENSSSAG00000001920	274.207120209503	238.807832344614	211.399588205563	255.874610680963	206.478630793806	228.326408961129	185.674711088647	302.676134839471	216.608927290221	226.545783126097	236.321544083159	212.410114017114	237.984641464108	216.303585037898	198.964850546448	218.546836228745
ENSSSAG00000001921	468.073300739788	544.808742991515	556.835511060611	513.616919250109	454.730394985204	442.05054758172	425.541562734267	459.584928667295	524.383228019087	542.905574947156	594.483607434107	542.101886080487	494.524017686435	510.530200710567	354.487593986684	450.969662059315
ENSSSAG00000001922	262.854596124396	221.555555483216	197.006424753269	224.123746581866	179.027714561104	199.121868280054	146.585298227879	272.037139594985	216.608927290221	198.395123684393	238.774708900632	224.13827982174	155.698426449399	190.77707500237	223.292430525926	204.67084662692
ENSSSAG00000001923	1189.3952156858	1438.2950814976	1382.64326413596	1358.75021365256	1389.25506499417	1456.24459668813	1505.83079088639	1225.55980977945	1357.27007975455	1584.47997429022	1482.52927135906	1563.75544061679	1435.97512476648	1484.5680836452	1397.09816453575	1474.32389519391
ENSSSAG00000001924	0	0.908014571652524	0.899572715768353	2.80154683227332	2.38703619414805	3.98243736560108	2.66518724050689	0.928454401348071	2.18796896252748	5.36203036984846	3.27088642329632	5.2125181353893	4.03363799091708	1.3435005281857	6.08189499486958	6.07074545079847
ENSSSAG00000001925	1.74654216693951	3.6320582866101	1.79914543153671	0.933848944091108	0	1.32747912186703	0	0.928454401348071	1.45864597501832	0	0.817721605824081	0	0	1.3435005281857	0	0
ENSSSAG00000001928	1214.72007710643	961.587431380023	822.209462212275	970.269052910661	1098.0366493081	965.077321597329	861.743874430562	1042.65429271388	980.939418199822	983.932572867192	999.255802317027	877.006176279249	997.922038952887	1043.89991040029	982.660462742499	1049.37171363802
ENSSSAG00000001930	40.1704698396087	73.5491803038545	35.0833359149658	28.9493172668243	79.9657125039597	78.3212681901546	37.3126213670965	18.5690880269614	51.7819321131504	34.853197404015	33.5265858387873	41.7001450831144	49.2103834891884	32.2440126764569	47.7863178168324	39.8934701052471
ENSSSAG00000001931	461.9604031555	399.526411527111	385.017122348855	449.181342107823	409.376707296391	374.349112366502	339.367175291211	429.874387824157	400.398320142529	378.023141074316	435.027894298411	384.423212484961	363.834146780721	403.050158455711	408.355806798386	373.784469899163
ENSSSAG00000001932	1251.39746261216	1111.40983570269	1110.97230397392	1229.87905936799	1041.94129874562	1145.61448217124	1347.69634794965	1129.00055203925	1078.66869852605	1158.19855988727	1166.07100990514	1108.96323330407	1101.98989911855	1135.25794631692	934.005302783542	1033.76122533597
ENSSSAG00000001933	757.999300451746	571.141165569438	547.839783902927	541.632387572842	593.178494245791	609.312916936966	469.072954329213	711.196071432622	589.292973907402	597.866386238103	731.043115606729	607.258362772853	597.785150253912	596.514234514452	586.468445933852	625.286781432243
ENSSSAG00000001938	122.257951685765	154.362477180929	107.049153176434	104.591081738204	126.512918289847	142.040266039772	118.156634329139	132.768979392774	100.646572276264	121.986190914052	130.017735326029	129.009823850885	98.4207669783769	103.449540670299	92.9661092072921	101.468173963346
ENSSSAG00000001940	6474.43181284475	6254.40436954259	7040.05607360313	6256.78792541042	5048.58155062313	5149.2915137222	5954.0282952924	7209.44842646777	5224.86988251563	5750.77757166247	5765.7550426656	6759.33289206607	5154.18262479385	6025.59986891287	5913.33961929748	5155.79738642813
ENSSSAG00000001941	41.0437409230784	42.6766848676686	27.8867541888189	29.8831662109154	51.3212781741831	76.9937890682876	23.986685164562	43.6373568633593	49.593963150623	37.5342125889392	22.0784833572502	36.4876269477251	32.2691039273367	29.5570116200855	26.0652642637268	31.2209766041064
ENSSSAG00000001942	67.241873427171	39.9526411527111	96.2542805872138	45.7585982604643	31.0314705239247	49.11672750908	43.5313915949459	61.2779904889727	37.9247953504764	24.1291366643181	53.1519043785653	79.4909015646868	28.2354659364196	56.4270221837995	37.3602121113417	52.9022103569581
ENSSSAG00000001943	216.571228700499	335.965391511434	364.326949886183	367.936483971896	459.5044673735	386.296424463305	310.050115645635	380.666304552709	374.872015579709	371.320603112006	428.486121451819	423.51709850038	505.011476462819	415.141663209382	529.993706695777	576.720817825855
ENSSSAG00000001947	149.329355273328	123.489981744743	127.739325639106	158.754320495488	105.029592542514	144.695224283506	84.3975959493849	178.26324505883	108.669125138865	126.007713691439	102.21520072801	135.525471520122	129.076415709347	126.289049649456	174.637270566969	151.768636269962
ENSSSAG00000001949	1767.50067294278	1007.8961745343	828.506471222653	1735.09133812128	1008.52279202755	1638.10923638391	854.636708455877	676.843258582743	1585.54817484492	997.337648791813	977.995040565601	896.553119286959	1594.09373401043	1632.35314174563	1537.85059155988	1602.6767990108
ENSSSAG00000001954	1.74654216693951	1.81602914330505	0.899572715768353	4.66924472045554	2.38703619414805	1.32747912186703	3.55358298734252	0.928454401348071	0.729322987509161	0	1.63544321164816	0	4.03363799091708	6.71750264092851	3.4753685684969	3.46899740045627
ENSSSAG00000001956	842.706595548312	889.854280219474	716.059881751609	913.304267321103	991.813538668515	1015.52152822828	574.792048202653	922.883674939982	819.759037960297	884.735011024996	838.982367575507	802.727792849952	934.190558696397	827.596325362393	1046.08593911757	1045.03546688745
ENSSSAG00000001957	92.5667348477939	78.0892531621171	66.5683809668581	110.194175402751	83.5462667951818	87.6136220432238	98.611927898755	52.92190087684	77.3082366759711	99.1975618421965	81.7721605824081	99.0378445723966	79.8660322201583	77.9230306347707	88.621898496671	71.1144467093535
ENSSSAG00000001958	439.255354985286	345.045537227959	492.066275525289	368.870332915987	361.63598341343	346.472050807294	677.845954835586	558.929549611539	416.443425867731	431.643444772801	379.422825102374	503.008000065067	453.38091017908	446.042175357653	450.929071762473	365.111976398022
ENSSSAG00000001960	96.0598191816729	145.282331464404	149.329070817547	78.443311303653	105.029592542514	108.853287993096	104.830698126604	86.3462593253706	111.586417088902	140.753297208522	111.210138392075	122.494176181648	128.269688111163	120.915047536713	110.342952049777	112.742415514829
ENSSSAG00000001964	82.0874818461568	158.902550039192	83.6602625664568	118.598815899571	94.287929668848	163.279931989644	153.692464202564	47.3511744687516	80.2255286260077	75.0684251778784	65.4177284659265	117.281658046259	43.5632903019045	76.579530106585	96.441477775789	97.9991765628896
ENSSSAG00000001965	181.640385361709	204.303278621818	217.696597215941	170.894356768673	189.76937743477	203.104305645655	158.134442936742	163.40797463726	204.939759490074	233.248321088408	245.316481747224	209.803854949419	217.816451509523	227.051589263384	203.309061257069	231.555576480456
ENSSSAG00000001966	954.48529423244	1131.38615627905	1058.79708645935	1074.86013464886	1020.45797299829	1073.93060959043	1182.45473903822	1065.86565274759	1014.48827562524	993.316126014427	1088.38745735185	1114.17575143946	997.922038952887	1129.88394420418	1049.56130768606	1079.72544089201
ENSSSAG00000001968	265.474409374805	335.057376939782	275.269251025116	305.368604717792	298.379524268506	305.320198029416	345.58594551906	395.521574974278	320.902114504031	371.320603112006	337.719023205346	360.966880875709	317.850673684266	304.974619898154	300.619381174982	311.34251669095
ENSSSAG00000001969	3289.61217143056	3368.73406083087	3048.65193373895	3695.24027176851	3363.3339975546	3343.91990798304	3329.70725913994	2810.43147288061	2905.6227822365	3126.06370562165	3560.35987175805	3205.69865326442	2854.20224237293	2998.69317891049	2019.1891382967	3135.97365001247
ENSSSAG00000001970	0	0	0.899572715768353	0.933848944091108	0	0	0	0	0	0	1.63544321164816	0	0	0	0.868842142124225	0
ENSSSAG00000001972	1598.08608274965	1331.1493620426	1151.45307618349	1204.66513787753	1174.42180752084	1614.21461219031	1013.65954713945	2809.50301847926	1298.19491776631	1596.54454262238	1187.33177165657	1398.25798981818	1452.91640432833	1504.72059156799	1961.8455569165	1605.27854706114
ENSSSAG00000001973	14.8456084189858	7.2641165732202	11.6944453049886	7.47079155272886	4.7740723882961	13.2747912186703	9.77235321519194	5.57072640808842	7.29322987509161	6.70253796231057	8.17721605824081	3.90938860154197	8.06727598183417	2.6870010563714	10.4261057054907	9.53974285125474
ENSSSAG00000001974	3.49308433387901	1.81602914330505	1.79914543153671	2.80154683227332	1.19351809707403	0	0	0.928454401348071	2.91729195003664	0	3.27088642329632	5.2125181353893	0	1.3435005281857	2.60652642637268	0.867249350114068
ENSSSAG00000001975	1.74654216693951	5.44808742991515	0.899572715768353	1.86769788818222	4.7740723882961	1.32747912186703	9.77235321519194	5.57072640808842	5.10526091256413	2.68101518492423	3.27088642329632	7.81877720308394	8.06727598183417	9.40450369729992	32.1471592585963	6.07074545079847
ENSSSAG00000001976	0	0	1.79914543153671	0	0	1.32747912186703	0	0	0	0	0.817721605824081	0	0	0	0	0
ENSSSAG00000001977	200.852349198043	299.644808645333	288.762841761641	249.337668072326	221.994366055769	204.431784767522	125.263800303824	236.755872343758	312.150238653921	219.843245163787	251.040532987993	303.629181386426	209.749175527688	330.501129933683	150.309690587491	273.183545285931
ENSSSAG00000001978	213.07814436662	357.757741231095	295.05985077202	308.170151550065	383.119309160762	331.869780466757	339.367175291211	233.042054738366	329.653990354141	276.144564047196	281.296232403484	289.294756514106	379.968698744389	357.371140497397	407.486964656262	450.969662059315
ENSSSAG00000001980	372.013481558115	365.929872375967	219.495742647478	353.92874981053	354.474874830986	265.495824373406	224.764123949415	376.024032545969	315.796853591467	286.868624786893	294.379778096669	241.078963761755	351.73323280797	271.387106693512	308.4389604541	338.227246544486
ENSSSAG00000001981	609.543216261888	567.509107282828	796.121853454992	501.476882976925	527.534998906719	442.05054758172	837.757189266	473.511744687516	531.676457894178	439.686490327574	453.835491232365	469.126632185037	460.641458562731	627.414746662723	317.996224017466	403.270947803041
ENSSSAG00000001984	628.755180098222	598.381602719014	495.664566388363	550.970877013753	426.085960655427	435.413151972385	390.894128607677	441.015840640334	524.383228019087	560.332173649164	547.05575429631	384.423212484961	434.019447822678	499.782196485081	362.307173265802	430.155677656577
ENSSSAG00000001985	571.992559672688	426.766848676686	383.217976917318	418.364326952816	563.34054181894	428.77575636305	525.041886379858	739.049703473064	368.308108692126	372.661110704468	391.688649189735	452.185948245021	502.591293668269	651.597756170066	1119.068679056	616.614287931102
ENSSSAG00000001986	562.386577754521	621.081967010327	556.835511060611	572.449402727849	559.759987527718	552.231314696683	543.698197063406	471.65483588482	621.383185357805	674.275319008444	647.635511812672	543.405015614334	513.885480042837	607.262238739937	386.63475324528	506.473620466615
ENSSSAG00000001987	4094.76811038967	3793.68488036425	2338.88906099772	3549.5598364903	3588.9089179016	3743.49112366502	2114.3818774688	3712.88915099093	3583.16383763251	3993.37211794464	3790.13964299462	3148.36095377513	2854.20224237293	2985.25817362863	2523.98642287087	3293.81303173323
ENSSSAG00000001988	100.426174599022	139.834244034489	134.935907365253	156.886622607306	163.511979299142	150.005140770974	159.911234430414	195.903878684443	173.57887102718	148.796342763295	157.002548318224	166.800580332457	200.875171947671	193.464076058741	178.112639135466	164.777376521673
ENSSSAG00000001990	257.614969623577	191.591074618683	340.038486560437	243.734574407779	165.89901549329	207.086743011256	217.656957974729	168.050246644001	175.037517002199	136.731774431136	176.627866858002	220.228891220198	234.757731071374	267.356605108955	192.882955551578	226.352080379772
ENSSSAG00000001991	26.1981325040926	30.8724954361858	18.8910270311354	28.9493172668243	32.2249886209987	33.1869780466757	28.4286638987402	27.8536320404421	32.0902114504031	29.4911670341665	8.17721605824081	31.2751088123358	20.9749175527688	34.9310137328283	56.4747392380746	39.8934701052471
ENSSSAG00000001992	3189.18599683154	3025.50455274621	2486.41898638373	2739.91280196331	2832.21844435666	2818.2381757237	2770.90633438033	4071.27254991129	2951.57013044958	3053.6762956287	2748.36231717474	2988.07602111191	2857.42915276566	2900.61764035293	3467.54898921778	3064.85920330311
ENSSSAG00000001993	19.2119638363346	22.7003642913131	13.4935907365253	13.0738852172755	15.5157352619623	29.2045406810746	15.9911234430414	13.9268160202211	10.2105218251283	8.04304555477269	6.54177284659265	15.6375544061679	6.45382078546734	8.06100316911421	11.2949478476149	16.4777376521673
ENSSSAG00000001994	4.36635541734877	6.35610200156767	3.59829086307341	2.80154683227332	1.19351809707403	7.96487473120216	7.10716597468504	1.85690880269614	8.02255286260077	4.02152277738634	4.08860802912041	1.30312953384732	12.9076415709347	14.7785058100427	6.9507371369938	3.46899740045627
ENSSSAG00000001995	1372.78214321445	1125.93806884913	943.651778841002	1175.7158206107	1170.84125322962	1050.03598539682	950.583449114125	1471.60022613669	1058.9769778633	1176.96566618174	1174.24822596338	1284.88572037346	962.426024632816	1004.93839508291	1081.70846694466	1130.89315254874
ENSSSAG00000001998	106.53907218331	70.8251365888969	81.8611171349201	69.104821862742	151.576798328401	327.887343101156	284.286638987402	290.606227621946	141.488659576777	130.029236468825	62.9645636484543	106.856621775481	137.143691691181	53.7400211274281	16.5080007003603	45.9642155560456
ENSSSAG00000002000	127.497578186584	173.430783185632	207.80129734249	153.151226830942	200.511040308436	150.005140770974	174.125566379784	108.629164957724	164.82699517707	140.753297208522	201.159515032724	155.072414527832	184.740619984002	167.937566023213	105.998741339155	157.83938172076
ENSSSAG00000002002	662.812752353543	410.422586386941	503.760720830278	487.469148815558	909.460789970408	682.324268639652	578.345631189996	614.636813692423	378.518630517255	445.048520697422	575.676010500153	536.889367945097	1241.55377360428	1104.35743416865	1954.89481977951	1343.36924332669
ENSSSAG00000002003	186.880011862527	175.246812328937	196.106852037501	192.372882482768	144.415689745957	161.952452867777	153.692464202564	125.34134418199	162.639026214543	184.990047759772	180.716474887122	186.347523340167	173.446433609435	198.838078171484	192.882955551578	206.405345327148
ENSSSAG00000002007	543.174613918187	602.013661005624	651.290646216288	590.19253266558	504.858155062313	492.494754212667	567.684882227968	575.641728835804	507.608799306376	514.754915505452	591.212721010811	633.320953449799	593.751512262995	638.162750888209	561.272023812249	488.26138411422
ENSSSAG00000002008	429.649373067119	444.019125538084	383.217976917318	400.621197015085	449.956322596908	447.360464069188	348.251132759567	518.077555952223	487.18775565612	384.725679036627	382.69371152567	402.667025958823	341.245774031585	400.363157399339	434.421071062113	426.686680256121
ENSSSAG00000002011	2101.09022682823	2280.93260399114	1976.36125654307	2012.44447451634	701.788641079527	1120.39237885577	2086.8416093169	1388.03933001537	967.082281437148	1049.61744489784	1053.22542830142	1407.37989655511	800.27377739795	726.833785748465	973.972041321256	810.878142356653
ENSSSAG00000002013	1.74654216693951	2.72404371495757	3.59829086307341	1.86769788818222	2.38703619414805	5.30991648746811	1.77679149367126	0	13.1278137751649	2.68101518492423	0	1.30312953384732	0.806727598183417	1.3435005281857	2.60652642637268	3.46899740045627
ENSSSAG00000002014	585.091625924735	700.987249315749	668.382527815886	826.45631552063	731.626593506378	682.324268639652	553.470550278598	437.302023034941	737.345540371762	588.482833090868	767.022866262988	582.498901629754	843.030340101671	732.207787861208	1027.84025413296	881.125339715893
ENSSSAG00000002018	0	0	0	0	0	0	0	0	0	0	0	0	0	1.3435005281857	0	0
ENSSSAG00000002019	701.236680026212	610.185792150496	594.617565122881	582.721741112851	546.631288459904	519.044336650008	519.711511898844	804.969965968777	569.601253244655	553.629635686853	559.321578383672	526.464331674319	522.759483622854	581.735728704409	581.255393081107	528.154854219467
ENSSSAG00000002023	57.6358915090037	62.6530054440242	68.3675263983948	63.5017281981953	84.7397848922558	82.3037055557557	47.0849745822884	56.6357184822323	59.0751619882421	37.5342125889392	48.2455747436208	70.3689948277555	75.0256666310578	92.7015364448135	118.162531328895	80.6541895606083
ENSSSAG00000002024	34.0575722553204	19.068306004703	53.0747902303328	29.8831662109154	51.3212781741831	53.0991648746811	47.9733703291241	37.1381760539228	57.6165160132237	48.2582733286361	32.7088642329632	23.4563316092518	46.7902006946382	26.870010563714	48.6551599589566	28.6192285537642
ENSSSAG00000002025	0	0	0	0	0	2.65495824373405	0	0	0	0	0	0	1.61345519636683	0	0	2.6017480503422
ENSSSAG00000002027	989.416137571231	1028.78050968231	1722.6817506964	996.416823345212	1080.13387785199	1287.65474821102	1079.40083240529	1448.38886610299	2314.87116235408	1589.84200466007	2061.47616828251	1471.23324371363	2166.87032872066	1553.08661058267	1859.32218414584	1096.20317854418
ENSSSAG00000002032	337.082638219325	374.10200352084	335.540622981596	353.92874981053	390.280417743206	387.623903585172	344.697549772225	442.87274944303	351.533679979416	411.535830885869	410.496246123689	363.573139943403	346.892867218869	433.950670603982	444.847176767603	366.846475098251
ENSSSAG00000002035	1131.7593241768	937.979052517058	1171.2436759304	991.747578624756	822.333968884004	845.604200629297	1113.15987078505	1091.86237598533	809.548516135169	928.971761576245	854.519078086165	1099.84132656714	901.114727170877	949.854873427292	1000.03730558498	796.134903404714
ENSSSAG00000002039	158.062066108025	471.25956268766	336.440195697364	355.796447698712	392.667453937354	416.828444266247	362.465464708937	209.830694704664	334.029928279196	250.674919790415	258.40002744041	278.869720243327	379.161971146206	329.157629405497	405.749280372013	460.50940491057
ENSSSAG00000002040	69.8616866775803	81.7213114487272	51.2756447987961	70.9725197509242	168.286051687438	163.279931989644	79.0672214683711	71.4909889038014	135.654075676704	101.878577027121	122.658240873612	62.5502176246715	136.336964092997	52.3965205992424	100.78568848641	95.3974285125474
ENSSSAG00000002042	1231.31222769235	1194.94717629472	1130.76290372082	1141.16340967933	1010.9098282217	1030.12379856881	994.114840709071	1492.02622296635	932.074778036708	1085.81114989431	1076.12163326449	1162.39154419181	982.594214587402	1146.0059505424	1018.28299056959	1158.64513175239
ENSSSAG00000002044	944.006041230803	904.382513365914	1074.08982262741	904.899626824283	915.428380455778	827.019492923158	996.780027949578	974.877121415474	880.292845923558	727.895622706928	876.597561443415	1008.62225919783	916.442551536362	935.076367617249	1068.6758348128	824.754131958478
ENSSSAG00000002046	10.479253001637	33.5965391511434	38.6816267780392	26.147770434551	53.7083143683312	26.5495824373406	31.9822468860827	19.4975424283095	20.4210436502565	17.4265987020075	26.9848129921947	24.7594611430992	38.722924712804	33.5875132046426	55.6058970959504	52.9022103569581
ENSSSAG00000002048	3.49308433387901	2.72404371495757	0.899572715768353	1.86769788818222	1.19351809707403	1.32747912186703	5.33037448101378	1.85690880269614	0.729322987509161	4.02152277738634	3.27088642329632	1.30312953384732	2.42018279455025	1.3435005281857	0.868842142124225	4.33624675057034
ENSSSAG00000002049	20.0852349198043	26.3324225779232	27.8867541888189	31.7508640990977	16.7092533590364	27.8770615592076	23.986685164562	23.2113600337018	29.9022424878756	30.8316746266286	35.9797506562596	46.9126632185037	16.9412795618518	25.5265100355283	26.0652642637268	41.6279688054752
ENSSSAG00000002055	463.706945322439	642.874316729987	620.705173880164	754.549946825615	892.751536611371	776.575286292211	839.533980759671	671.272532174655	398.210351180002	424.94090681049	530.701322179829	411.788932695754	441.279996206329	519.934704407867	356.225278270932	556.774082773231
ENSSSAG00000002056	800.789583541764	945.243169090278	464.17952133647	514.5507681942	631.37107335216	784.540161023413	523.265094886186	648.989626542301	612.631309507695	428.962429587877	387.600041160614	452.185948245021	421.111806251744	456.790179583139	573.435813801989	563.712077574144
ENSSSAG00000002060	0	1.81602914330505	0.899572715768353	0.933848944091108	0	0	0	0.928454401348071	0.729322987509161	0	0	1.30312953384732	0.806727598183417	2.6870010563714	0	0.867249350114068
ENSSSAG00000002061	0	0	0	0	0	0	0	0	1.45864597501832	2.68101518492423	0	2.60625906769465	0	0	0	0
ENSSSAG00000002063	785.943975122778	893.486338506084	716.059881751609	813.382430303355	774.593245001043	785.86764014528	614.769856810256	957.236487789861	876.646230986012	839.157752881284	842.253253998804	802.727792849952	725.248110766892	687.87227043108	679.434555141144	774.453669651862
ENSSSAG00000002065	461.08713207203	286.024590070545	323.846177676607	277.353136395059	286.444343297766	313.285072760619	513.492741670995	342.599674097438	388.729152342383	403.492785331097	269.030408316123	312.751088123358	380.775426342573	354.684139441025	372.733278971293	256.705807633764
ENSSSAG00000002066	1533.46402257289	1599.92167525175	1584.14755246807	1663.18496942626	1514.57446518694	1427.04005600705	1589.33999108894	1715.78373369123	1414.88659576777	1390.10637338321	1500.51914668719	1519.44903646598	1399.67238284823	1543.68210688537	1300.65668675996	1338.16574722601
ENSSSAG00000002067	73.3547710114593	101.697632025083	80.0619717033834	118.598815899571	176.640678366956	148.677661649107	118.156634329139	116.985254569857	150.969858414396	132.710251653749	127.564570508557	110.766010377023	198.454989153121	141.067555459499	172.899586282721	181.25511417384
ENSSSAG00000002069	58.5091625924735	43.5846994393212	61.170944672248	42.0232024840998	33.4185067180727	50.444206630947	44.4197873417815	61.2779904889727	42.3007332755313	52.2797961060225	46.6101315319726	65.1564766923662	38.722924712804	45.6790179583139	31.2783171164721	39.026220755133
ENSSSAG00000002071	629.628451181692	512.120218412024	439.891058010725	440.776701611003	519.180372227201	558.868710306019	502.831992708967	579.355546441196	585.646358969856	597.866386238103	539.696259843894	529.070590742014	555.028587550191	556.209218668881	570.829287375616	467.447399711482
ENSSSAG00000002073	0	0	0	0	0	0	0	0	0	0	0	0	0	0	0	0
ENSSSAG00000002074	122.257951685765	185.234972617115	139.433770944095	127.003456396391	213.639739376251	211.069180376857	59.5225150379872	110.48607376042	191.811945714909	128.688728876363	114.481024815371	143.344248723206	214.589541116789	303.631119369969	203.309061257069	221.148584279087
ENSSSAG00000002075	330.969740635037	354.125682944485	394.912422222307	338.053317760981	346.120248151467	392.93382007264	343.809154025389	283.178592411162	326.736698404104	337.807913300453	286.202562038428	368.785658078793	370.287967566188	335.875132046426	457.879808899467	405.00544650327
ENSSSAG00000002076	7.85943975122778	3.6320582866101	0.899572715768353	3.73539577636443	0	2.65495824373405	0.888395746835631	0	0	5.36203036984846	0	0	3.22691039273367	2.6870010563714	6.08189499486958	0.867249350114068
ENSSSAG00000002077	0	0	0	0	0	0	0	0	0	0	0	0	0	0	0	0
ENSSSAG00000002078	19.2119638363346	27.2404371495757	40.4807722095759	33.6185619872799	38.1925791063688	23.8946241936065	38.2010171139321	43.6373568633593	26.984950537839	28.1506594417044	32.7088642329632	37.7907564815724	48.403655891005	34.9310137328283	48.6551599589566	54.6367090571863
ENSSSAG00000002080	927.413890644878	839.913478778585	622.5043193117	748.946853161068	742.368256380044	765.955453317275	461.965788354528	625.7782665086	689.210223196157	784.196941590337	747.39754772321	573.376994892822	688.138641250455	777.886805819522	655.97581730379	725.887706045474
ENSSSAG00000002081	0	0	0	0	0	0	0	0	0	0	0	0	0	0	0	0
ENSSSAG00000002082	0	1.81602914330505	2.69871814730506	0	0	0	0.888395746835631	0.928454401348071	1.45864597501832	0	1.63544321164816	0	0.806727598183417	0	1.73768428424845	0.867249350114068
ENSSSAG00000002083	1523.85804065472	1520.01639294633	2315.50017038774	1939.60425687723	1297.35417151947	1712.44806720847	1870.96144283584	1330.47515713179	1587.00682081993	1320.39997857518	1635.44321164816	2009.42574119257	1523.10170537029	1144.66245001422	1342.36110958193	1390.20070823285
ENSSSAG00000002084	965.837818317547	1085.07741312477	761.938090255795	967.467506078387	961.975586241665	961.094884231728	688.506703797614	810.540692376866	1040.01458018806	1105.91876378124	1077.75707647614	946.072041573157	811.567963772517	777.886805819522	698.549082267877	968.717524077413
ENSSSAG00000002085	126.624307103114	111.685792313261	94.4551351556771	132.606550060937	97.8684839600701	83.6311846776227	112.826259848125	108.629164957724	87.5187585010993	116.624160544204	128.382292114381	112.06913991087	108.101498156578	118.228046480342	100.78568848641	90.193932411863
ENSSSAG00000002087	0	0.908014571652524	0	0	0	0	0	0	0	1.34050759246211	0.817721605824081	0	2.42018279455025	0	2.60652642637268	0.867249350114068
ENSSSAG00000002088	51.5229939247155	47.2167577259313	74.6645354087733	51.3616919250109	40.5796153005169	42.4793318997449	42.6429958481103	25.0682688363979	50.3232861381321	48.2582733286361	28.6202562038428	40.397015549267	45.9834730964548	52.3965205992424	78.1957927911803	39.8934701052471
ENSSSAG00000002089	124.004493852705	151.638433465972	162.822661554072	164.357414160035	184.995305046474	197.794389158187	211.43818774688	117.913708971205	266.202890440844	226.545783126097	240.41015211228	268.444683972549	246.858645044126	233.769091904312	205.046745541317	220.281334928973
ENSSSAG00000002095	1.74654216693951	0	2.69871814730506	0	1.19351809707403	0	2.66518724050689	0	2.18796896252748	0	4.08860802912041	0	2.42018279455025	4.03050158455711	1.73768428424845	2.6017480503422
ENSSSAG00000002096	351.928246638311	509.396174697066	408.406012958832	417.430478008725	386.699863451984	334.524738710491	279.844660253224	330.529766879913	363.202847779562	394.109232183862	412.949410941161	396.151378289586	309.783397702432	300.944118313597	258.914958353019	341.696243944943
ENSSSAG00000002097	15.7188795024556	10.8961748598303	11.6944453049886	59.7663324218309	34.6120248151467	14.6022703405373	87.0627831898918	7.42763521078456	67.827037838352	91.1545162874238	72.7772229183432	105.553492241633	161.345519636683	137.037053874942	319.733908301715	288.794033587984
ENSSSAG00000002098	58.5091625924735	103.513661168388	70.1666718299315	124.201909564117	186.188823143548	151.332619892841	118.156634329139	77.9901697132379	105.022510201319	108.581114989431	108.756973574603	99.0378445723966	186.354075180369	143.75455651587	167.686533429975	227.219329729886
ENSSSAG00000002099	1082.85614350249	946.15118366193	773.632535560784	837.662502849723	1076.55332356077	1075.25808871229	852.859916962205	1010.1583886667	960.518374549565	1036.21236897321	1032.78238815581	996.894093393203	1194.76357290964	1155.4104542397	1273.72258035411	1136.09664864943
ENSSSAG00000002102	709.09611977744	608.369763007191	594.617565122881	546.301632293298	445.182250208612	476.565004750263	501.943596962131	495.79465031987	552.826824531944	654.167705121512	574.040567288505	532.979979343555	404.170526689892	452.759677998582	407.486964656262	460.50940491057
ENSSSAG00000002103	0.873271083469753	0.908014571652524	0	2.80154683227332	1.19351809707403	0	0	0	0.729322987509161	0	0.817721605824081	0	0	1.3435005281857	0.868842142124225	0.867249350114068
ENSSSAG00000002106	185.133469695588	255.152094634359	197.006424753269	275.485438506877	217.220293667473	233.636325448597	245.197226126634	211.68760350736	204.939759490074	235.929336273332	278.025345980188	226.744538889434	220.236634304073	267.356605108955	199.833692688572	198.600101176121
ENSSSAG00000002107	1298.55410111952	1471.89162064874	1326.86975575832	1411.97960346575	1450.12448794494	1427.04005600705	1004.7755896711	1403.82305483828	1468.12717385594	1502.70901115003	1466.9925608484	1343.52654939659	1573.11881645766	1503.3770910398	1491.80195802729	1518.55361204973
ENSSSAG00000002109	51.5229939247155	81.7213114487272	82.7606898506885	74.7079155272886	68.0305315332195	62.3915187277503	65.7412852658367	42.7089024620112	51.0526091256413	50.9392885135604	45.7924099261485	33.8813678800304	58.8911146673894	60.4575237683566	57.3435813801989	58.9729558077566
ENSSSAG00000002110	0	0	0	0	0	0	0	0	0	0	1.63544321164816	0	0	0	0.868842142124225	0
ENSSSAG00000002112	51.5229939247155	66.2850637306343	57.5726538091746	63.5017281981953	50.1277600771091	66.3739560933514	67.5180767595079	65.920262495713	57.6165160132237	56.3013188834088	63.7822852542783	43.0032746169617	58.084387069206	45.6790179583139	49.5240021010808	69.3799480091254
ENSSSAG00000002113	4.36635541734877	4.54007285826262	1.79914543153671	0.933848944091108	1.19351809707403	1.32747912186703	0	5.57072640808842	3.64661493754581	2.68101518492423	1.63544321164816	2.60625906769465	7.26054838365075	2.6870010563714	4.34421071062113	5.20349610068441
ENSSSAG00000002114	2024.24237148289	1864.15391560263	1764.06209562174	1925.59652271586	1625.57164821482	1622.17948692151	1747.47443402569	1341.61660994796	1680.36016322111	1896.81824333389	1816.15968653528	1819.16882925086	1542.46316772669	1626.97913963289	1636.89859576204	1679.86199117095
ENSSSAG00000002115	339.702451469734	311.448998076816	294.160278056251	300.699359997337	207.67214889088	181.864639695783	190.116689822825	463.298746272687	307.774300728866	327.083852560756	260.853192257882	255.413388634075	224.27027229499	237.799593488869	232.849694089292	205.538095977034
ENSSSAG00000002116	13.0990662520463	23.6083788629656	22.4893178942088	16.8092809936399	17.9027714561104	22.5671450717395	23.986685164562	8.35608961213264	23.3383356002932	16.0860911095454	20.443040145602	11.7281658046259	33.8825591237035	34.9310137328283	33.0160014007206	19.9467350526236
ENSSSAG00000002118	161.555150441904	268.772313209147	229.39104252093	250.271517016417	179.027714561104	184.519597939517	159.022838683578	116.985254569857	195.458560652455	175.606494612537	186.440526127891	188.953782407862	175.866616403985	209.58608239697	92.9661092072921	163.042877821445
ENSSSAG00000002120	40.1704698396087	109.869763169955	77.3632535560784	107.392628570477	102.642556348366	73.0113517026865	73.7368469873573	44.5658112647074	109.398448126374	89.8140086949617	100.579757516362	127.706694317038	105.681315362028	73.8925290502136	94.7037934915405	108.406168764258
ENSSSAG00000002121	1047.9253001637	839.913478778585	694.470136573169	910.50272048883	1022.84500919244	1125.70229534324	716.046971949518	1080.72092316915	1099.81906516382	1064.36302841492	1144.81024815371	973.437761783951	1037.45169126387	931.045866032692	947.037934915405	1010.34549288289
ENSSSAG00000002122	1132.63259526027	1110.50182113104	1130.76290372082	1068.32319204023	942.87929668848	1034.10623593441	1345.03116070914	1129.00055203925	1110.75890997645	1107.25927137371	1040.95960421406	1179.33222813183	1046.32569484389	1060.02191673852	1049.56130768606	995.602253930949
ENSSSAG00000002125	607.796674094948	481.247722975838	483.070548367606	403.422743847358	934.524670008962	783.212681901546	562.354507746954	686.127802596224	723.488403609088	753.365266963708	879.868447866711	852.24671513615	1355.30236494814	940.450369729992	2017.45145401245	1257.5115576654
ENSSSAG00000002126	1.74654216693951	0	0.899572715768353	0	1.19351809707403	0	0	0.928454401348071	0	1.34050759246211	0.817721605824081	1.30312953384732	0.806727598183417	0	0	0
ENSSSAG00000002127	225.303939535196	353.217668372832	351.732931865426	330.582526208252	349.70080244269	288.062969445145	246.974017620305	236.755872343758	258.909660565752	302.954715896438	323.817755906336	317.963606258747	419.498351055377	356.027639969211	575.173498086237	444.898916608517
ENSSSAG00000002129	1054.03819774799	980.655737384726	845.598352822252	875.950309557459	979.878357697775	1024.81388208135	1031.42746207617	940.524308565595	975.834157287258	951.760390648101	947.73934115011	940.859523437768	1111.67063029675	897.458352828049	922.710354935927	1005.1419967822
ENSSSAG00000002130	460.21386098856	539.3606555616	500.162429967204	554.706272790118	497.697046479869	546.921398209215	602.332316354558	429.874387824157	514.902029181468	541.565067354694	462.012707290606	426.123357568075	505.818204061002	618.010242965423	550.845918106759	491.730381514676
ENSSSAG00000002133	451.481150153862	459.455373256177	419.200885548053	462.255227325098	512.019263644757	469.927609140928	472.626537316555	493.937741517174	471.142649930918	454.432073844657	447.293718385772	497.795481929678	434.826175420862	459.47718063951	510.879179569044	516.01336331787
ENSSSAG00000002134	10.479253001637	20.8843351480081	21.5897451784405	15.8754320495488	22.6768438444065	7.96487473120216	14.2143319493701	13.9268160202211	18.233074687729	17.4265987020075	16.3544321164816	16.9406839400152	9.680731178201	21.4960084509712	16.5080007003603	24.2829818031939
ENSSSAG00000002135	2.61981325040926	0.908014571652524	7.19658172614682	6.53694260863775	0	1.32747912186703	1.77679149367126	2.78536320404421	4.37593792505497	1.34050759246211	1.63544321164816	2.60625906769465	3.22691039273367	0	2.60652642637268	1.73449870022814
ENSSSAG00000002136	2209.37584117848	1535.45264066442	1367.3505279679	1726.68669762446	1512.18742899279	1725.72285842714	1178.90115605088	2745.43966478624	1835.70595956056	1707.80667279673	1784.26854390815	1651.06511938456	1402.09256564278	1394.55354825676	1535.24406513351	1580.12831590783
ENSSSAG00000002137	385.112547810161	307.816939790206	305.85472336124	357.664145586894	354.474874830986	289.390448567012	350.916320000074	497.651559122566	293.917163966192	320.381314598445	326.270920723808	344.026196935694	324.304494469734	287.50911303174	370.995594687044	326.953004993003
ENSSSAG00000002140	7068.25614960418	5103.94990725884	5522.47690210192	5417.25772467251	5508.08601799663	5566.11995798845	4925.26602045674	9955.81654565536	6261.23784776615	5332.53920281429	5882.68923229844	6373.60655004726	5358.28470713425	5946.33333774992	7300.01167812774	5530.44910567741
ENSSSAG00000002141	0	0	0	0	0	0	0	0	0	0	0	0	0	0	0	0
ENSSSAG00000002143	27.9446746710321	22.7003642913131	12.5940180207569	20.5446767700044	4.7740723882961	21.2396659498724	36.4242256202609	31.5674496458344	26.984950537839	20.1076138869317	10.6303808757131	19.5469430077099	29.8489211327864	24.1830095073426	33.0160014007206	25.150231153308
ENSSSAG00000002144	475.932740491016	582.945355000921	565.831238218294	513.616919250109	717.304376341489	627.897624643104	536.591031088721	695.412346609705	675.353086433483	631.379076049656	614.108925973885	542.101886080487	676.037727277703	667.719762508294	681.172239425392	699.002976191938
ENSSSAG00000002145	1.74654216693951	0	0.899572715768353	0	1.19351809707403	1.32747912186703	3.55358298734252	1.85690880269614	0.729322987509161	5.36203036984846	0	1.30312953384732	10.4874587763844	4.03050158455711	3.4753685684969	2.6017480503422
ENSSSAG00000002146	2094.97732924394	1976.74772248755	1882.80569410316	1875.16867973494	1821.30861613496	1695.19083862419	1738.59047655733	1845.76734987996	1775.1721515973	1766.78900686507	1720.48625865387	2086.31038368957	1961.15479118389	1788.19920301517	2148.64661747321	1960.85078060791
ENSSSAG00000002148	103.919258932901	141.650273177794	87.2585534295303	140.077341613666	126.512918289847	114.163204480564	99.5003236455906	178.26324505883	110.857094101393	101.878577027121	108.756973574603	106.856621775481	97.6140393801934	95.3885375011849	67.7696870856896	117.945911615513
ENSSSAG00000002150	335.336096052385	392.262294953891	428.196612705736	377.274973412807	465.47205785887	432.758193728651	544.586592810242	569.142548026367	480.623848768537	434.324459957725	415.402575758633	480.854797989663	548.574766764723	393.645654758411	534.337917406398	458.774906210342
ENSSSAG00000002153	0.873271083469753	3.6320582866101	2.69871814730506	2.80154683227332	4.7740723882961	6.63739560933514	2.66518724050689	4.64227200674035	7.29322987509161	2.68101518492423	13.0835456931853	3.90938860154197	3.22691039273367	4.03050158455711	3.4753685684969	8.67249350114067
ENSSSAG00000002154	13127.0109267173	8322.86156376704	12117.2444813997	12352.9538324372	7844.99445206757	8174.61643245716	12618.7731880533	26827.6899269525	11571.4385198204	10329.9515075131	9613.95291967372	12867.1010172085	9615.38624274815	9632.89878709149	12289.7721003472	8474.76064931467
ENSSSAG00000002157	32.3110300883809	40.8606557243636	16.1923088838304	37.3539577636443	42.9666514946649	33.1869780466757	28.4286638987402	27.8536320404421	26.2556275503298	24.1291366643181	18.8075969339539	20.8500725415572	20.9749175527688	37.6180147891997	18.2456849846087	26.8847298535361
ENSSSAG00000002158	1835.61581745342	610.185792150496	1594.04285234152	1506.29834681896	1191.13106087988	1642.09167374951	1283.73185417749	1886.61934353928	1322.26257635411	1081.78962711693	1889.75463105945	1618.48688103838	1310.93234704805	3827.63300480107	1553.48975011811	1874.99309494661
ENSSSAG00000002161	1323.00569145668	1125.03005427748	1241.41034776033	1119.68488396524	1014.49038251292	1107.1175876371	1360.13388840535	1409.39378124637	1120.24010881407	1109.94028655863	1143.17480494207	1193.66665300415	1040.67860165661	1202.4329727262	1304.13205532846	1043.30096818722
ENSSSAG00000002163	3.49308433387901	0.908014571652524	9.89529987345188	0.933848944091108	1.19351809707403	0	0.888395746835631	3.71381760539228	0.729322987509161	2.68101518492423	0.817721605824081	2.60625906769465	4.8403655891005	1.3435005281857	2.60652642637268	4.33624675057034
ENSSSAG00000002164	4607.37823638642	5122.11019869189	3847.47250534125	4875.62533709967	5290.86572432916	5032.4733509979	3299.50180374753	4083.34245712881	5027.95267588816	5127.44154116759	5446.8436163942	4375.90897465931	4611.25495121641	4498.03976836573	3931.51069311212	4913.83481774631
ENSSSAG00000002167	8.73271083469753	9.98816028817777	8.09615444191518	9.33848944091108	5.96759048537013	7.96487473120216	11.5491447088632	9.2845440134807	9.4811988376191	5.36203036984846	4.08860802912041	15.6375544061679	12.9076415709347	12.0915047536713	8.68842142124225	6.07074545079847
ENSSSAG00000002168	0.873271083469753	9.98816028817777	7.19658172614682	8.40464049681997	14.3222171648883	17.2572285842714	8.88395746835631	9.2845440134807	16.0451057252015	8.04304555477269	8.99493766406489	13.0312953384732	11.2941863745678	6.71750264092851	7.81957927911803	16.4777376521673
ENSSSAG00000002170	78.5943975122778	86.2613843069898	60.2713719564797	81.2448581359263	46.547205785887	100.888413261894	72.8484512405217	50.1365376727958	61.2631309507695	25.4696442567802	19.6253185397779	39.0938860154197	38.722924712804	36.274514261014	12.1637899897392	33.8227246544486
ENSSSAG00000002171	1282.83522161707	2049.38888821975	2154.47665426521	2060.07077066498	2347.65009694461	2216.89013351794	2322.26648222834	2130.80285109382	1952.39763756202	2068.40321516904	2044.3040145602	2178.83258059273	2236.24890216443	2419.64445126245	1965.320925485	2346.77674140867
ENSSSAG00000002173	221.810855201317	227.911657484784	83.6602625664568	62.5678792541042	53.7083143683312	294.70036505448	40.866204354439	317.53140526104	138.571367626741	243.972381828105	260.035470652058	271.050943040243	111.328408549312	130.319551234013	136.408216313503	176.051618073156
ENSSSAG00000002175	3424.96918936837	4095.14571815288	3490.34213718121	3472.05037413074	4134.34668826442	4162.974526175	3445.19870622858	3303.44075999643	3666.30665820855	3832.51120684919	3753.34217073253	3167.90789678284	3213.19602356455	3785.98448842731	2563.95316140859	3607.75729647452
ENSSSAG00000002177	274.207120209503	177.970856043895	156.525652543693	214.785257140955	202.898076502584	175.227244086448	155.469255696235	277.607866003073	194.729237664946	269.442026084885	233.050657659863	263.232165837159	169.412795618518	209.58608239697	185.932218414584	167.379124572015
ENSSSAG00000002179	1736.93618502134	1487.32786836683	1687.59841478143	1584.74165812261	1570.66981574942	1529.25594839082	1678.17956577251	1951.61115163364	1565.85645418217	1631.39774002639	1450.63812873192	1555.9366634137	1556.98426449399	1491.28558628613	1710.7501778426	1547.1728406035
ENSSSAG00000002181	104.79253001637	339.597449798044	197.905997469038	271.750042730512	1191.13106087988	540.28400259988	457.52380962035	324.030586070477	320.902114504031	491.966286433596	407.225359700392	492.582963794288	1865.96093459824	1168.84545952156	1737.68428424845	1792.60440668578
ENSSSAG00000002187	447.114794736514	374.10200352084	357.130368160036	427.702816393727	355.66839292806	361.074321147831	381.121775392486	618.350631297815	364.661493754581	387.406694221551	408.860802912041	411.788932695754	416.271440662643	374.836647363811	455.273282473094	407.607194553612
ENSSSAG00000002188	0	0	0	0	0	0	0	0	0	0	0	0	0	0	0	0
ENSSSAG00000002189	73.3547710114593	114.409836028218	86.3589807137619	67.2371239745597	10.7416628736662	34.5144571685427	46.1965788354528	52.92190087684	16.0451057252015	4.02152277738634	22.0784833572502	11.7281658046259	24.2018279455025	17.4655068664141	8.68842142124225	29.4864779038783
ENSSSAG00000002194	3.49308433387901	0.908014571652524	7.19658172614682	4.66924472045554	1.19351809707403	1.32747912186703	2.66518724050689	4.64227200674035	2.18796896252748	5.36203036984846	7.35949445241673	11.7281658046259	7.26054838365075	8.06100316911421	6.08189499486958	3.46899740045627
ENSSSAG00000002195	2.61981325040926	1.81602914330505	3.59829086307341	3.73539577636443	7.16110858244415	2.65495824373405	3.55358298734252	6.49918080943649	7.29322987509161	5.36203036984846	6.54177284659265	11.7281658046259	9.680731178201	0	3.4753685684969	3.46899740045627
ENSSSAG00000002196	21.8317770867438	59.9289617290666	74.6645354087733	41.0893535400087	25.0638800385545	30.5320198029416	25.7634766582333	34.3528128498786	4.37593792505497	5.36203036984846	4.08860802912041	0	20.1681899545854	28.2135110918997	6.9507371369938	13.8759896018251
ENSSSAG00000002198	9.60598191816729	7.2641165732202	8.99572715768353	6.53694260863775	19.0962895531844	10.6198329749362	19.5447064303839	3.71381760539228	3.64661493754581	1.34050759246211	12.2658240873612	10.4250362707786	7.26054838365075	6.71750264092851	2.60652642637268	10.4069922013688
ENSSSAG00000002200	209.585060032741	218.831511768258	274.369678309348	253.07306384869	327.023958598283	238.946241936065	294.058992202594	337.957402090698	215.879604302712	174.265987020075	213.425339120085	178.528746137083	325.111222067917	311.692122539083	340.586119712696	351.235986796197
ENSSSAG00000002202	0	0	0	0	0	0	0	0	0	0	0	0	0	0	0	0
ENSSSAG00000002203	716.955559528668	637.426229300072	671.081245963191	711.592895397424	606.307193313605	565.506105915354	612.104669569749	1167.99563689587	604.608756645095	549.608112909467	647.635511812672	612.470880908242	596.171695057545	623.384245078166	721.138977963107	609.676293130189
ENSSSAG00000002207	213.07814436662	417.686702960161	345.435922855048	305.368604717792	503.664636965239	408.863569535044	327.818030582348	169.907155446697	370.496077654654	392.7687245914	353.255733716003	274.960331641785	404.170526689892	478.28618803411	302.35706545923	484.792386713764
ENSSSAG00000002208	425.28301764977	653.770491589818	403.008576664222	483.733753039194	473.826684538388	517.716857528141	382.010171139321	266.466413186896	469.6840039559	422.259891625566	372.063330649957	417.001450831144	338.825591237035	347.966636800097	352.749909702435	420.615934805323
ENSSSAG00000002209	6.11289758428827	5.44808742991515	7.19658172614682	15.8754320495488	21.4833257473325	17.2572285842714	29.3170596455758	28.7820864417902	26.2556275503298	17.4265987020075	14.7189889048335	19.5469430077099	20.1681899545854	4.03050158455711	15.6391585582361	13.8759896018251
ENSSSAG00000002210	12.2257951685765	3.6320582866101	7.19658172614682	5.60309366454664	14.3222171648883	10.6198329749362	0.888395746835631	8.35608961213264	5.83458390007329	10.7240607396969	5.72405124076857	11.7281658046259	8.87400358001759	14.7785058100427	14.7703164161118	8.67249350114067
ENSSSAG00000002211	39.2971987561389	54.4808742991515	59.3717992407113	69.104821862742	66.8370134361454	74.3388308245535	65.7412852658367	46.4227200674035	67.827037838352	63.0038568457194	60.511398830982	59.9439585569769	64.5382078546733	38.9615153173854	43.4421071062113	55.5039584073003
ENSSSAG00000002212	22.7050481702136	19.9763205763555	37.7820540622708	28.9493172668243	21.4833257473325	31.8594989248087	27.5402681519045	21.3544512310056	16.7744287127107	14.7455835170833	29.4379778096669	13.0312953384732	4.03363799091708	1.3435005281857	18.2456849846087	13.8759896018251
ENSSSAG00000002213	136.230289021282	206.119307765123	182.613261300976	195.174429315041	261.380463259212	199.121868280054	235.424872911442	237.684326745106	228.278095090367	231.907813495946	207.701287879317	220.228891220198	254.92592102596	302.287618841783	255.439589784522	228.953828430114
ENSSSAG00000002216	3135.04318965641	3119.93806819807	2681.62626570546	3049.01680245747	2250.97513108161	2181.04819722753	2268.9627374182	2564.39105652337	2138.37499937686	2357.95285514086	2227.4736542648	2326.08621791747	2370.97241106106	2306.79040689485	2055.68050826592	2450.84666342236
ENSSSAG00000002219	5.23962650081852	9.08014571652524	9.89529987345188	7.47079155272886	7.16110858244415	2.65495824373405	8.88395746835631	3.71381760539228	2.91729195003664	0	3.27088642329632	5.2125181353893	8.87400358001759	1.3435005281857	12.1637899897392	4.33624675057034
ENSSSAG00000002220	135.357017937812	80.8132968770747	101.651716881824	78.443311303653	87.1268210864039	100.888413261894	71.9600554936861	68.7056256997572	91.1653734386451	52.2797961060225	90.767098246473	79.4909015646868	69.3785734437739	100.762539613928	90.3595827809194	111.007916814601
ENSSSAG00000002223	318.74394546646	246.071948917834	238.386769678614	241.866876519597	187.382341240622	187.174556183251	278.956264506388	301.747680438123	224.631480152822	187.671062944696	215.878503937557	291.901015581801	245.245189847759	212.273083453341	210.259798394062	187.325859624639
ENSSSAG00000002226	388.60563214404	323.253187508299	361.628231738878	382.878067077354	324.636922404135	317.26751012622	406.885252050719	588.640090454677	320.172791516522	305.635731081362	315.640539848095	355.754362740319	303.329576916965	368.119144722882	420.519596788125	280.121540086844
ENSSSAG00000002227	0.873271083469753	0	0	0	0	0	0.888395746835631	0	0.729322987509161	0	0	0	0	0	0	0
ENSSSAG00000002228	0	0	0	0.933848944091108	0	0	2.66518724050689	0	0	2.68101518492423	0	0	0	1.3435005281857	0	0
ENSSSAG00000002230	1899.36460654671	1592.65755867853	1643.51935170878	1750.96677017083	1668.53829970949	1565.09788468123	1388.56255230409	2349.91808981197	1824.03679176041	1801.64220426908	1722.12170186551	1627.60878777531	1786.90162997627	1851.3437278399	1994.86155831722	1675.52574442038
ENSSSAG00000002231	0	0	0	0	0	1.32747912186703	0	0	0.729322987509161	1.34050759246211	0	1.30312953384732	0	0	0	0
ENSSSAG00000002232	739.660607698881	584.761384144226	537.944484029475	686.378973906964	532.309071295015	646.482332349242	491.282848000104	716.76679784071	589.292973907402	648.805674751663	590.394999404987	523.858072606624	526.793121613771	517.247703351495	616.009078766076	601.871048979163
ENSSSAG00000002233	0	0	0	0	0	0	0	0.928454401348071	0	0	0	0	0	0	0	0
ENSSSAG00000002237	1777.10665486095	2047.57285907644	1890.90184854508	1983.49515724951	1749.69753031052	1838.55858378583	1693.28229346871	1640.57892718204	2014.3900915003	2049.63610887457	2032.03819047284	1880.41591734169	1804.6496371363	2019.28129386311	1405.786585957	1710.21571842494
ENSSSAG00000002239	0.873271083469753	0	0	0	0	0	0	0	0	0	0	0	0	1.3435005281857	0	0
ENSSSAG00000002240	4.36635541734877	9.08014571652524	1.79914543153671	6.53694260863775	1.19351809707403	5.30991648746811	4.44197873417815	10.2129984148288	6.56390688758245	12.064568332159	4.90632963494449	3.90938860154197	5.64709318728392	9.40450369729992	6.9507371369938	5.20349610068441
ENSSSAG00000002242	2873.93513569896	2650.49453465372	2568.28010351865	2258.0467468123	3280.9812488565	3511.18227733829	3040.97864141836	2916.27527463429	2809.35214788529	3080.48644747794	2846.48890987363	2692.26561692857	2928.4211814058	3204.2487597229	2305.90704519769	2769.12717491422
ENSSSAG00000002243	184.260198612118	156.178506324234	188.910270311354	205.446767700044	192.156413628918	175.227244086448	176.790753620291	256.253414772067	178.684131939745	211.800199609014	203.612679850196	190.256911941709	211.362630724055	218.990586094269	180.719165561839	176.051618073156
ENSSSAG00000002244	0	0	0	0	0	1.32747912186703	0	1.85690880269614	1.45864597501832	0	0	0	0.806727598183417	0	0	0
ENSSSAG00000002245	27.9446746710321	21.7923497196606	13.4935907365253	45.7585982604643	22.6768438444065	21.2396659498724	28.4286638987402	49.2080832714477	23.3383356002932	26.8101518492423	22.0784833572502	22.1532020754045	20.1681899545854	30.9005121482712	20.8522114109814	13.8759896018251
ENSSSAG00000002246	232.290108202954	199.763205763555	138.534198228326	156.886622607306	149.189762134253	157.970015502176	123.487008810153	192.190061079051	189.623976752382	172.925479427613	201.977236638548	177.225616603236	175.059888805801	141.067555459499	172.030744140597	180.387864823726
ENSSSAG00000002250	206.965246782332	55.388888870804	122.341889344496	138.209643725484	45.353687688813	98.23345501816	72.8484512405217	90.9885313321109	110.857094101393	89.8140086949617	112.845581603723	129.009823850885	82.2862150147085	44.3355174301282	290.193275469491	67.6454493088973
ENSSSAG00000002251	775.464722121141	850.809653638415	572.128247228673	767.62383204289	667.17661626438	691.616622492721	581.899214177338	711.196071432622	802.255286260077	927.631253983783	906.035539253082	835.306031196135	642.961895752183	655.628257754623	547.370549538262	710.277217743421
ENSSSAG00000002252	29.6912168379716	29.9644808645333	17.9914543153671	25.2139214904599	23.8703619414805	25.2221033154735	35.5358298734252	24.1398144350498	21.8796896252748	37.5342125889392	22.0784833572502	36.4876269477251	23.3951003473191	24.1830095073426	27.8029485479752	39.026220755133
ENSSSAG00000002253	132.737204687403	120.765938029786	121.442316628728	116.731118011388	115.77125541618	107.525808871229	111.937864101289	133.697433794122	114.503709038938	136.731774431136	128.382292114381	119.887917113954	123.429322522063	147.785058100427	145.96547987687	138.759896018251
ENSSSAG00000002255	142.34318660557	129.846083746311	137.634625512558	129.805003228664	138.448099260587	102.215892383761	145.696902481043	251.611142765327	118.879646963993	123.326698506515	146.372167442511	177.225616603236	134.723508896631	90.0145353884421	135.539374171379	111.007916814601
ENSSSAG00000002256	2410.22819037652	1839.63752216801	1727.17961427524	1946.14119948587	1843.98545997937	1934.13708056026	1597.33555281046	3162.31569099153	2042.83368801316	2146.15265553185	2029.58502565537	1911.69102615402	1979.70952594211	1944.04526428471	2084.35229895602	1892.3380819489
ENSSSAG00000002257	340.575722553204	336.873406083087	299.557714350862	333.384073040525	348.507284345615	313.285072760619	296.724179443101	320.316768465084	365.39081674209	382.044663851703	354.073455321827	328.388642529526	376.741788351656	368.119144722882	324.94696115446	370.315472498707
ENSSSAG00000002258	792.056872707066	748.20400704168	486.668839230679	668.635843969233	855.752475602076	772.59284892661	529.483865114036	626.706720909948	683.375639296084	780.175418812951	809.54438976584	615.077139975937	734.122114346909	675.780765677408	674.221502288399	768.382924201064
ENSSSAG00000002263	34.9308433387901	49.9408014408888	43.1794903568809	54.1632387572842	63.2564591449234	39.8243736560108	9.77235321519194	23.2113600337018	53.2405780881688	22.7886290718559	72.7772229183432	43.0032746169617	76.6391218274246	72.5490285220279	90.3595827809194	66.7781999587832
ENSSSAG00000002264	123.131222769235	179.7868851872	196.106852037501	176.497450433219	235.123065123583	219.03405510806	177.679149367126	136.482796998166	215.879604302712	162.201418687916	220.784833572502	179.831875670931	265.413379802344	175.998569192327	245.013484079031	254.104059583422
ENSSSAG00000002265	1707.24496818337	1581.7613838187	1019.21588696554	1435.32582706803	1680.47348068023	1647.40159023698	928.373555443234	1312.83452350617	1570.96171509473	1605.92809576961	1713.12676420145	1348.73906753198	1597.32064440317	1377.08804139034	1603.88259436132	1711.08296777506
ENSSSAG00000002266	23.5783192536833	17.252276861398	24.2884633257455	28.0154683227332	16.7092533590364	39.8243736560108	28.4286638987402	39.923539257967	33.5488574254214	16.0860911095454	8.99493766406489	13.0312953384732	26.6220107400528	28.2135110918997	39.0978963955901	34.6899740045627
ENSSSAG00000002268	397.338342978738	381.36612009406	319.348314097765	334.317921984616	341.346175763171	361.074321147831	444.197873417815	460.513383068643	344.969773091833	458.453596622043	426.032956634346	435.245264305006	329.144860058834	366.775644194697	374.470963255541	361.642978997566
ENSSSAG00000002269	260.234782873986	244.255919774529	218.59616993171	290.427021612334	280.476752812396	253.548512276602	234.536477164606	229.328237132973	227.548772102858	268.101518492423	242.045595323928	224.13827982174	259.76628661506	255.265100355283	264.128011205764	235.024573880912
ENSSSAG00000002271	358.041144222599	471.25956268766	527.149611440255	490.270695647831	422.505406364205	390.278861828906	396.224503088691	317.53140526104	374.872015579709	356.575019594922	460.377264078958	333.601160664915	414.657985466276	376.180147891997	231.980851947168	360.775729647452
ENSSSAG00000002272	260.234782873986	175.246812328937	233.888906099772	233.462236022777	187.382341240622	169.91732759898	283.398243240566	351.884218110919	215.879604302712	219.843245163787	187.258247733715	234.563316092518	218.623179107706	185.403072889627	214.604009104684	202.936347926692
ENSSSAG00000002273	187.753282945997	207.027322336776	178.115397722134	169.02665888049	156.350870716697	211.069180376857	168.79519189877	172.692518650741	160.451057252015	241.291366643181	156.1848267124	162.891191730915	186.354075180369	228.395089791569	172.899586282721	183.856862224182
ENSSSAG00000002274	330.096469551567	314.173041791773	203.303433763648	258.676157513237	338.959139569023	306.647677151283	221.210540962072	346.31349170283	309.232946703884	339.148420892915	323.817755906336	310.144829055663	300.909394122414	206.899081340598	291.93095975374	328.687503693232
ENSSSAG00000002276	264.601138291335	177.062841472242	332.841904834291	224.123746581866	373.57116438417	303.992718907549	342.920758278553	548.71655119671	175.037517002199	281.506594417044	272.301294739419	254.110259100228	429.179082233578	415.141663209382	698.549082267877	489.128633464334
ENSSSAG00000002278	102.172716765961	41.7686702960161	114.245734902581	67.2371239745597	22.6768438444065	58.4090813621492	38.2010171139321	34.3528128498786	53.9699010756779	36.1937049964771	72.7772229183432	88.612808301618	56.4709318728392	48.3660190146853	69.507371369938	73.7161947596957
ENSSSAG00000002279	42.7902830900179	27.2404371495757	23.3888906099772	28.0154683227332	19.0962895531844	18.5847077061384	13.3259362025345	47.3511744687516	29.9022424878756	28.1506594417044	34.3443074446114	31.2751088123358	31.4623763291533	14.7785058100427	30.4094749743479	19.9467350526236
ENSSSAG00000002280	2440.79267829796	2226.45172969199	1785.65184080018	1853.69015402085	3041.08411134462	2349.63804570464	2214.77059686123	2766.79411601725	2233.91631074056	2178.32483775094	1996.05843981658	1897.3566012817	3289.02841779379	3395.02583472527	2980.99738962822	3015.42599034661
ENSSSAG00000002283	2546.4584793978	2125.66211223856	2237.23734411589	2209.48660171956	4142.70131494394	3458.08311246361	3519.82394896277	3080.6117036729	4383.96047791757	4931.72743266812	4057.53460809909	3583.60621808014	3957.80559668784	3197.53125708197	3790.75826608799	4050.92171438281
ENSSSAG00000002287	2518.51380472677	2312.71311399898	2395.56214209112	2196.41271650229	2161.46127380106	2113.34676201231	2483.95450815242	2603.38614137999	2158.06672003961	2382.08199180518	2331.32429820446	2361.27071533135	2354.83785909739	2388.74393911418	2298.08746591858	2175.9286194362
ENSSSAG00000002290	1.74654216693951	5.44808742991515	0	5.60309366454664	3.58055429122208	5.30991648746811	2.66518724050689	1.85690880269614	1.45864597501832	5.36203036984846	8.17721605824081	3.90938860154197	6.45382078546734	6.71750264092851	3.4753685684969	6.07074545079847
ENSSSAG00000002291	4542.75617620966	4576.39344112872	3464.25452842393	3995.00578282176	4235.79572651572	4484.22447366682	3104.94313519053	4506.71766414353	4453.97548471845	4886.15017452441	4718.25366560495	4129.61749276217	3867.4521056913	3796.73249265279	3569.20351984632	4184.47811430038
ENSSSAG00000002292	321.363758716869	306.908925218553	308.553441508545	304.434755773701	264.961017550434	281.42557383581	374.903005164636	490.223923911781	326.007375416595	308.316746266286	297.650664519966	285.385367912564	297.682483729681	313.035623067269	281.504854048249	222.015833629201
ENSSSAG00000002293	1336.10475770872	1112.31785027434	857.292798127241	1055.24930682295	1347.48193159657	1205.35104265526	872.404623392589	1280.33861945899	1246.41298565316	1195.73277247621	1152.98746421195	982.559668520882	1149.58682741137	884.023347546192	1013.93877985897	1214.14909015969
ENSSSAG00000002294	1258.38363127991	1527.28050951955	1416.82702733516	1294.31463651028	1345.09489540243	1373.94089113237	1399.22330126612	1453.03113810973	1364.56330962964	1461.1532757837	1435.91913982709	1479.05202091671	1152.00701020592	1364.99653663667	965.283619900014	1155.17613435194
ENSSSAG00000002296	154.568981774146	363.20582866101	396.711567653844	347.391807201892	331.798030986579	323.904905735555	347.362737012732	274.822502799029	288.811903053628	325.743344968294	322.182312694688	355.754362740319	283.161386962379	288.852613559926	171.161901998472	330.42200239346
ENSSSAG00000002298	36.6773855057296	31.7805100078384	44.9786357884177	32.6847130431888	39.3860972034428	38.4968945341438	39.9778086076034	52.92190087684	29.9022424878756	38.8747201814013	44.9746883203245	45.6095336846563	81.4794874165251	71.2055279938422	102.523372770659	65.0437012585551
ENSSSAG00000002299	1.74654216693951	4.54007285826262	5.39743629461012	0.933848944091108	3.58055429122208	2.65495824373405	0.888395746835631	0	0.729322987509161	0	0	2.60625906769465	1.61345519636683	1.3435005281857	2.60652642637268	0.867249350114068
ENSSSAG00000002302	15.7188795024556	19.068306004703	17.0918815995987	40.1555045959176	21.4833257473325	23.8946241936065	13.3259362025345	38.995084856619	24.7969815753115	14.7455835170833	11.4481024815371	15.6375544061679	17.7480071600352	22.8395089791569	35.6225278270932	14.7432389519391
ENSSSAG00000002303	1.74654216693951	4.54007285826262	1.79914543153671	0	0	2.65495824373405	0.888395746835631	1.85690880269614	2.18796896252748	0	3.27088642329632	3.90938860154197	0.806727598183417	0	4.34421071062113	0
ENSSSAG00000002307	249.755529872349	306.000910646901	256.378223993981	201.711371923679	285.250825200692	236.291283692331	208.773000506373	253.468051568023	277.87205824099	269.442026084885	254.311419411289	222.835150287892	290.42193534603	286.165612503555	396.192016808647	321.749508892319
ENSSSAG00000002308	136.230289021282	215.199453481648	232.989333384003	243.734574407779	282.863789006544	246.911116667267	285.175034734237	187.54778907231	229.007418077877	233.248321088408	246.134203353048	218.92576168635	217.816451509523	276.761108806255	178.112639135466	310.475267340836
ENSSSAG00000002310	354.54805988872	440.387067251474	444.388921589566	452.916737884187	434.440587334945	341.162134319826	521.488303392515	315.674496458344	414.255456905204	345.850958855226	460.377264078958	323.176124394136	499.364383275535	321.096626236383	331.897698291454	340.828994594829
ENSSSAG00000002312	524.835921165322	463.087431542787	350.833359149658	437.975154778729	532.309071295015	489.839795968933	297.612575189936	497.651559122566	501.774215406303	438.345982735111	522.524106121588	444.367171041937	567.129501522942	472.912185921367	518.698758848162	564.579326924258
ENSSSAG00000002313	50.6497228412457	55.388888870804	52.1752175145645	54.1632387572842	72.8046039215156	63.7189978496173	77.2904299746999	63.1348992916688	59.0751619882421	68.3658872155679	47.4278531377967	50.8220518200456	79.0593046219749	65.8315258810994	82.5400035018014	72.8489454095817
ENSSSAG00000002314	911.695011142422	916.186702797397	704.36543644662	837.662502849723	732.820111603452	815.072180826355	690.283495291285	856.963412444269	757.766584022018	849.881813620981	816.903884218257	800.121533782257	767.19794587243	884.023347546192	578.648866654734	692.93223074114
ENSSSAG00000002315	4148.9109175648	3412.31876027019	3722.43189784944	4180.84172269589	3239.20811545891	3829.77726658637	2540.8118359499	3040.68816441493	3419.79548843046	3482.63872521657	3745.16495467429	3166.604767249	2597.6628661506	2736.71057591428	2514.42915930751	3238.30907332593
ENSSSAG00000002316	0	0	0	0	0	0	0	0	0	0	0	0	0	0	0	0
ENSSSAG00000002317	2.61981325040926	3.6320582866101	5.39743629461012	2.80154683227332	2.38703619414805	0	0	1.85690880269614	0.729322987509161	1.34050759246211	0	1.30312953384732	0	2.6870010563714	4.34421071062113	5.20349610068441
ENSSSAG00000002319	42.7902830900179	48.1247722975838	81.8611171349201	63.5017281981953	62.0629410478493	70.3563934589525	61.2993065316585	30.6389952444863	63.451099913297	67.0253796231057	52.3341827727412	45.6095336846563	79.8660322201583	88.6710348602564	132.932847745006	78.0524415102661
ENSSSAG00000002320	24.4515903371531	38.136612009406	35.0833359149658	36.4201088195532	25.0638800385545	23.8946241936065	26.6518724050689	23.2113600337018	45.9473482130772	34.853197404015	35.9797506562596	33.8813678800304	30.6556487309698	38.9615153173854	18.2456849846087	32.9554753043346
ENSSSAG00000002322	578.978728340447	544.808742991515	478.572684788764	523.889257635111	470.246130247166	484.529879481465	474.403328810227	661.987988161174	533.135103869197	558.991666056702	501.263344370162	535.58623841125	484.03655891005	487.69069173141	569.960445233492	518.615111368212
ENSSSAG00000002324	442.748439319165	436.755008964864	429.995758137273	384.745764965536	451.149840693982	419.483402509981	382.010171139321	388.093939763493	429.571239642896	498.668824395907	455.470934444013	366.179399011098	392.069612717141	368.119144722882	274.554116911255	310.475267340836
ENSSSAG00000002328	2522.88016014412	2372.64207572805	1903.49586656584	1968.55357414405	1931.11228106577	1977.94389158187	2025.54230278524	1682.3593752427	1898.42773648635	1906.20179648113	1968.25590521856	1630.215046843	1731.23742570161	1860.7482315372	1597.80069936645	1879.32934169718
ENSSSAG00000002330	0	0	0	0	0	0	0	0	0	0	0	0	0	0	0	0
ENSSSAG00000002331	0	0	0	0	0	0	0	0	0	0	0	0	0	0	0	0
ENSSSAG00000002332	0.873271083469753	0	0.899572715768353	0.933848944091108	0	1.32747912186703	0.888395746835631	0	0	0	0	0	1.61345519636683	0	0	0.867249350114068
ENSSSAG00000002333	1435.65766122427	1442.83515435586	1322.37189217948	1358.75021365256	1298.54768961654	1346.06382957317	1427.65196516486	1546.80503264589	1446.24748423067	1524.15713262942	1339.42799033984	1542.90536807523	1455.33658712288	1660.56665283753	1530.03101228076	1439.63392118935
ENSSSAG00000002334	468.073300739788	500.316028980541	688.17312756279	588.324834777398	803.237679330819	661.08460268978	598.778733367215	647.132717739605	526.571196981614	510.733392728066	628.827914878718	716.721243616028	985.821124980135	803.41331585505	1140.78973260911	1086.66343569293
ENSSSAG00000002335	1580.62066108025	1988.55191191903	2060.02151910953	1884.50716917585	1947.82153442481	1862.45320797944	1662.18844232946	1912.61606677703	1816.01423889781	1872.68910666957	1872.58247733715	2191.8638759312	1903.07040411468	1868.80923470631	1738.55312639057	2083.13293897399
ENSSSAG00000002336	5.23962650081852	0	0.899572715768353	9.33848944091108	13.1286990678143	0	0	0.928454401348071	5.83458390007329	8.04304555477269	0	0	0	6.71750264092851	0.868842142124225	3.46899740045627
ENSSSAG00000002337	1467.09542022919	1367.4699449087	1444.71378152398	1362.48560942893	1700.76328833049	1689.88092213673	1654.19288060794	1238.55817139833	1562.20983924462	1407.53297208522	1533.22801092015	1389.13608308125	1898.23003852558	1759.98569192327	1959.23903049013	1702.41047427391
ENSSSAG00000002338	0	0	0	0	1.19351809707403	0	0	0	0	0	0.817721605824081	0	0	0	0	0
ENSSSAG00000002339	2266.13846160401	2475.24772232478	2258.82708929433	2371.04246904732	2361.9723141095	2291.22896434249	1942.03310258269	3179.95632461714	2332.3749140543	2664.92909381468	2672.3142078331	2416.00215575294	2110.39939684782	2068.99081340598	1827.17502488725	2207.1495960403
ENSSSAG00000002340	547.540969335535	757.284152758205	597.316283270186	682.6435781306	663.596061973158	541.611481721747	605.8858993419	592.353908060069	353.721648941943	431.643444772801	560.139299989496	364.876269477251	463.061641357281	433.950670603982	265.865695490013	508.208119166844
ENSSSAG00000002343	1051.41838449758	911.646629939135	1063.29495003819	929.179699370652	975.104285309479	930.562864428786	1338.8123904813	1059.36647193815	852.578572398209	891.437548987306	780.106411956173	1016.44103640091	883.366720010842	1061.3654172667	1333.67268816069	886.328835816577
ENSSSAG00000002345	0	0	1.79914543153671	0.933848944091108	1.19351809707403	0	0	0	0	0	0	0	0	0	0	0
ENSSSAG00000002350	16.5921505859253	20.8843351480081	14.3931634522936	11.2061873290933	17.9027714561104	14.6022703405373	15.1027276962057	17.6406336256133	28.4435965128573	17.4265987020075	22.0784833572502	27.3657202107938	12.1009139727513	12.0915047536713	15.6391585582361	29.4864779038783
ENSSSAG00000002351	177.27402994436	177.970856043895	188.910270311354	129.805003228664	179.027714561104	193.811951792586	209.661396253209	122.555980977945	172.120225052162	203.757154054241	153.731661894927	135.525471520122	197.648261554937	228.395089791569	173.768428424845	183.856862224182
ENSSSAG00000002352	56.762620425534	30.8724954361858	24.2884633257455	38.2878067077354	34.6120248151467	38.4968945341438	21.3214979240551	38.0666304552709	42.3007332755313	41.5557353663255	35.1620290504355	32.5782383461831	46.7902006946382	38.9615153173854	44.3109492483355	27.7519792036502
ENSSSAG00000002353	41.0437409230784	42.6766848676686	46.7777812199544	27.0816193786421	33.4185067180727	34.5144571685427	27.5402681519045	35.2812672512267	25.5263045628206	25.4696442567802	24.5316481747224	28.6688497446411	19.361462356402	17.4655068664141	11.2949478476149	12.1414909015969
ENSSSAG00000002355	0	0	0	0	0	0	0	0	0	0	0	0	0	0	0	0
ENSSSAG00000002356	0	0	0	1.86769788818222	0	0	0	0	0	0	0	0	0	0	0	0.867249350114068
ENSSSAG00000002357	603.4303186776	553.88888870804	465.079094052239	550.037028069662	477.40723882961	481.874921237731	461.965788354528	659.20262495713	524.383228019087	553.629635686853	611.655761156413	600.742715103616	523.566211221038	518.591203879681	615.140236623951	554.172334722889
ENSSSAG00000002358	19.2119638363346	28.1484517212283	14.3931634522936	11.2061873290933	28.6444343297766	21.2396659498724	9.77235321519194	18.5690880269614	21.8796896252748	33.5126898115529	40.06835868538	23.4563316092518	13.7143691691181	6.71750264092851	15.6391585582361	13.8759896018251
ENSSSAG00000002360	1074.99670375127	865.337886784856	820.410316780738	934.782793035199	1013.29686441585	904.013281991446	859.96708293689	1032.44129429905	869.35300111092	959.803436202874	791.554514437711	783.180849842242	843.030340101671	885.366848074378	887.087827108834	984.328012379467
ENSSSAG00000002361	18.3386927528648	15.4362477180929	16.1923088838304	14.0077341613666	15.5157352619623	13.2747912186703	14.2143319493701	14.8552704215691	14.5864597501832	13.4050759246211	21.2607617514261	14.3344248723206	22.5883727491357	18.8090073945998	12.1637899897392	15.6104883020532
ENSSSAG00000002362	765.858740202974	867.153915928161	776.331253708089	762.954587322435	691.046978205861	755.335620342339	724.042533671039	622.064448903207	724.217726596597	718.512069559693	708.964632249478	704.993077811402	696.205917232289	667.719762508294	496.977705295057	669.51649828806
ENSSSAG00000002365	2345.60613019976	3041.84881503596	2579.07497610787	2930.4179865579	3378.84973281657	3294.80318047396	2407.55247392456	1328.61824832909	2893.95361443635	2989.33193119052	3308.50161716423	2650.56547184546	3032.48904157146	2946.29665831125	2378.020942994	3490.67863420912
ENSSSAG00000002368	45.4100963404272	51.7568305841939	30.585472336124	54.1632387572842	39.3860972034428	30.5320198029416	27.5402681519045	50.1365376727958	85.3307895385719	54.9608112909467	49.0632963494449	54.7314404215876	78.2525770237914	59.1140232401709	90.3595827809194	84.9904363111786
ENSSSAG00000002370	807.775752209522	703.711293030706	598.215855985955	726.534478502882	680.305315332195	710.20133019886	627.207397265955	833.752052410567	728.593664521652	711.809531597383	736.767166847497	678.930487134456	608.272609030296	619.353743493609	710.712872257616	668.649248937946
ENSSSAG00000002372	1103.81464950577	714.607467890537	1297.18385613797	1182.25276321934	919.008934747	1308.89441416089	1003.88719392426	989.732391837043	1425.0971175929	1215.84038636314	1461.26850960763	1383.92356494586	1039.06514646024	812.81781955235	1264.16531679075	1130.02590319863
ENSSSAG00000002374	545.794427168596	512.120218412024	546.940211187159	539.76468968466	661.20902577901	495.149712456401	544.586592810242	607.209178481638	560.120054407036	612.611969755186	530.701322179829	471.732891252731	619.566795404864	623.384245078166	573.435813801989	531.623851619923
ENSSSAG00000002375	603.4303186776	768.180327618036	648.591928068983	746.145306328795	648.080326711196	655.774686202312	720.488950683696	427.089024620112	856.225187335755	920.928716021473	780.924133561997	680.233616668303	552.608404755641	718.772782579351	524.780653843032	640.897269734296
ENSSSAG00000002377	389.47890322751	336.873406083087	345.435922855048	328.71482832007	361.63598341343	301.337760663815	297.612575189936	323.102131669129	357.368263879489	352.553496817536	328.724085541281	323.176124394136	353.346688004337	373.493146835625	324.078119012336	335.625498494144
ENSSSAG00000002379	366.773855057296	402.250455242068	328.344041255449	369.804181860079	418.924852072983	464.61769265346	318.934073113991	383.451667756753	423.736655742823	356.575019594922	364.70383619754	345.329326469541	473.549100133666	386.928152117482	584.730761649603	488.26138411422
ENSSSAG00000002380	766.732011286443	681.010928739393	794.322708023456	673.305088689689	540.663697974534	588.073250987093	916.824410734371	948.880398177728	647.638812908135	689.020902525527	597.754493857403	744.086963826822	644.57535094855	634.132249303652	576.042340228361	555.039584073003
ENSSSAG00000002381	558.893493420642	397.710382383806	506.459438977583	568.714006951485	455.923913082278	550.903835574816	382.898566886157	415.019117402588	639.616260045534	398.130754961248	500.445622764338	363.573139943403	492.103834891884	253.921599827098	454.40444033097	405.872695853384
ENSSSAG00000002383	117.891596268417	277.852458925672	317.549168666229	282.022381115514	298.379524268506	254.875991398469	300.277762430443	165.264883439957	265.473567453335	274.804056454733	255.129141017113	258.01964770177	277.514293775095	299.600617785412	159.866954150857	260.17480503422
ENSSSAG00000002384	0	0	0	0	0	0	0	0	0	0	0	0	0	0	0	0
ENSSSAG00000002385	221.810855201317	175.246812328937	226.692324373625	217.586803973228	218.413811764547	234.963804570464	258.523162329168	214.472966711404	238.488616915496	191.692585722082	182.35191809877	220.228891220198	208.942447929505	213.616583981527	231.112009805044	258.440306333992
ENSSSAG00000002386	287.306186461549	236.991803201309	246.482924120529	272.683891674603	268.541571841656	264.168345251538	230.094498430428	280.393229207117	403.315612092566	292.230655156741	334.448136782049	250.200870498686	354.960143200703	161.220063382284	350.143383276063	343.430742645171
ENSSSAG00000002389	1185.90213135193	1158.62659342862	1172.14324864616	1169.17887800207	1260.35511051017	1174.81902285232	1569.79528465856	1029.65593109501	1190.25511561495	1182.32769655159	1183.24316362745	1146.75398978564	1337.55435778811	1197.05897061346	1159.03541759372	1203.74209795833
ENSSSAG00000002391	5662.28970521788	4967.74772151096	3663.9596713245	4512.35809784823	5098.70931070024	5465.23154472655	3924.04401377298	5084.21630178203	4779.25353714753	5017.5199185857	4656.92454516814	4245.59602127458	4816.163761155	4338.16320551163	4206.06481002337	4886.08283854266
ENSSSAG00000002392	296.912168379716	227.911657484784	257.277796709749	224.123746581866	217.220293667473	238.946241936065	263.853536810182	272.037139594985	251.616430690661	207.778676831628	230.597492842391	235.866445626366	296.069028533314	245.860596657984	355.356436128808	256.705807633764
ENSSSAG00000002394	334.462824968916	412.238615530246	378.720113338477	346.457958257801	331.798030986579	375.676591488369	377.568192405143	357.454944519007	339.13518919176	380.704156259241	376.969660284901	387.029471552655	321.077584077	311.692122539083	326.684645438709	403.270947803041
ENSSSAG00000002396	1021.72716765961	866.245901356508	680.076973120875	770.425378875164	880.816355640631	913.305635844515	628.095793012791	986.947028632999	836.533466673008	890.097041394844	896.222879983193	805.334051917646	859.971619663522	832.970327475135	817.580455738896	851.638861812014
ENSSSAG00000002397	144.089728772509	118.949908886481	121.442316628728	91.5171965209285	132.480508775217	144.695224283506	111.049468354454	203.331513895227	150.240535426887	108.581114989431	107.939251968779	130.312953384732	133.916781298447	127.632550177642	214.604009104684	117.945911615513
ENSSSAG00000002398	955.35856531591	1114.13387941765	957.145369577528	1072.99243676068	1200.67920565647	1235.8830624582	819.100878582451	859.748775648313	1226.72126499041	1067.04404359984	1120.27859997899	1085.50690169482	1199.60393849874	1109.73143628139	1026.10256984871	1269.65304856699
ENSSSAG00000002399	113.525240851068	129.846083746311	93.5555624399087	99.9218370177485	99.0620020571441	99.5609341400271	83.5092002025493	125.34134418199	115.233032026447	127.348221283901	124.29368408526	101.644103640091	93.5804013892764	75.2360295783993	75.5892663648076	102.33542331346
ENSSSAG00000002400	579.851999423916	1159.53460800027	662.085518805508	1209.33438259798	1260.35511051017	718.166204930062	895.502912810316	1136.42818725004	1211.40548225272	1180.98718895912	1278.09886990304	704.993077811402	1243.16722880065	741.612291558508	1053.03667625456	719.816960594676
ENSSSAG00000002402	373.760023725054	370.46994523423	286.064123614336	309.104000494157	757.883991642006	698.254018102056	356.246694481088	669.415623371959	590.751619882421	580.439787536096	593.665885828283	355.754362740319	607.465881432113	224.364588207012	501.321916005678	501.270124365931
ENSSSAG00000002403	258.488240707047	478.52367926088	533.446620450633	550.970877013753	537.083143683312	447.360464069188	642.310124962161	283.178592411162	470.413326943409	560.332173649164	485.726633859504	512.129906801998	589.717874272078	507.843199654195	372.733278971293	615.747038580988
ENSSSAG00000002404	378.999650225873	315.081056363426	378.720113338477	354.862598754621	299.57304236558	296.027844176347	425.541562734267	505.07919433335	329.653990354141	395.449739776324	329.541807147105	375.301305748029	309.783397702432	310.348622010897	358.831804697305	280.121540086844
ENSSSAG00000002405	53.269536091655	178.878870615547	154.726507112157	148.481982110486	210.059185085029	203.104305645655	169.683587645605	127.198252984686	155.345796339451	134.050759246211	128.382292114381	157.678673595526	215.396268714972	225.708088735198	172.030744140597	278.387041386616
ENSSSAG00000002406	261.981325040926	137.110200319531	501.961575398741	350.193354034165	205.285112696732	215.051617742458	282.509847493731	235.82741794241	308.503623716375	209.11918442409	341.807631234466	307.538569987968	229.11063788409	201.525079227855	270.209906200634	257.573056983878
ENSSSAG00000002407	85.5805661800358	139.834244034489	135.835480081021	127.937305340482	184.995305046474	126.110516577368	143.031715240537	76.1332609105418	142.217982564286	144.774819985908	125.929127296909	129.009823850885	181.513709591269	124.94554912127	138.145900597752	166.511875221901
ENSSSAG00000002412	237.529734703773	219.739526339911	157.425225259462	208.248314532317	213.639739376251	197.794389158187	183.00952384814	278.536320404421	177.225485964726	194.373600907007	198.706350215252	190.256911941709	212.976085920422	194.807576586927	224.16127266805	229.821077780228
ENSSSAG00000002414	248.00898770541	460.36338782783	492.965848241057	405.290441735541	537.083143683312	546.921398209215	448.639852151993	294.320045227338	460.93212810579	333.786390523067	364.70383619754	462.6109845158	620.373523003048	472.912185921367	603.845288776336	538.561846420836
ENSSSAG00000002415	329.223198468097	312.357012648468	385.017122348855	243.734574407779	184.995305046474	207.086743011256	343.809154025389	160.622611433216	347.88706504187	382.044663851703	363.886114591716	298.416663251037	318.65740128245	374.836647363811	387.503595387404	275.785293336273
ENSSSAG00000002416	227.923752785606	227.003642913131	258.177369425517	238.131480743232	220.800847958695	250.893554032868	232.759685670935	308.246861247559	254.533722640697	218.502737571325	212.607617514261	235.866445626366	246.858645044126	267.356605108955	321.471592585963	240.228069981597
ENSSSAG00000002418	13984.5631306846	11823.2577374875	11913.0414749203	11811.3214448643	12289.6558455712	11433.5776766407	12720.9386989394	19108.5200341446	13623.0240836836	13687.9230266307	12166.8797730565	11961.4259911846	11428.9098834645	11953.1241992682	13068.2546596905	11379.1787228467
ENSSSAG00000002421	63.748789093292	80.8132968770747	63.8696628195531	84.9802539122908	108.610146833736	118.145641846165	95.0583449114125	88.2031681280667	92.6240194136635	68.3658872155679	67.0531716775747	65.1564766923662	159.732064440317	83.2970327475135	122.506742039516	105.804420713916
ENSSSAG00000002422	798.169770291355	802.684881340832	606.31201042787	762.020738378344	778.173799292265	746.043266489269	693.837078278627	1008.301479864	989.691294049932	995.997141199351	1044.23049063735	731.055668488349	862.391802458073	714.742280994794	993.955410590114	985.195261729581
ENSSSAG00000002424	0	7.2641165732202	2.69871814730506	1.86769788818222	5.96759048537013	3.98243736560108	0.888395746835631	3.71381760539228	3.64661493754581	5.36203036984846	4.08860802912041	13.0312953384732	4.03363799091708	9.40450369729992	13.0326321318634	4.33624675057034
ENSSSAG00000002427	365.027312890357	256.968123777664	750.243644950806	437.041305834638	170.673087881586	353.109446416629	348.251132759567	169.907155446697	383.623891429819	230.567305903484	436.663337510059	377.907564815724	298.489211327864	208.242581868784	331.897698291454	357.306732246996
ENSSSAG00000002428	225.303939535196	303.276866931943	208.700870058258	255.874610680963	255.412872773841	200.449347401921	222.987332455743	183.833971466918	207.857051440111	218.502737571325	245.316481747224	200.681948212488	233.951003473191	263.326103524398	224.16127266805	185.59136092441
ENSSSAG00000002429	0	0	0	0	0	0	0	0	0	0	0	0	0	0	0	0.867249350114068
ENSSSAG00000002430	3011.03869580371	2374.45810487135	2800.36986418688	2789.40679600014	2475.35653333153	2227.50996649287	3119.1574671399	4594.9208322716	2713.08151353408	2560.36950160264	2536.5724212663	2671.41554438701	2742.87383382362	2402.17894439604	2718.6070627067	2276.52954404943
ENSSSAG00000002431	6.11289758428827	7.2641165732202	11.6944453049886	9.33848944091108	3.58055429122208	6.63739560933514	8.88395746835631	9.2845440134807	9.4811988376191	8.04304555477269	7.35949445241673	7.81877720308394	3.22691039273367	6.71750264092851	1.73768428424845	5.20349610068441
ENSSSAG00000002432	199.105807031104	309.632968933511	299.557714350862	287.625474780061	262.573981356286	212.396659498724	185.674711088647	231.18514593567	284.435965128573	281.506594417044	269.848129921947	231.957057024824	233.144275875007	204.212080284227	170.293059856348	218.546836228745
ENSSSAG00000002433	3.49308433387901	2.72404371495757	4.49786357884177	1.86769788818222	2.38703619414805	3.98243736560108	2.66518724050689	0	1.45864597501832	2.68101518492423	1.63544321164816	5.2125181353893	1.61345519636683	1.3435005281857	0.868842142124225	3.46899740045627
ENSSSAG00000002434	0.873271083469753	0	0	0.933848944091108	0	0	1.77679149367126	0	0	0	0	0	0	0	0.868842142124225	0
ENSSSAG00000002438	2118.55564849762	1648.04644754933	2088.80784601412	2047.9307343918	2324.9732531002	2337.69073360784	1801.66657458266	2816.93065369005	2543.14925744445	2175.64382256601	2245.46352959293	2048.51962720799	2731.57964744905	2020.6247943913	3241.65003226548	2678.06599315224
ENSSSAG00000002440	1476.70140214735	1083.26138398146	984.132551050578	1203.73128893344	1154.13199987058	1245.17541631127	1043.86500253187	1299.8361618873	1134.82656856425	1260.07713691439	1175.0659475692	1192.3635234703	1008.40949772927	1041.21290934392	1028.70909627508	1090.13243309338
ENSSSAG00000002441	306.518150297883	243.347905202877	198.805570184806	242.800725463688	249.445282288471	188.502035305118	169.683587645605	312.8891332543	210.774343390148	229.226798311022	212.607617514261	195.469430077099	210.555903125872	261.982602996212	206.784429825566	248.900563482737
ENSSSAG00000002442	1.74654216693951	1.81602914330505	0.899572715768353	0.933848944091108	1.19351809707403	0	0	3.71381760539228	0	0	2.45316481747224	0	0	0	0.868842142124225	0
ENSSSAG00000002443	496.01797541082	368.653916090925	479.472257504532	418.364326952816	391.47393584028	460.635255287859	423.764771240596	377.880941348665	485.729109681101	414.216846070793	521.706384515764	508.220518200456	467.095279348198	475.599186977739	549.977075964635	495.199378915133
ENSSSAG00000002445	0	0	0	0	0	0	0	0	0.729322987509161	0	0	0	0	0	0	0
ENSSSAG00000002448	105.66580109984	196.131147476945	152.027788964852	183.034393041857	196.930486017214	183.19211881765	152.804068455728	103.058438549636	149.511212439378	140.753297208522	158.637991529872	122.494176181648	162.95897483305	201.525079227855	165.948849145727	184.724111574296
ENSSSAG00000002449	0	0	0	0	0	0	0	0	0	0	0	0	0	0	0	0
ENSSSAG00000002450	790.310330540127	920.72677565566	806.916726044213	762.954587322435	873.655247058187	750.025703854871	810.216921114095	712.12452583397	815.383100035242	871.329935100375	867.60262377935	850.943585602303	800.27377739795	885.366848074378	805.416665749157	818.68338650768
ENSSSAG00000002451	247.13571662194	228.819672056436	223.99360622632	214.785257140955	239.897137511879	245.5836375454	272.737494278539	247.897325159935	222.443511190294	243.972381828105	221.602555178326	233.260186558671	229.11063788409	249.891098242541	262.390326921516	219.414085578859
ENSSSAG00000002452	559.766764504112	481.247722975838	434.493621716115	513.616919250109	670.757170555602	572.143501524689	377.568192405143	666.630260167915	593.668911832457	498.668824395907	586.306391375866	531.676849809708	627.634071386698	497.09519542871	547.370549538262	612.278041180532
ENSSSAG00000002453	23.5783192536833	25.4244080062707	41.3803449253442	39.2216556518265	62.0629410478493	47.789248387213	38.2010171139321	47.3511744687516	39.3834413254947	29.4911670341665	49.0632963494449	54.7314404215876	114.555318942045	53.7400211274281	136.408216313503	110.140667464487
ENSSSAG00000002454	2134.27452800008	1525.46448037624	1772.15825006366	1882.63947128767	2221.13717865476	2151.84365654645	1602.66592729148	3128.891332543	2502.30717014393	2076.44626072382	1967.43818361274	1996.3944458541	2336.28312433918	2253.05038576742	2830.68769904073	2401.41345046585
ENSSSAG00000002456	26.1981325040926	47.2167577259313	26.0876087572822	43.8909003722821	26.2573981356286	23.8946241936065	37.3126213670965	25.0682688363979	31.3608884628939	38.8747201814013	25.3493697805465	31.2751088123358	16.9412795618518	22.8395089791569	14.7703164161118	24.2829818031939
ENSSSAG00000002457	652.333499351906	542.084699276557	312.151732371618	446.379795275549	545.43777036283	552.231314696683	252.304392101319	579.355546441196	447.074991343116	502.690347173293	523.341827727412	410.485803161907	431.599265028128	373.493146835625	397.929701092895	516.01336331787
ENSSSAG00000002458	1203.36755302132	1193.13114715142	985.931696482115	1091.6694156425	1049.10240732807	986.316987547201	1021.65510886098	1325.83288512504	1121.69875478909	1245.3315533973	1195.50898771481	1099.84132656714	1044.71223964752	1127.1969431478	1115.59331048751	1041.566469487
ENSSSAG00000002459	10778.7849832672	10011.7686670407	8993.02843953623	9439.34512687291	8946.61165566689	9349.43545530947	6024.21155929241	6995.90391415771	9165.40198402763	9891.60552477794	9976.20359105379	7878.72116164092	8055.17506786142	8887.25599394842	7050.65398333809	8839.87262571269
ENSSSAG00000002461	283.81310212767	283.300546355588	270.771387446274	281.088532171423	301.960078559728	282.753052957677	266.518724050689	272.965593996333	312.87956164143	308.316746266286	297.650664519966	289.294756514106	277.514293775095	318.409625180011	303.225907601355	325.218506292775
ENSSSAG00000002463	1490.67373948287	967.943533381591	1917.88903001813	1743.4959786181	1125.48756554081	987.644466669068	2011.32797083587	1936.75588121208	1620.55567824536	1376.70129745859	1229.85329515942	1398.25798981818	1416.61366241008	1089.5789283586	1042.61057054907	1098.80492659452
ENSSSAG00000002464	0	0	0	0	0	0	0	0	0	0	0	0	0	0	0	0.867249350114068
ENSSSAG00000002465	96.9330902651426	83.5373405920323	126.839752923338	114.863420123206	101.449038251292	86.2861429213568	146.585298227879	122.555980977945	86.060112526081	96.5165466572723	80.954438976584	89.9159378354654	146.824422869382	104.793041198485	144.227795592621	110.140667464487
ENSSSAG00000002466	2.61981325040926	17.252276861398	7.19658172614682	5.60309366454664	5.96759048537013	2.65495824373405	6.21877022784941	4.64227200674035	7.29322987509161	4.02152277738634	6.54177284659265	11.7281658046259	4.03363799091708	9.40450369729992	3.4753685684969	2.6017480503422
ENSSSAG00000002468	295.165626212777	446.743169253042	393.11327679077	436.107456890547	380.732272966614	424.793318997449	320.710864607663	264.6095043842	392.375767279929	465.156134584354	422.76207021105	355.754362740319	392.069612717141	394.989155286596	394.454332524398	431.022927006692
ENSSSAG00000002469	2943.79682237654	2102.05373337559	1916.98945730236	2770.72981711832	2484.90467810812	2058.92011801576	1639.09015291174	2435.33589473599	1856.85632619832	2222.56158830219	2547.20280214201	2236.17028008201	1761.0863468344	2371.27843224776	2449.26599864819	2073.59319612274
ENSSSAG00000002470	2354.33884103446	3741.0200352084	4499.6627242733	3729.79268269988	3284.56180314772	3414.27630144199	4279.40231250723	3257.94649433038	3536.48716643192	3620.71100724017	3674.84089657342	3999.30453937744	3724.66132081284	3882.71652645668	3007.06265389194	3638.11102372851
ENSSSAG00000002471	42.7902830900179	54.4808742991515	50.3760720830278	50.4278429809198	39.3860972034428	63.7189978496173	49.7501618227953	51.993446475492	52.5112551006596	41.5557353663255	52.3341827727412	53.4283108877403	58.084387069206	55.0835216556138	92.9661092072921	51.16771165673
ENSSSAG00000002472	1566.64832374474	1357.48178462052	973.337678461358	1260.696074523	1391.64210118831	1249.15785367687	897.279704303987	1677.71710323596	1228.90923395294	1483.94190485556	1417.92926449896	1377.40791727662	1204.44430408784	1217.21147853625	1294.5747917651	1284.39628751893
ENSSSAG00000002478	92.5667348477939	86.2613843069898	87.2585534295303	101.789534905931	90.7073753776259	71.6838725808195	89.7279704303987	77.9901697132379	94.0826653886818	88.4735011024996	80.13671737076	75.5815129631448	106.488042960211	68.5185269374708	80.8023192175529	71.1144467093535
ENSSSAG00000002479	359.787686389538	300.552823216986	290.561987193178	297.897813165063	255.412872773841	224.343971595528	253.192787848155	293.39159082599	286.6239340911	278.82557923212	276.389902768539	277.56659070948	240.404824258658	260.639102468026	231.980851947168	211.608841427832
ENSSSAG00000002480	7181.78139045525	6592.18579019733	5025.01319028202	5809.47428119078	7418.90849141214	7548.04628693592	4563.68895149463	9244.62047422274	7407.00426114304	7248.12455244265	7193.49696643444	6196.38093344402	7613.08834405691	7307.29937280203	8628.47131343568	8181.63036897611
ENSSSAG00000002485	622.642282513934	660.126593591385	682.77569126818	702.254405956513	569.30813230431	604.003000449498	652.970873924188	783.615514737771	639.616260045534	699.744963265224	578.946896923449	725.843150352959	597.785150253912	580.392228176223	633.38592160856	585.393311326996
ENSSSAG00000002486	770.225095620322	591.117486145793	831.205189369958	719.997535894244	612.274783798975	611.9678751807	1117.60184951922	1065.86565274759	812.465808085206	703.76648604261	617.379812397181	785.787108909936	745.416300721477	670.406763564665	819.318140023144	655.640508686235
ENSSSAG00000002490	131.863933603933	102.605646596735	112.446589471044	90.5833475768374	101.449038251292	103.543371505628	89.7279704303987	141.125069004907	129.090168789122	104.559592212045	111.210138392075	108.159751309328	108.101498156578	130.319551234013	79.9334770754287	123.149407716198
ENSSSAG00000002491	1.74654216693951	0.908014571652524	0	2.80154683227332	2.38703619414805	1.32747912186703	3.55358298734252	0	2.18796896252748	1.34050759246211	0.817721605824081	1.30312953384732	1.61345519636683	0	1.73768428424845	1.73449870022814
ENSSSAG00000002495	546.667698252066	409.514571815288	365.226522601951	423.967420617363	479.794275023758	495.149712456401	365.130651949444	485.581651905041	484.270463706083	449.070043474808	450.564604809069	373.998176214182	431.599265028128	360.058141553768	357.962962555181	430.155677656577
ENSSSAG00000002498	49.7764517577759	24.5163934346182	136.73505279679	82.1787070800175	31.0314705239247	29.2045406810746	47.0849745822884	23.2113600337018	40.1127643130039	36.1937049964771	48.2455747436208	62.5502176246715	29.042193534603	44.3355174301282	40.8355806798386	33.8227246544486
ENSSSAG00000002499	9.60598191816729	17.252276861398	16.1923088838304	6.53694260863775	10.7416628736662	14.6022703405373	16.879519189877	11.1414528161768	14.5864597501832	6.70253796231057	13.0835456931853	6.51564766923662	12.9076415709347	10.7480042254856	4.34421071062113	14.7432389519391
ENSSSAG00000002500	5.23962650081852	0.908014571652524	5.39743629461012	0	2.38703619414805	6.63739560933514	3.55358298734252	8.35608961213264	2.18796896252748	5.36203036984846	5.72405124076857	10.4250362707786	3.22691039273367	1.3435005281857	8.68842142124225	2.6017480503422
ENSSSAG00000002501	223.557397368257	167.074681184065	189.809843027122	183.034393041857	176.640678366956	185.847077061384	192.781877063332	205.188422697924	198.375852602492	178.287509797461	177.445588463826	200.681948212488	184.740619984002	240.486594545241	178.112639135466	159.573880420988
ENSSSAG00000002504	354.54805988872	277.852458925672	308.553441508545	300.699359997337	274.509162327026	256.203470520336	218.545353721565	330.529766879913	270.578828365899	218.502737571325	271.483573133595	330.99490159722	399.330161100791	309.005121482712	414.437701793255	287.92678423787
ENSSSAG00000002505	0	0	0	0	0	0	0	0	0	0	0	0	0	0	0	0
ENSSSAG00000002508	0	0	0	0	0	0	0	0.928454401348071	0	0	0.817721605824081	1.30312953384732	1.61345519636683	0	0	0
ENSSSAG00000002509	8.73271083469753	30.8724954361858	28.7863269045873	33.6185619872799	25.0638800385545	29.2045406810746	23.0982894177264	27.8536320404421	26.2556275503298	21.4481214793938	15.5367105106575	27.3657202107938	53.2440214801055	63.144524824728	75.5892663648076	55.5039584073003
ENSSSAG00000002513	952.738752065501	976.115664526464	929.258615388709	930.113548314743	984.652430086071	954.457488622393	916.824410734371	546.859642394014	935.721392974254	879.372980655147	919.119084946267	892.643730685417	1152.00701020592	1098.9834320559	1020.02067485384	1023.3542331346
ENSSSAG00000002514	199.105807031104	245.163934346182	226.692324373625	240.933027575506	207.67214889088	168.589848477112	231.8712899241	224.685965126233	181.601423889781	203.757154054241	237.956987294808	177.225616603236	200.068444349487	213.616583981527	200.702534830696	189.060358324867
ENSSSAG00000002515	369.393668307706	283.300546355588	360.72865902311	302.567057885519	309.121187142173	331.869780466757	345.58594551906	388.093939763493	236.300647952968	210.459692016552	246.134203353048	290.597886047953	311.396852898799	415.141663209382	429.208018209367	275.785293336273
ENSSSAG00000002516	146.709542022919	163.442622897454	143.032061807168	176.497450433219	225.574920346991	207.086743011256	140.36652800003	157.837248229172	161.180380239525	156.839388318067	148.825332259983	151.16302592629	183.933892385819	239.143094017055	257.177274068771	249.767812832851
ENSSSAG00000002519	247.13571662194	268.772313209147	271.670960162043	264.279251177783	256.606390870916	261.513387007804	236.313268658278	194.046969881747	274.225443303445	300.273700711514	259.217749046234	239.775834227908	237.984641464108	233.769091904312	242.406957652659	252.369560883194
ENSSSAG00000002521	1967.47975105735	3095.42167476346	3184.48741381997	3084.50306233293	2703.31848987267	2643.01093163725	3429.20758278553	2164.22720954235	2630.66801594554	2919.62553638249	2934.80284330263	2959.40717136727	2602.5032317397	2529.81149457368	1776.78218064404	2736.17169960988
ENSSSAG00000002522	725.688270363365	789.972677337696	747.544926803501	796.573149309715	576.469240886754	732.768475270599	769.350716759656	786.400877941816	566.683961294618	595.185371053179	755.574763781451	742.783834292975	801.887232594316	732.207787861208	549.977075964635	745.834441098098
ENSSSAG00000002523	0	0	0	0	0	0	0	0	0	0	0	0	0	0	0	0
ENSSSAG00000002524	46.2833674238969	41.7686702960161	69.2670991141632	49.4939940368287	84.7397848922558	79.6487473120217	87.9511789367274	76.1332609105418	72.202975763407	38.8747201814013	47.4278531377967	74.2783834292975	81.4794874165251	56.4270221837995	88.621898496671	61.5747038580988
ENSSSAG00000002525	1463.60233589531	1302.09289574972	1209.02572999267	1386.76568197529	1132.64867412325	1192.07625143659	1164.68682410151	1311.90606910482	1217.9693891403	1198.41378766113	1283.82292114381	1277.06694317038	1183.46938653507	1197.05897061346	1269.37836964349	1177.7246174549
ENSSSAG00000002526	157.188795024556	132.570127461269	131.33761650218	124.201909564117	136.061063066439	132.747912186703	139.478132253194	205.188422697924	136.383398664213	108.581114989431	98.1265926988897	84.7034197000761	88.7400358001759	98.0755385575563	98.1791620600374	127.485654466768
ENSSSAG00000002527	17.4654216693951	12.7122040031353	9.89529987345188	10.2723383850022	3.58055429122208	6.63739560933514	9.77235321519194	7.42763521078456	5.10526091256413	10.7240607396969	8.17721605824081	14.3344248723206	4.8403655891005	14.7785058100427	6.08189499486958	6.07074545079847
ENSSSAG00000002528	4086.03539955498	4448.36338652572	3875.35925953007	4213.52643573908	3943.38379273258	4038.1914887195	3560.69015331721	4950.51886798791	4304.46427227907	4186.40521125918	4408.33717699762	4106.16116115292	3598.81181549622	3580.4289076149	3475.3685684969	3593.01405752258
ENSSSAG00000002530	927.413890644878	1151.3624768554	1525.67532594313	1303.65312595119	1672.11885400071	1391.19811971664	1662.18844232946	1116.00219042038	1449.89409916821	1166.24160544204	1294.45330201952	1163.69467372566	1527.94207095939	1669.97115653483	1406.65542809912	1909.68306895118
ENSSSAG00000002532	1219.95970360725	1139.55828742392	1050.70093201744	986.14448496021	1052.68296161929	884.10109516344	880.40018511411	1287.76625466977	630.864384195424	591.163848275793	628.827914878718	499.098611463525	598.591877852095	651.597756170066	685.516450136014	790.064157953915
ENSSSAG00000002535	192.119638363346	109.869763169955	409.305585674601	248.403819128235	100.255520154218	197.794389158187	258.523162329168	112.342982563117	220.984865215276	146.11532757837	308.281045395679	289.294756514106	171.026250814884	114.197544895785	208.522114109814	216.812337528517
ENSSSAG00000002536	716.955559528668	1069.64116540667	1165.84623963579	937.584339867472	744.755292574192	1006.22917437521	1222.43254764583	478.154016694256	1065.54088475088	1195.73277247621	679.526654439811	1000.80348199474	615.533157413947	1050.61741304122	755.892663648076	567.1810749746
ENSSSAG00000002537	107.41234326678	153.454462609277	87.2585534295303	121.400362731844	127.706436386921	126.110516577368	85.2859916962205	94.7023489375032	109.398448126374	116.624160544204	130.835456931853	99.0378445723966	120.202412129329	149.128558628613	130.326321318634	163.910127171559
ENSSSAG00000002539	1148.35147476273	1307.54098317964	1414.12830918785	1255.09298085845	1399.99672786783	1279.68987347981	1534.25945478513	1005.51611665996	1304.75882465389	1211.81886358575	1261.74443778656	1206.69794834262	1548.11026091398	1532.93410265989	1636.02975361992	1571.45582240669
ENSSSAG00000002540	465.453487489379	302.368852360291	331.042759402754	361.399541363259	392.667453937354	375.676591488369	308.273324151964	486.510106306389	382.89456844231	396.790247368786	386.78231955479	360.966880875709	434.826175420862	401.706657927525	555.19012881738	409.34169325384
ENSSSAG00000002542	295.165626212777	266.04826949419	268.972242014738	317.508640990977	281.67027090947	311.957593638751	230.982894177264	219.115238718145	354.450971929452	363.277557557233	345.078517657762	277.56659070948	254.92592102596	267.356605108955	231.980851947168	276.652542686388
ENSSSAG00000002543	1067.13726400004	587.485427859183	974.237251177126	1002.01991700976	765.04510022445	888.083532529041	553.470550278598	725.122887452843	858.413156298283	793.580494737572	904.400096041434	818.365347256119	801.887232594316	619.353743493609	927.054565646548	867.249350114068
ENSSSAG00000002545	3059.94187647802	3791.86885122094	4925.16061883173	4562.78594082915	3575.78021883378	3809.86507975837	3555.35977883619	2446.47734755217	3872.70506367365	3626.07303761002	3857.19281467219	3953.69500569278	3554.44179759614	3471.60536483185	3197.33908301715	4000.62125207619
ENSSSAG00000002546	88.2003794304451	151.638433465972	200.604715616343	158.754320495488	139.641617357661	139.385307796038	158.134442936742	136.482796998166	158.992411276997	147.455835170833	118.569632844492	147.253637324748	169.412795618518	175.998569192327	125.113268465888	132.689150567452
ENSSSAG00000002549	23.5783192536833	37.2285974377535	26.9871814730506	42.9570514281909	54.9018324654052	59.7365604840162	63.9644937721654	38.0666304552709	63.451099913297	58.982334068333	55.6050691960375	65.1564766923662	50.0171110873718	55.0835216556138	65.1631606593169	41.6279688054752
ENSSSAG00000002550	840.086782297903	832.649362205365	1002.12400536595	818.05167502381	873.655247058187	828.346972045025	1092.72676860783	613.708359291075	914.571026336488	930.312269168708	819.357049035729	780.574590774547	912.408913545445	974.037882934634	771.531822206312	814.347139757109
ENSSSAG00000002551	692.503969191514	718.239526177147	712.461590888536	698.519010180148	741.17473828297	724.803600539397	724.930929417875	716.76679784071	672.435794483447	780.175418812951	755.574763781451	665.899191795983	732.508659150543	725.490285220279	651.631606593169	728.489454095817
ENSSSAG00000002552	3310.57067743384	2499.7641157594	1836.02791288321	2518.59060221372	2505.19448575838	2673.54295144019	1697.72427220289	3375.86020330158	2614.62291022034	2782.89376195135	2731.19016345243	2366.48323346674	2423.40970494298	2446.51446182616	2399.74199654711	2538.43884778388
ENSSSAG00000002554	167.668048026193	165.258652040759	153.826934396388	163.423565215944	174.253642172808	152.660099014708	127.928987544331	208.902240303316	153.887150364433	147.455835170833	191.346855762835	162.891191730915	166.992612823967	165.250564966841	158.129269866609	148.299638869506
ENSSSAG00000002555	384.239276726691	386.814207523975	292.361132624715	400.621197015085	405.796153005169	369.039195879034	239.86685164562	329.601312478565	344.240450104324	294.911670341665	310.734210213151	341.419937867999	482.423103713683	404.393658983896	466.568230320709	390.26220755133
ENSSSAG00000002556	782.450890788899	884.406192789559	823.109034928043	1060.8524004875	845.01081272841	674.35939390845	673.403976101408	640.633536930169	601.691464695058	556.310650871778	580.582340135098	599.439585569769	704.273193214123	725.490285220279	551.714760248883	710.277217743421
ENSSSAG00000002557	7.85943975122778	8.17213114487272	11.6944453049886	4.66924472045554	13.1286990678143	6.63739560933514	5.33037448101378	8.35608961213264	5.83458390007329	12.064568332159	8.17721605824081	13.0312953384732	7.26054838365075	9.40450369729992	11.2949478476149	6.07074545079847
ENSSSAG00000002558	1224.32605902459	967.035518809938	805.117580612676	875.950309557459	491.729455994499	568.161064159088	553.470550278598	461.441837469991	280.060027203518	301.614208303976	297.650664519966	299.719792784884	320.270856478816	333.188130990054	228.505483378671	355.572233546768
ENSSSAG00000002560	439.255354985286	501.224043552193	442.58977615803	484.667601983285	525.147962712571	460.635255287859	422.87637549376	415.019117402588	396.751705204984	333.786390523067	372.881052255781	432.639005237312	550.18822196109	442.011673773096	667.270765151405	530.756602269809
ENSSSAG00000002562	500.384330828169	349.585610086222	423.698749126894	381.944218133263	336.572103374875	337.179696954225	388.228941367171	572.85636563176	364.661493754581	387.406694221551	359.797506562596	362.270010409556	404.977254288075	373.493146835625	411.831175366883	354.704984196654
ENSSSAG00000002565	0.873271083469753	0.908014571652524	0.899572715768353	0	0	0	1.77679149367126	0	0	0	0	1.30312953384732	0.806727598183417	0	0	0
ENSSSAG00000002566	997.275577322458	836.281420491975	587.420983396735	772.293076763346	662.402543876084	736.7509126362	646.752103696339	840.251233220004	711.819235808941	828.433692141587	806.273503342544	753.208870563753	747.029755917844	753.703796312179	665.533080867156	716.34796319422
ENSSSAG00000002567	0	0	0	0	0	0	0	0	0	0	0	0	0	0	0	0
ENSSSAG00000002568	0.873271083469753	0	0	0	0	0	0	0	0	0	0	0	0	0	0	0
ENSSSAG00000002569	514.356668163685	417.686702960161	462.380375904933	428.636665337818	405.796153005169	422.138360753715	569.461673721639	647.132717739605	484.999786693592	470.518164954202	414.584854152809	463.914114049647	498.557655677352	462.164181695882	549.977075964635	423.217682855665
ENSSSAG00000002570	0.873271083469753	12.7122040031353	8.09615444191518	4.66924472045554	5.96759048537013	10.6198329749362	10.6607489620276	12.998361618873	3.64661493754581	8.04304555477269	4.90632963494449	5.2125181353893	16.1345519636683	12.0915047536713	0.868842142124225	6.07074545079847
ENSSSAG00000002578	0.873271083469753	0	0	0	0	0	1.77679149367126	0.928454401348071	0.729322987509161	1.34050759246211	0	0	0	1.3435005281857	0	0
ENSSSAG00000002580	7.85943975122778	10.8961748598303	6.29700901037847	5.60309366454664	3.58055429122208	5.30991648746811	7.10716597468504	10.2129984148288	4.37593792505497	5.36203036984846	4.90632963494449	14.3344248723206	0	4.03050158455711	6.9507371369938	3.46899740045627
ENSSSAG00000002585	314.377590049111	98.0655737384726	572.128247228673	285.757776891879	60.8694229507753	86.2861429213568	258.523162329168	152.266521821084	250.887107703151	138.072282023598	235.503822477335	234.563316092518	129.076415709347	145.098057044056	261.521484779392	152.635885620076
ENSSSAG00000002586	564.133119921461	648.322404159902	686.373982131253	497.74148720056	651.660881002418	700.908976345791	603.220712101393	417.804480606632	673.894440458465	680.977856970754	596.119050645755	621.592787645174	570.356411915676	542.774213387024	528.256022411529	569.782823024942
ENSSSAG00000002587	229.670294952545	174.338797757285	206.002151910953	167.158960992308	189.76937743477	160.62497374591	149.250485468386	279.464774805769	177.954808952235	182.309032574848	174.174702040529	185.04439380632	171.832978413068	174.655068664141	221.554746241677	188.193108974753
ENSSSAG00000002588	0	0	0	0	0	0	0	0	0	0	0	0	0	0	0	0
ENSSSAG00000002589	0	0	0	0	0	0	0	0	0	0	0	0	0	0	0	0
ENSSSAG00000002590	0	0	0	0.933848944091108	0	0	0.888395746835631	0	1.45864597501832	0	0	0	0	0	0	0
ENSSSAG00000002591	71.6082288445198	85.3533697353373	53.0747902303328	51.3616919250109	110.997183027884	91.5960594088249	100.388719392426	113.271436964465	83.1428205760444	81.770963140189	90.767098246473	97.7347150385493	112.135136147495	100.762539613928	93.8349513494163	71.9816960594676
ENSSSAG00000002598	0.873271083469753	0	0.899572715768353	0	0	0	0	0	2.91729195003664	0	1.63544321164816	0	0	2.6870010563714	0	1.73449870022814
ENSSSAG00000002600	2.61981325040926	1.81602914330505	0.899572715768353	0.933848944091108	1.19351809707403	2.65495824373405	4.44197873417815	0	2.91729195003664	0	3.27088642329632	2.60625906769465	0	0	4.34421071062113	0.867249350114068
ENSSSAG00000002602	34.0575722553204	50.8488160125414	50.3760720830278	51.3616919250109	27.4509162327026	33.1869780466757	44.4197873417815	57.5641728835804	51.7819321131504	67.0253796231057	52.3341827727412	66.4596062262135	50.8238386855553	68.5185269374708	45.1797913904597	45.9642155560456
ENSSSAG00000002603	222.684126284787	233.359744914699	311.25215965585	245.602272295961	248.251764191397	278.770615592076	214.103374987387	155.980339426476	286.6239340911	197.054616091931	225.691163207446	280.172849777175	276.707566176912	173.311568135956	386.63475324528	261.909303734448
ENSSSAG00000002605	640.980975266799	624.714025296937	534.346193166402	676.106635521962	582.436831372125	534.974086112412	581.010818430502	620.207540100511	587.105004944875	599.206893830565	624.739306849598	594.22706743438	518.725845631937	501.125697013267	544.764023111889	546.367090571862
ENSSSAG00000002608	0.873271083469753	5.44808742991515	4.49786357884177	2.80154683227332	7.16110858244415	11.9473120968032	8.88395746835631	4.64227200674035	7.29322987509161	6.70253796231057	9.81265926988897	2.60625906769465	15.3278243654849	12.0915047536713	9.55726356336648	16.4777376521673
ENSSSAG00000002609	0	0.908014571652524	0	0	2.38703619414805	0	0	0	0	0	0	0	0	0	0.868842142124225	0
ENSSSAG00000002610	1609.43860683476	1379.27413434018	1092.08127694278	1369.95640098165	1520.54205567231	1505.36132419721	836.868793519164	1423.32059726659	1657.75115060832	1690.38007409473	1745.83562843441	1442.56439396899	1439.20203515922	1209.15047536713	1274.59142249624	1515.08461464928
ENSSSAG00000002612	17.4654216693951	49.9408014408888	164.621806985609	83.1125560241086	47.740723882961	45.1342901434789	133.259362025345	70.5625345024534	91.8946964261543	75.0684251778784	105.486087151306	106.856621775481	112.941863745678	95.3885375011849	60.8189499486958	97.9991765628896
ENSSSAG00000002614	389.47890322751	336.873406083087	317.549168666229	296.963964220972	280.476752812396	325.232384857422	274.51428577221	450.300384653814	283.706642141064	300.273700711514	321.364591088864	276.263461175633	217.816451509523	251.234598770726	245.882326221156	264.511051784791
ENSSSAG00000002615	10.479253001637	35.4125682944485	30.585472336124	21.4785257140955	17.9027714561104	25.2221033154735	23.986685164562	8.35608961213264	21.8796896252748	18.7671062944696	18.8075969339539	27.3657202107938	1.61345519636683	10.7480042254856	17.3768428424845	27.7519792036502
ENSSSAG00000002617	0	0	0	0	0	0	0	0	0	0	0	0	0	1.3435005281857	0	0
ENSSSAG00000002618	764.112198036034	1271.22040031353	1157.75008519387	1098.20635825114	1377.31988402343	1306.23945591716	1069.6284791901	748.334247486545	1143.57844441436	1187.68972692143	1180.78999880997	1206.69794834262	1182.66265893689	1168.84545952156	1019.15183271172	1473.4566458438
ENSSSAG00000002619	44.5368252569574	27.2404371495757	71.0662445456999	36.4201088195532	40.5796153005169	41.1518527778778	46.1965788354528	61.2779904889727	45.9473482130772	24.1291366643181	49.881017955269	45.6095336846563	40.3363799091708	30.9005121482712	44.3109492483355	52.034961006844
ENSSSAG00000002621	293.419084045837	555.704917851345	515.455166135266	542.566236516933	640.919218128752	594.710646596428	573.015256708982	269.25177639094	569.601253244655	575.077757166247	583.853226558394	565.558217689739	584.070781084794	575.018226063481	430.076860351491	672.985495688516
ENSSSAG00000002622	95.1865480982031	117.133879743176	126.839752923338	138.209643725484	269.73508993873	224.343971595528	220.322145215236	155.980339426476	279.330704216009	256.036950160264	288.655726855901	196.772559610946	219.429906705889	310.348622010897	181.588007703963	213.343340128061
ENSSSAG00000002623	378.126379142403	420.410746675119	441.690203442261	540.698538628751	219.607329861621	319.922468369954	343.809154025389	266.466413186896	193.999914677437	189.011570537158	233.868379265687	293.204145115648	237.177913865925	225.708088735198	164.211164861479	209.00709337749
ENSSSAG00000002624	0	2.72404371495757	0.899572715768353	0	3.58055429122208	2.65495824373405	0	0	3.64661493754581	1.34050759246211	1.63544321164816	0	2.42018279455025	1.3435005281857	0	0
ENSSSAG00000002627	1065.3907218331	1015.16029110752	824.008607643811	1044.04311949386	1078.94035975492	1072.60313046856	948.806657620454	1076.07865116241	1006.46572276264	927.631253983783	1003.34441034615	931.737616700837	1131.03209265315	939.106869201806	1253.73921108526	1208.0783447089
ENSSSAG00000002628	61.1289758428827	39.0446265810586	54.8739356618695	52.295540869102	73.9981220185896	39.8243736560108	47.0849745822884	67.7771712984091	62.7217769257879	56.3013188834088	67.0531716775747	59.9439585569769	48.403655891005	64.4880253529137	100.78568848641	59.8402051578707
ENSSSAG00000002630	1.74654216693951	0	0	0	0	0	1.77679149367126	0	0	0	0	0	0	0	0	0
ENSSSAG00000002631	0	0.908014571652524	0	1.86769788818222	0	1.32747912186703	0.888395746835631	1.85690880269614	0	0	0.817721605824081	0	1.61345519636683	1.3435005281857	0	3.46899740045627
ENSSSAG00000002632	12.2257951685765	13.6202185747879	5.39743629461012	8.40464049681997	7.16110858244415	5.30991648746811	2.66518724050689	6.49918080943649	8.75187585010993	12.064568332159	3.27088642329632	7.81877720308394	8.06727598183417	20.1525079227855	7.81957927911803	6.07074545079847
ENSSSAG00000002633	0	0	0	0	0	0	0	0	0	0	0	0	0	0	0	0
ENSSSAG00000002634	3880.81669493958	4451.08743024067	3840.2759236151	4366.67766257002	3645.00426846407	3625.34548181885	4952.80628860864	2919.06063783833	3728.29911214683	4194.44825681396	4167.10930327952	3824.6851818419	3656.08947496725	3890.77752962579	3133.04476449996	3533.17385236471
ENSSSAG00000002635	2.61981325040926	2.72404371495757	1.79914543153671	1.86769788818222	1.19351809707403	0	0	1.85690880269614	3.64661493754581	0	0.817721605824081	1.30312953384732	0.806727598183417	2.6870010563714	0	3.46899740045627
ENSSSAG00000002636	0	3.6320582866101	5.39743629461012	4.66924472045554	3.58055429122208	2.65495824373405	3.55358298734252	2.78536320404421	3.64661493754581	4.02152277738634	4.08860802912041	9.12190673693127	6.45382078546734	2.6870010563714	0	4.33624675057034
ENSSSAG00000002637	1300.30064328646	1107.77777741608	804.218007896908	1050.5800621025	1076.55332356077	1116.40994149017	951.47184486096	1372.25560519245	1093.25515827623	1296.27084191086	1277.28114829721	1123.29765817639	1045.51896724571	1172.87596110612	920.972670651679	991.266007180379
ENSSSAG00000002639	289.052728628488	207.027322336776	216.797024500173	272.683891674603	231.542510832361	191.156993548852	371.349422177294	308.246861247559	156.075119326961	218.502737571325	170.086094011409	218.92576168635	343.665956826136	365.432143666511	305.832434027727	320.015010192091
ENSSSAG00000002641	114.398511934538	62.6530054440242	121.442316628728	93.3848944091108	68.0305315332195	82.3037055557557	98.611927898755	61.2779904889727	64.9097458883153	45.5772581437119	68.6886148892228	76.8846424969921	75.0256666310578	44.3355174301282	99.0480042021617	65.0437012585551
ENSSSAG00000002642	183.386927528648	146.190346036056	127.739325639106	126.0696074523	115.77125541618	114.163204480564	95.0583449114125	136.482796998166	123.255584889048	116.624160544204	110.392416786251	96.431585504702	105.681315362028	118.228046480342	89.4907406387952	116.211412915285
ENSSSAG00000002644	212.20487328315	256.060109206012	179.914543153671	169.02665888049	238.703619414805	196.46691003632	169.683587645605	202.403059493879	191.0826227274	179.628017389923	195.435463791955	200.681948212488	196.841533956754	180.029070776884	208.522114109814	216.812337528517
ENSSSAG00000002645	647.967143934557	964.311475094981	682.77569126818	818.05167502381	960.782068144591	849.586637994898	587.229588658352	706.553799425882	947.3905607744	1091.17318026416	1008.25073998109	822.274735857661	815.601601763434	789.978310573193	623.828658045194	827.35588000882
ENSSSAG00000002646	105.66580109984	101.697632025083	116.044880334118	117.66496695548	116.964773513254	122.128079211767	86.1743874430562	112.342982563117	114.503709038938	101.878577027121	147.189889048335	102.947233173939	84.7063978092588	103.449540670299	71.2450556541865	75.4506934599239
ENSSSAG00000002648	685.517800523756	547.532786706472	419.200885548053	504.278429809198	563.34054181894	536.301565234279	516.157928911501	764.117972309462	577.623806107256	573.737249573785	596.119050645755	569.467606291281	546.154583970173	630.101747719094	607.320657344833	501.270124365931
ENSSSAG00000002650	46.2833674238969	39.9526411527111	47.6773539357227	35.4862598754621	46.547205785887	23.8946241936065	52.4153490633022	38.995084856619	43.7593792505497	45.5772581437119	41.7038018970281	44.306404150809	29.8489211327864	28.2135110918997	26.934106405851	19.9467350526236
ENSSSAG00000002653	1959.62031130613	2067.5491796528	1832.42962202014	1970.42127203224	1760.43919318419	1847.8509376389	1728.81812334214	1798.41617541121	1816.01423889781	1907.54230407359	1964.16729718944	2000.30383445564	1744.95179487073	1949.41926639745	1737.68428424845	1940.90404555528
ENSSSAG00000002655	0	0	0	0	0	0	0	0	0	0	0	1.30312953384732	0	0	0	0
ENSSSAG00000002657	0.873271083469753	0.908014571652524	2.69871814730506	2.80154683227332	0	1.32747912186703	0.888395746835631	3.71381760539228	0.729322987509161	1.34050759246211	0	1.30312953384732	0	0	0.868842142124225	0
ENSSSAG00000002658	273.333849126033	260.600182064275	250.98078769937	252.139214904599	264.961017550434	334.524738710491	439.755894683637	334.243584485305	285.165288116082	300.273700711514	306.64560218403	329.691772063373	271.867200587812	304.974619898154	309.307802596224	289.661282938099
ENSSSAG00000002660	154.568981774146	127.122040031353	108.848298607971	151.283528942759	163.511979299142	155.315057258442	79.0672214683711	145.767341011647	196.187883639964	172.925479427613	157.820269924048	140.737989655511	106.488042960211	84.6405332756992	79.9334770754287	120.547659665855
ENSSSAG00000002664	0.873271083469753	5.44808742991515	5.39743629461012	11.2061873290933	1.19351809707403	0	2.66518724050689	7.42763521078456	3.64661493754581	4.02152277738634	11.4481024815371	9.12190673693127	5.64709318728392	8.06100316911421	5.21305285274535	9.53974285125474
ENSSSAG00000002665	1081.10960133555	1138.65027285227	953.547078714454	1125.28797762978	916.621898552852	1072.60313046856	770.239112506492	880.174772477971	1075.0220835885	1091.17318026416	1161.1646802702	1098.53819703329	1014.05659091656	1137.94494737329	1140.78973260911	932.293051372623
ENSSSAG00000002666	7.85943975122778	16.3442622897454	25.1880360415139	23.3462236022777	23.8703619414805	13.2747912186703	19.5447064303839	25.0682688363979	27.7142735253481	29.4911670341665	17.9898753281298	22.1532020754045	20.1681899545854	32.2440126764569	22.5898956952299	18.2122363523954
ENSSSAG00000002667	2549.07829264821	2054.83697564966	1719.08345983332	2070.34310904999	1890.53266576526	1972.6339750944	1592.00517832945	2777.93556883343	2057.42014776334	2181.00585293586	2218.47871660073	2036.79146140337	1949.05387721114	1733.11568135956	1945.33755621614	2018.95648706555
ENSSSAG00000002668	168.541319109662	228.819672056436	175.416679574829	177.43129937731	220.800847958695	207.086743011256	209.661396253209	183.833971466918	237.029970940477	205.097661646704	222.42027678415	218.92576168635	179.093526796719	213.616583981527	154.653901298112	214.210589478175
ENSSSAG00000002669	9.60598191816729	7.2641165732202	4.49786357884177	7.47079155272886	14.3222171648883	10.6198329749362	8.88395746835631	18.5690880269614	6.56390688758245	14.7455835170833	3.27088642329632	18.2438134738625	11.2941863745678	8.06100316911421	13.9014742739876	2.6017480503422
ENSSSAG00000002670	4.36635541734877	5.44808742991515	8.09615444191518	2.80154683227332	3.58055429122208	10.6198329749362	4.44197873417815	8.35608961213264	10.9398448126374	13.4050759246211	10.6303808757131	18.2438134738625	14.5210967673015	4.03050158455711	13.0326321318634	6.07074545079847
ENSSSAG00000002671	14532.1041000202	11855.0382474954	12957.4453979274	12465.9495546722	8944.22461947275	9557.8496774426	17053.6447562568	12392.0808947927	10845.0328242612	12088.6974688233	9722.70989324832	10998.4132656714	8594.06910344794	9616.77678075326	8662.35615697852	8420.12394025748
ENSSSAG00000002673	0	0	0	0.933848944091108	0	0	0	0	0	0	0	1.30312953384732	0	0	0	0.867249350114068
ENSSSAG00000002674	15.7188795024556	20.8843351480081	15.292736168062	29.8831662109154	23.8703619414805	31.8594989248087	11.5491447088632	9.2845440134807	20.4210436502565	14.7455835170833	15.5367105106575	3.90938860154197	25.8152831418693	13.435005281857	11.2949478476149	23.4157324530798
ENSSSAG00000002676	82.0874818461568	120.765938029786	166.420952417145	183.968241985948	230.348992735287	168.589848477112	195.447064303839	90.9885313321109	187.436007789854	135.391266838674	158.637991529872	157.678673595526	275.094110980545	248.547597714355	326.684645438709	314.811514091407
ENSSSAG00000002677	155.442252857616	256.968123777664	276.168823740884	211.04986136459	188.575859337696	226.998929839262	292.282200708922	155.980339426476	206.398405465093	217.162229978863	216.696225543382	244.988352363297	223.463544696806	248.547597714355	199.833692688572	203.803597276806
ENSSSAG00000002678	10.479253001637	2.72404371495757	0.899572715768353	8.40464049681997	11.9351809707403	9.29235385306919	4.44197873417815	10.2129984148288	5.10526091256413	8.04304555477269	2.45316481747224	7.81877720308394	8.06727598183417	6.71750264092851	1.73768428424845	27.7519792036502
ENSSSAG00000002679	753.632945034397	637.426229300072	533.446620450633	614.472605211949	661.20902577901	588.073250987093	507.273971443145	737.192794670368	649.097458883154	687.680394933065	629.645636484542	646.352248788273	581.650598290244	534.713210217909	671.614975862026	571.517321725171
ENSSSAG00000002682	1295.93428786911	1215.83151144273	1087.58341336394	1112.21409241251	1070.5857330754	957.112446866127	1118.49024526606	1050.08192792467	1063.35291578836	1190.37074210636	1111.28366231493	1118.085140041	1013.24986331837	1128.54044367599	946.169092773281	966.115776027071
ENSSSAG00000002683	344.068806887083	335.965391511434	359.829086307341	323.111734655523	409.376707296391	369.039195879034	349.139528506403	259.038777976112	393.834413254947	327.083852560756	387.600041160614	351.844974138777	405.783981886259	373.493146835625	471.781283173454	398.067451702357
ENSSSAG00000002684	0	0	0	0	0	0	0	0	0	0	0	0	0	0	0	0
ENSSSAG00000002685	952.738752065501	855.349726496678	970.638960314053	769.491529931073	609.887747604827	576.12593889029	787.118631696369	801.256148363385	553.556147519453	652.82719752905	556.050691960375	680.233616668303	685.718458455904	896.114852299863	572.566971659864	690.330482690798
ENSSSAG00000002687	0	0	0	0	0	0	0	0	0	0	0	1.30312953384732	0	0	0	0
ENSSSAG00000002688	290.799270795428	275.128415210715	172.717961427524	324.979432543705	578.856277080902	444.705505825454	246.08562187347	364.882579729792	367.578785704617	286.868624786893	359.797506562596	264.535295371007	584.877508682977	454.103178526767	606.451815202709	627.021280132471
ENSSSAG00000002694	3629.3146229003	3319.70127396163	2246.23307127358	2840.76848792515	2850.12121581277	2771.77640645835	2199.66786916502	3140.96123976052	2655.46499752086	3028.20665137192	3148.22818242271	2507.22122312225	2725.93255426177	2489.50647872811	2446.65947222182	2848.91411512471
ENSSSAG00000002696	1218.21316144031	1752.46812328937	1658.81208787684	1617.4263711658	1691.21514355389	1588.99250887483	1581.34442936742	973.020212612778	1663.5857345084	1675.63449057764	1612.54700668509	1740.98105722002	1682.02704221242	1565.17811533634	1535.24406513351	1724.09170802677
ENSSSAG00000002698	4727.88964590524	4117.8460824442	2504.4104406991	3952.98258033766	5010.38897151676	4948.84216632028	2299.16819281061	3722.17369500441	4251.2236941909	4604.64358010736	4761.59291071362	3621.39697456171	4276.46299797029	3917.64754018951	4256.45765426658	4982.34751640532
ENSSSAG00000002699	13674.5518960529	11954.9198503771	10123.791343257	11069.845383256	15339.0945835954	14537.2238635658	9129.15469448294	12316.8760882835	15953.9403517629	13654.4103368191	14343.6546877602	13328.4088721904	14755.8544983729	13559.9508309783	20230.1204372205	14516.0196222093
ENSSSAG00000002706	267.220951541745	276.94444435402	233.888906099772	254.006912792781	269.73508993873	272.133219982741	195.447064303839	360.240307723051	278.6013812285	298.933193119052	289.473448461725	286.688497446411	289.615207747847	259.295601939841	237.193904799913	274.050794636045
ENSSSAG00000002708	83.8340240130963	68.1010928739393	71.0662445456999	65.3694260863775	58.4823867566272	78.3212681901546	55.9689320506447	77.9901697132379	63.451099913297	79.0899479552648	67.0531716775747	87.3096787677707	78.2525770237914	60.4575237683566	60.8189499486958	71.1144467093535
ENSSSAG00000002709	7.85943975122778	18.1602914330505	8.09615444191518	11.2061873290933	21.4833257473325	23.8946241936065	18.6563106835482	12.998361618873	16.0451057252015	9.3835531472348	16.3544321164816	11.7281658046259	25.8152831418693	12.0915047536713	17.3768428424845	36.4244727047908
ENSSSAG00000002710	1932.54890771856	1890.48633818056	1701.99157823372	1947.07504842996	1798.63177229056	1867.76312446691	1856.74711088647	1704.64228087506	1861.96158711089	2064.38169239166	1956.80780273703	1910.38789662018	1971.64224996027	2090.48682185695	1644.71817504116	2005.94774681384
ENSSSAG00000002712	1575.38103457943	1230.35974458917	1221.61974801342	1274.70380868436	1310.48287058728	1146.94196129311	1104.27591331669	1719.49755129663	1349.97684987946	1347.21013042443	1362.32419530292	1287.49197944116	1152.00701020592	1207.80697483895	1422.29458665736	1192.46785640684
ENSSSAG00000002713	2.61981325040926	1.81602914330505	1.79914543153671	6.53694260863775	1.19351809707403	3.98243736560108	2.66518724050689	2.78536320404421	1.45864597501832	4.02152277738634	4.90632963494449	3.90938860154197	2.42018279455025	6.71750264092851	6.08189499486958	4.33624675057034
ENSSSAG00000002716	0	0	0	0	0	0	0	1.85690880269614	0	0	0	0	0	0	0	0
ENSSSAG00000002720	49.7764517577759	29.0564662928808	80.0619717033834	60.700181365922	11.9351809707403	31.8594989248087	29.3170596455758	45.4942656660555	27.7142735253481	26.8101518492423	37.6151938679077	45.6095336846563	22.5883727491357	32.2440126764569	35.6225278270932	29.4864779038783
ENSSSAG00000002721	1294.18774570217	991.551912244557	1330.46804662139	1083.26477514568	941.685778591406	866.843866579169	1562.68811868387	1955.32496923904	1163.27016507711	1139.4314535928	1058.94947954219	1257.52000016267	1085.85534715488	1089.5789283586	1198.13331398931	935.762048773079
ENSSSAG00000002723	66.3686023437013	54.4808742991515	62.0705173880164	43.8909003722821	65.6434953390714	54.4266439965481	72.8484512405217	90.9885313321109	71.4736527758978	65.6848720306436	60.511398830982	88.612808301618	43.5632903019045	64.4880253529137	46.0486335325839	58.9729558077566
ENSSSAG00000002724	682.024716189877	760.008196473163	627.90175560631	612.604907323766	624.209964769715	663.739560933514	596.113546126708	711.196071432622	603.879433657586	690.361410117989	675.438046410691	695.871171074471	617.953340208497	652.941256698251	492.633494584436	619.216035981444
ENSSSAG00000002725	11.3525240851068	7.2641165732202	8.99572715768353	13.0738852172755	9.5481447765922	10.6198329749362	8.88395746835631	3.71381760539228	3.64661493754581	6.70253796231057	12.2658240873612	10.4250362707786	9.680731178201	13.435005281857	12.1637899897392	6.07074545079847
ENSSSAG00000002726	7028.95895084804	4870.59016234414	3702.64129810254	4838.27137933603	3310.81920128335	3539.0593388975	2571.90568708915	5773.1294675823	3884.37423147379	4362.01170587172	4560.4333956809	3819.47266370651	4245.80734923932	4674.03833755806	3879.38016458467	3466.39565240593
ENSSSAG00000002727	406.944324896905	444.927140109737	473.175248494154	472.5275657101	453.53687688813	468.600130019061	421.099584000089	402.020755783715	466.037389018354	449.070043474808	439.116502327532	433.942134771159	462.254913759098	423.202666378496	459.617493183715	480.456139963193
ENSSSAG00000002728	1184.15558918499	791.788706481001	1074.98939534318	1112.21409241251	961.975586241665	901.358323747712	1139.81174319011	1720.42600569797	985.315356124877	890.097041394844	897.858323194841	978.65027991934	1097.14953352945	1012.99939825202	1629.07901648292	965.248526676957
ENSSSAG00000002730	1054.91146883146	809.948997914052	961.643233156369	903.965777880192	1731.79475885441	1432.34997249452	1090.06158136732	1815.12835463548	897.067274636268	831.114707326511	844.706418816276	1129.81330584563	2028.91990943129	1823.130216748	2903.67043897916	1956.51453385734
ENSSSAG00000002733	561.513306671051	470.351548116008	643.194491774372	570.581704839667	519.180372227201	439.395589337986	581.010818430502	609.994541685682	604.608756645095	537.543544577308	529.065878968181	496.49235239583	626.827343788515	532.026209161538	755.023821505952	670.383747638174
ENSSSAG00000002734	478.552553741425	404.066484385373	565.831238218294	454.784435772369	532.309071295015	512.406941040673	566.796486481132	635.06281052208	409.150195992639	424.94090681049	403.954473277096	564.255088155891	505.818204061002	815.504820608721	986.135831310996	611.410791830418
ENSSSAG00000002735	695.123782441924	561.15300528126	447.087639736871	582.721741112851	646.886808614122	604.003000449498	554.358946025434	728.836705058235	611.901986520186	581.780295128558	674.620324804867	568.164476757433	526.793121613771	521.278204936052	626.435184471566	626.154030782357
ENSSSAG00000002736	151.949168523737	440.387067251474	403.008576664222	352.061051922348	608.694229507753	465.945171775327	389.117337114006	320.316768465084	533.864426856706	525.478976245149	451.382326414893	405.273285026518	472.742372535482	467.538183808624	269.34106405851	424.084932205779
ENSSSAG00000002737	1085.4759567529	1407.42258606141	1728.07918699101	1457.73820172622	1534.8642728372	1446.95224283506	1544.92020374716	1206.06226735114	1426.55576356792	1404.8519569003	1442.46091267368	1310.94831105041	1201.21739369511	1283.04300441735	1104.29836263989	1330.36050307498
ENSSSAG00000002738	0	0	0	0	0	0	0	0	0	1.34050759246211	0	1.30312953384732	1.61345519636683	0	0.868842142124225	0
ENSSSAG00000002739	6.98616866775803	5.44808742991515	3.59829086307341	13.0738852172755	1.19351809707403	6.63739560933514	1.77679149367126	5.57072640808842	5.10526091256413	5.36203036984846	7.35949445241673	9.12190673693127	3.22691039273367	2.6870010563714	6.9507371369938	0
ENSSSAG00000002740	268.094222625214	327.793260366561	257.277796709749	353.92874981053	375.958200578318	461.962734409726	297.612575189936	220.043693119493	459.473482130772	266.761010899961	272.301294739419	307.538569987968	353.346688004337	314.379123595454	476.9943360262	506.473620466615
ENSSSAG00000002744	2818.04578635689	2716.77959838435	2036.63262849955	2619.44628817556	3138.95259530469	3154.09039355606	1555.58095270919	2854.99728414532	3121.50238653921	2768.14817843427	2915.17752476285	2281.77981376666	2996.18629965321	2335.00391798675	3364.156774305	2928.70105533521
ENSSSAG00000002746	81.2142107626871	91.709471736905	81.8611171349201	90.5833475768374	84.7397848922558	69.0289143370854	77.2904299746999	69.6340801011053	91.8946964261543	92.4950238798859	99.7620359105379	99.0378445723966	70.9920286401407	61.8010242965423	72.1138977963107	94.5301791624334
ENSSSAG00000002749	165.048234775783	165.258652040759	205.102579195184	211.983710308681	239.897137511879	185.847077061384	164.353213164592	154.12343062378	172.120225052162	103.219084619583	164.36204277064	166.800580332457	209.749175527688	208.242581868784	309.307802596224	246.298815432395
ENSSSAG00000002750	739.660607698881	602.921675577276	459.681657757628	572.449402727849	571.695168498458	572.143501524689	483.287286278583	776.187879526987	688.480900208648	840.498260473746	726.136785971784	720.63063221757	532.440214801055	501.125697013267	467.437072462833	599.269300928821
ENSSSAG00000002751	1426.05167930611	1481.87978093692	1868.41253065087	1435.32582706803	1599.31425007919	1839.8860629077	1626.65261245604	1362.04260677762	1552.728640407	1635.41926280378	1770.36727660914	1946.8755235679	2156.38286994427	1798.94720724066	2352.8245208724	1889.73633389855
ENSSSAG00000002755	614.782842762706	531.188524416727	461.480803189165	523.889257635111	436.827623529093	456.652817922257	410.438835038061	661.059533759826	566.683961294618	553.629635686853	499.627901158514	486.067316125052	425.145444242661	411.111161624825	449.191387478224	437.960921807604
ENSSSAG00000002756	4151.53073081521	4768.89253031906	5312.87645932789	5180.99394181746	3562.65151976597	3605.43329499085	4858.63633944406	3404.64228974337	4332.90786879193	4178.36216570441	3838.38521773824	4528.37513011945	3170.43946086083	4281.73618332783	3092.20918382012	3361.45848104213
ENSSSAG00000002757	996.402306238989	1030.59653882562	1215.32273900304	1000.15221912158	1027.61908158074	1072.60313046856	1074.95885367111	781.758605935075	980.210095212313	989.294603237041	980.448205383073	1043.80675661171	963.232752231	1055.99141515396	1051.29899197031	1015.54898898357
ENSSSAG00000002759	307.391421381353	332.333333224824	358.029940875805	381.944218133263	355.66839292806	337.179696954225	296.724179443101	307.318406846211	317.984822553994	371.320603112006	354.073455321827	285.385367912564	304.136304515148	290.196114088112	293.668644037988	371.182721848821
ENSSSAG00000002760	267.220951541745	356.849726659442	406.606867527296	440.776701611003	491.729455994499	418.155923388114	368.684234936787	330.529766879913	549.180209594398	367.299080334619	466.101315319726	392.241989688044	530.020032006505	282.135110918997	529.993706695777	509.942617867072
ENSSSAG00000002761	15.7188795024556	22.7003642913131	26.0876087572822	15.8754320495488	25.0638800385545	19.9121868280054	28.4286638987402	24.1398144350498	27.7142735253481	32.1721822190908	22.8962049630743	18.2438134738625	18.5547347582186	20.1525079227855	17.3768428424845	17.3449870022813
ENSSSAG00000002762	718.702101695607	895.302367649389	735.850481498513	840.464049681997	926.170043329444	955.78496774426	817.32408708878	588.640090454677	800.06731729755	869.989427507912	810.362111371664	775.362072639158	751.063393908761	806.100316911421	692.467187273007	794.400404704486
ENSSSAG00000002763	22.7050481702136	24.5163934346182	31.4850450518924	18.6769788818222	31.0314705239247	30.5320198029416	21.3214979240551	22.2829056323537	23.3383356002932	20.1076138869317	30.255699415491	16.9406839400152	31.4623763291533	32.2440126764569	28.6717906900994	31.2209766041064
ENSSSAG00000002765	195.612722697225	241.531876059571	234.78847881554	192.372882482768	217.220293667473	233.636325448597	181.232732354469	175.477881854785	274.225443303445	357.915527187385	318.093704665568	329.691772063373	247.665372642309	255.265100355283	278.898327621876	288.794033587984
ENSSSAG00000002767	1089.84231217025	770.904371332993	685.474409415485	762.954587322435	896.332090902593	751.353182976738	653.859269671024	700.054618616445	835.804143685499	923.609731206397	876.597561443415	736.268186623738	798.660322201583	855.809836454292	764.581085069318	793.533155354372
ENSSSAG00000002769	516.976481414094	643.78233130164	635.997910048226	524.823106579202	729.23955731223	793.832514876482	528.5954693672	713.052980235318	576.165160132237	565.694204019012	500.445622764338	728.449409420654	726.861565963259	490.377692787781	746.335400084709	641.76451908441
ENSSSAG00000002771	7.85943975122778	8.17213114487272	5.39743629461012	8.40464049681997	13.1286990678143	11.9473120968032	14.2143319493701	3.71381760539228	6.56390688758245	5.36203036984846	9.81265926988897	5.2125181353893	8.06727598183417	4.03050158455711	6.9507371369938	6.93799480091254
ENSSSAG00000002772	155.442252857616	129.846083746311	169.11967056445	149.415831054577	90.7073753776259	124.783037455501	113.714655594961	146.695795412995	151.699181401906	146.11532757837	125.929127296909	123.797305715496	142.790784878465	131.663051762199	160.735796292982	97.9991765628896
ENSSSAG00000002773	18.3386927528648	11.8041894314828	0	11.2061873290933	8.35462667951818	7.96487473120216	6.21877022784941	7.42763521078456	12.3984907876557	12.064568332159	7.35949445241673	22.1532020754045	17.7480071600352	24.1830095073426	25.1964221216025	11.2742415514829
[truncated: 57,608 more rows]
