# Supplementary material for: Developmental transition of visual and nonvisual photoreception and circadian clock during smoltification in the eye and brain of Atlantic salmon
Source: PLoS One. 2026 May 21;21(5):e0349748. doi: 10.1371/journal.pone.0349748 (PMC13193417; doi:10.1371/journal.pone.0349748)
Supplement: S2 Table — (XLSX) [file pone.0349748.s002.xlsx]

## Sheet: Sheet1
ID	Parr	Parr	Parr	Parr	ParrWS	ParrWS	ParrWS	ParrWS	MidSmolt	MidSmolt	MidSmolt	MidSmolt	PeakSmolt	PeakSmolt	PeakSmolt	PeakSmolt	PostSmolt	PostSmolt	PostSmolt	PostSmolt
ENSSSAG00000000040	556.023845492677	604.729616134147	368.834786029328	161.148529177307	473.261958423437	568.113845141709	331.136770563512	406.573863848679	746.657712898481	492.647428730136	561.914384408357	476.769520682521	359.266123413163	527.652376951359	470.596868479578	336.808930767501	455.830823977	323.932667336153	347.196100124565	527.900520554968
ENSSSAG00000000041	0	2.81269588899603	5.88119248793916	0	1.49766442539062	2.55523468579479	0	2.18197064677287	2.45207787487186	7.07149419229861	4.99479452807428	0	4.58637604357229	2.16546803126413	3.64239062290695	1.60385205127382	1.74647825278544	9.25521906674722	1.74909874118169	4.73029140282229
ENSSSAG00000000044	27.7498037491724	49.6909607055966	50.4102213251928	31.3022322862394	93.604026586914	77.5087854691088	71.5521665036734	39.2754716419117	52.719674309745	27.5002551922724	86.5764384866209	79.2963859763029	38.2198003631024	173.23744250113	25.4967343603487	96.231123076429	92.5633473976283	66.3290699783551	106.695023212083	78.52283728685
ENSSSAG00000000048	78.1105587013742	85.318441966213	81.4965244757284	63.7638065090062	137.785127135937	147.351866880833	103.168240075064	129.463591708524	100.535192869746	116.286793384466	124.869863201857	129.847832036196	94.785104900494	101.055174792326	131.12606242465	105.052309358435	136.225303717264	132.65813995671	97.0749801355836	125.825751315073
ENSSSAG00000000049	458.385647115959	428.467340423729	393.199726336504	485.764271404975	361.685958731836	408.837549727167	406.016944811542	305.475890548202	445.052134289242	325.288732845736	372.944658096213	366.745785140401	284.355314701482	389.784245627543	359.868193543207	287.089517178013	385.971693865582	418.027394514749	351.568846977519	349.095505528285
ENSSSAG00000000051	508.746402068161	658.170838025072	633.48844798659	505.47308432594	861.157044599609	778.494834272147	833.665939961405	1103.34982371815	562.751872283092	760.578486460561	810.821645057392	795.937474237141	721.589830855374	516.825036795039	699.338999598135	658.381267047902	764.957474720022	791.321230206887	601.6899669665	676.431670603587
ENSSSAG00000000052	13846.1243003278	21008.0255949114	24433.834276321	8788.97122081411	39754.7533397814	38596.8199289304	40463.5821597634	38090.661580714	25546.9733393525	33777.3848703028	38610.5941677689	38144.5352690758	26386.9501706859	26328.4821467864	38654.5062465377	23562.1904852636	36393.113831543	32226.6727904138	37541.7808313531	29374.1635532459
ENSSSAG00000000055	1.02777050922861	0	4.2008517770994	3.47802580958216	5.24182548886718	4.25872447632466	4.99201161653536	2.90929419569716	7.35623362461558	9.42865892306481	3.32986301871619	4.95602412351893	3.05758402904819	0	7.2847812458139	7.21733423073217	19.2112607806398	15.4253651112454	34.1074254530429	24.5975152946759
ENSSSAG00000000057	173.693216059635	228.765932305011	251.210936270544	127.527613018012	418.597206896679	412.244529308227	387.712902217579	322.204332173461	294.249344984623	381.860686384125	384.59917866172	387.561086459181	322.575115064584	238.201483439054	338.013849805765	220.52965705015	447.098432713072	401.05949289238	464.385715783738	385.991778470299
ENSSSAG00000000059	4.11108203691443	7.50052237065609	5.04102213251928	1.15934193652739	8.23715433964843	5.96221426685452	3.3280077443569	8.0005590381672	11.0343504369234	4.7143294615324	4.16232877339524	7.92963859763029	3.05758402904819	9.38369480214456	12.3841281178836	8.01926025636908	12.2253477694981	6.17014604449815	13.1182405588626	7.56846624451566
ENSSSAG00000000063	361.77521924847	252.205064713311	199.960544589932	474.170852039701	289.04923410039	244.450784941035	342.784797668761	274.928301493382	193.714152114877	282.859767691944	318.001918287396	317.185543905212	357.737331398639	247.585178241199	267.35147172137	326.383892434222	309.126650743023	286.911791069164	381.303525577607	282.871425888773
ENSSSAG00000000067	3.08331152768582	0	5.04102213251928	3.47802580958216	14.9766442539062	8.51744895264932	11.6480271052492	7.27323548924291	3.67811681230779	11.0001020769089	9.15712330146952	2.97361447411136	7.64396007262048	4.33093606252826	8.0132593703953	0.801926025636908	8.7323912639272	21.5955111557435	7.87094433531758	16.0829907695958
ENSSSAG00000000069	1.02777050922861	3.75026118532805	2.52051106625964	2.31868387305477	1.49766442539062	1.70348979052986	6.65601548871381	1.45464709784858	8.58227256205151	0.785721576922067	5.82726028275333	2.97361447411136	6.11516805809639	2.88729070835217	1.45695624916278	2.40577807691072	0	3.08507302224907	1.74909874118169	1.89211656112892
ENSSSAG00000000073	246.664922214866	316.89707016022	334.387801457112	382.582839054037	441.811005490234	373.06426412604	480.897119059573	408.755834495451	420.531355540524	410.932384730241	399.583562245943	340.974459698103	400.543507805313	492.283065774045	365.696018539858	306.335741793299	630.478649255543	485.899001004229	355.067044459882	592.232483633351
ENSSSAG00000000075	897.243654556575	1127.89105148741	1281.25979201532	507.791768198995	1375.60477472129	1461.59424027462	1184.77075699106	1293.90859353631	1634.30990360209	1191.93963219078	1270.34274164023	1146.82398218228	1083.91353829758	1024.26637878793	1258.81019927664	901.364852815885	1269.68968977501	1169.2426754324	965.50250513229	1274.34050392032
ENSSSAG00000000076	0	0	1.68034071083976	1.15934193652739	0	0	0	0	0	0	1.66493150935809	0.991204824703787	0	0	0	0.801926025636908	0	0	1.74909874118169	0
ENSSSAG00000000077	46.2496729152874	57.1914830762527	31.9264735059555	69.5605161916431	23.2137985935547	27.2558366484778	28.2880658270337	27.6382948591231	35.555129185642	36.9289141153372	18.314246602939	16.8504820199644	39.7485923776265	36.0911338544021	26.2252124849301	34.4828191023871	19.2112607806398	24.6805841779926	8.74549370590843	25.5435735752404
ENSSSAG00000000078	124.360231616662	143.447490338798	147.029812198479	129.846296891067	134.789798285156	149.055356671363	124.800290413384	141.828092040237	94.4049981825666	168.144417461322	193.132055085539	177.425663621978	246.13551433838	106.107933531942	193.77518113865	102.646531281524	225.295694609322	95.6372636897213	174.035324747578	140.01662552354
ENSSSAG00000000079	308.331152768582	274.706631825279	252.891276981384	294.472851877956	324.24434809707	367.102049859186	344.44880154094	342.569391543341	266.050449423597	381.074964807203	332.986301871619	358.816146542771	348.564579311494	261.299809105872	373.709277910253	358.460933459698	331.830868029233	333.1878864029	381.303525577607	371.800904261832
ENSSSAG00000000080	1747.20986568863	1711.05666580592	1622.36895631579	1212.67166560765	1463.96697581933	1662.60603555715	1460.99539977268	1515.74227595822	1875.83957427697	1422.15605422894	1391.05027606869	1275.68060939377	1316.28992450525	1357.74845560261	1325.83018673813	1350.44342717255	1329.06995036972	1503.97309834642	1371.29341308644	1386.9214393075
ENSSSAG00000000082	10.2777050922861	17.8137406303082	23.5247699517567	16.2307871113834	30.7021207205078	17.8866428005636	38.2720890601044	24.7290006634259	24.5207787487186	36.1431925384151	30.8012329231248	20.8153013187795	18.3455041742892	15.8800988959369	34.9669499799067	12.8308164101905	45.4084345724214	53.9887778893588	34.1074254530429	46.3568557476584
ENSSSAG00000000083	1.02777050922861	0.937565296332011	4.2008517770994	2.31868387305477	1.49766442539062	4.25872447632466	1.66400387217845	2.18197064677287	6.13019468717965	3.14288630768827	2.49739726403714	0.991204824703787	1.5287920145241	0.721822677088043	3.64239062290695	2.40577807691072	0	7.71268255562268	6.99639496472674	3.78423312225783
ENSSSAG00000000085	16.4443281476577	19.6888712229722	31.0863031505356	47.5330193976228	18.7208053173828	25.5523468579479	33.280077443569	25.4563242123502	17.164545124103	24.3573688845841	24.1415068856924	23.7889157928909	22.9318802178615	18.0455669272011	23.3112999866045	35.284745128024	24.4506955389961	23.1380476668681	22.7382836353619	25.5435735752404
ENSSSAG00000000089	721.494897478483	765.053281806921	926.707902028128	585.46767794633	679.190816914648	758.052956785789	592.385378495529	696.775959869471	1010.25608444721	564.933813806966	673.464795535349	600.670123770495	663.495734303458	759.357456296621	601.722930904229	684.84482589392	572.844866913624	674.088455361422	740.743316890444	655.618388431169
ENSSSAG00000000090	84.2771817567459	134.071837375478	153.751175041838	183.176025971327	165.491919005664	166.941999471927	222.976518871913	156.374563018723	74.7883751835917	121.78684442292	144.849041314154	136.786265809123	142.177657350741	83.731430542213	99.8015030676505	59.3425258971312	90.8168691448428	146.540968556831	133.806053700399	94.6058280564458
ENSSSAG00000000091	1190.15824968673	1093.20113552313	1030.88902610019	1169.77601395613	1038.6302790084	1034.87004774689	968.450253607859	1026.9808510811	1254.23783299696	940.508727575715	914.047398637594	909.926029078076	854.59473611897	930.429430766487	865.432012002692	825.181880380379	939.605299998566	893.128639941107	922.649585973339	971.601854139698
ENSSSAG00000000094	580.690337714164	720.050147582985	802.362689425986	411.566387467222	1176.41540614434	1095.3439353107	1114.88259435956	1003.70649751552	1085.0444596308	993.152073229493	1148.80274145709	1103.21096989531	724.647414884422	938.369480214456	1051.92241189553	674.41978756064	1060.11229944076	760.470499984397	819.45276024362	919.568648708653
ENSSSAG00000000096	620.773387574079	487.533954092646	436.888584818338	677.055690931993	445.555166553711	424.168957841936	572.417332029388	450.94060033306	384.976226354882	465.147173537864	458.688630828155	474.787111033114	591.642509620826	466.297449398876	521.590337200276	545.309697433098	487.267432527137	521.377340760093	597.317220113546	491.950305893518
ENSSSAG00000000097	366.914071794613	350.649420828172	195.759692812832	323.456400291141	268.830764357617	404.578825250842	572.417332029388	234.925506302546	353.099213981548	510.719024999344	257.231918195826	495.602412351893	347.03578729697	286.563602803953	326.358199812463	310.345371921483	295.154824720739	498.239293093225	334.077859565702	269.626609960871
ENSSSAG00000000100	391.5805640161	557.851351317547	664.574751137125	284.038774449209	769.799514650781	760.608191471584	738.817719247233	753.507196685565	736.849401398994	686.720658229887	709.260822986548	725.561931683172	606.930429766066	601.27829001434	718.279430837251	567.763626150931	607.774431969333	569.195972604954	609.560911301817	597.908833316738
ENSSSAG00000000105	3423.50356624049	2539.86438776342	2153.35662094115	4640.84577191912	1967.93105496328	1941.97836120404	2462.72573082411	2075.78140862993	1866.03126277748	2169.37727388183	2055.35794830257	2386.82121788672	2745.71045808528	2706.11321640307	2442.5871517214	3005.61874408713	1884.45003475549	2082.42429001812	2725.97038813166	2027.40289524963
ENSSSAG00000000106	69.8883946275454	84.380876669881	67.2136284335904	115.934193652739	53.9159193140625	60.4738875638101	86.5282013532795	72.0050313435048	57.6238300594887	65.2148908845316	39.9583562245943	50.5514460598931	48.9213444647711	91.6714799901815	50.2649905961159	64.1540820509527	64.6196953530612	44.7335588226116	69.0894002766766	52.9792637116096
ENSSSAG00000000108	45.2219024060588	38.4401771496125	39.4880067047344	30.142890349712	35.1951139966797	23.8488570674181	19.9680464661414	23.2743535655773	29.4249344984623	26.7145336153503	35.796027451199	33.7009640399287	50.4501364792952	25.2637936980815	28.4106468586742	27.2654848716549	43.661956319636	27.7656572002417	35.8565241942246	13.2448159279024
ENSSSAG00000000109	145.943412310462	174.387145117754	159.632367529777	126.368271081485	103.338845351953	137.130928137654	149.760348496061	108.371208789719	180.227723803082	168.144417461322	111.550411126992	122.90939826327	168.167121597651	223.765029897293	157.35127490958	113.873495640441	181.633738289686	215.955111557435	136.429701812171	198.672238918536
ENSSSAG00000000110	577.607026186478	520.348739464266	494.02016898689	405.769677784585	435.071515575976	394.357886507663	404.352940939364	404.391893201906	483.059341349756	402.289447384099	337.981096399693	356.833736893363	440.29210018294	379.678728148311	375.166234159416	388.9341224339	326.591433270877	359.411007092017	368.185285018745	385.991778470299
ENSSSAG00000000113	14.3887871292005	12.1883488523161	14.282896042138	11.5934193652739	14.2278120412109	19.5901325910934	9.98402323307071	15.2737945274101	11.0343504369234	7.07149419229861	9.98958905614857	13.876867545853	10.7015441016687	20.2110349584652	24.0397781111859	12.0288903845536	12.2253477694981	6.17014604449815	2.62364811177253	13.2448159279024
ENSSSAG00000000114	0	0	1.68034071083976	2.31868387305477	0	0	0	0	0	0	0	0	0	0.721822677088043	0	0	3.49295650557088	1.54253651112454	0	0
ENSSSAG00000000115	16.4443281476577	27.1893935936283	10.0820442650386	30.142890349712	30.7021207205078	22.9971121721532	31.6160735713906	18.9104122720316	7.35623362461558	12.5715452307531	23.3090411310133	22.7977109681871	24.4606722323856	41.1438925940184	10.1986937441395	24.8597067947442	31.4366085501379	29.3081937113662	33.232876082452	17.0290490501602
ENSSSAG00000000122	0	2.81269588899603	0	0	0.748832212695312	4.25872447632466	4.99201161653536	5.09126484247004	0	1.57144315384413	1.66493150935809	0.991204824703787	1.5287920145241	1.44364535417609	2.18543437374417	0.801926025636908	3.49295650557088	7.71268255562268	1.74909874118169	2.83817484169337
ENSSSAG00000000128	1820.18157184386	1321.96706782814	1215.72650429257	2596.92593782134	721.874253038281	866.224558484435	838.65795157794	999.342556221976	1105.88712156721	733.078231268289	741.726987419031	833.603257575885	1166.46830708189	1219.1585016017	866.160490127273	1346.43379704437	633.971605761114	755.842890451023	773.101643602305	807.933771602047
ENSSSAG00000000130	17.4720986568863	38.4401771496125	35.287154927635	26.6648645401299	52.4182548886718	35.7732856011271	18.304042593963	32.0022361526688	67.4321415589761	55.0005103845447	42.4557534886314	40.6393978128553	47.392552450247	70.7386223546282	47.3510780977904	57.7386738458574	57.6337823419195	57.0738509116079	44.602017900133	68.116196200641
ENSSSAG00000000131	287.77574258401	239.079150564663	217.604122053749	302.588245433648	194.696375300781	192.494346329875	179.712418195273	202.195946600953	187.583957427697	183.858848999764	182.310000274711	167.51361537494	210.973298004325	302.44370169989	242.583215485603	313.553076024031	157.18304275069	124.945457401087	245.748373136027	184.481364710069
ENSSSAG00000000132	211.720724901093	367.525596162148	362.953593541388	132.164980764122	311.51420048125	376.4712437071	349.440813157475	331.659538309477	442.600056414371	312.717187614983	258.896849705184	286.458194339394	236.962762251235	300.278233668626	311.788637320835	253.408624101263	254.985824906674	348.613251514145	273.733952994934	260.166027155226
ENSSSAG00000000133	15.4165576384291	30.9396547789564	30.2461327951157	23.1868387305477	31.4509529332031	11.0726836384441	21.6320503383199	10.1825296849401	8.58227256205151	13.3572668076751	23.3090411310133	17.8416868446682	7.64396007262048	9.38369480214456	3.64239062290695	12.0288903845536	6.98591301114176	13.8828286001208	6.1218455941359	7.56846624451566
ENSSSAG00000000136	197.331937771893	136.884533264474	99.9802722949658	278.242064766573	44.1811005490234	65.5843569353997	104.832243947242	77.0962961859748	67.4321415589761	45.5718514614799	57.4401370728543	56.4986750081158	73.3820166971567	85.8968985734771	75.7617249564646	110.665791537893	71.605608364203	52.4462413782342	53.3475116060414	59.6016716755609
ENSSSAG00000000137	4.11108203691443	0.937565296332011	4.2008517770994	0	0.748832212695312	3.40697958105973	1.66400387217845	5.09126484247004	2.45207787487186	3.14288630768827	1.66493150935809	3.96481929881515	3.05758402904819	0.721822677088043	2.18543437374417	4.00963012818454	0	1.54253651112454	2.62364811177253	3.78423312225783
ENSSSAG00000000139	66.8050830998595	207.201930489375	179.796456059854	95.0660387952456	247.114630189453	197.604815701464	204.67247627795	164.37512205689	228.043242363083	271.073944038113	260.561781214542	158.592771952606	123.832153176452	129.20625919876	194.503659263231	113.873495640441	288.168911709597	274.571498980168	149.547942371034	228.000045616034
ENSSSAG00000000140	549.857222437305	476.283170536662	418.4048369991	266.648645401299	363.183623157226	428.427682318261	407.680948683721	348.387979934735	451.182328976422	352.788988038008	322.99671281547	334.036025925176	256.837058440048	336.369367523028	233.112999866045	288.693369229287	333.577346282019	370.208762669889	307.841378447977	287.601717291595
ENSSSAG00000000141	89.4160343028889	119.070792634165	107.541805493745	75.3572258742801	89.8598655234374	97.0989180602022	128.128298157741	131.645562355297	80.9185698707713	124.144009153687	114.880274145709	94.1644583468597	87.1411448278735	91.6714799901815	101.986937441395	123.496607948084	127.492912453337	60.1589239338569	62.0930053119498	92.7137114953169
ENSSSAG00000000142	250.77600425178	279.394458306939	269.694684089782	281.720090576155	262.840106656055	232.526356407326	266.240619548552	248.017330183183	191.262074240005	213.716268922802	214.776164707194	246.810001351243	321.04632305006	368.85138799199	259.338212350975	320.770410254763	225.295694609322	219.040184579684	268.486656771389	251.651502630146
ENSSSAG00000000145	0	0	68.8939691444302	166.945238859944	62.9019058664062	0	0	64.0044723053376	50.2675964348731	0	103.225753580202	0	111.601817060259	157.357343605193	116.556499933022	68.9656382047741	36.6760433084942	58.6163874227324	34.9819748236337	57.7095551144319
ENSSSAG00000000146	1.02777050922861	1.87513059266402	1.68034071083976	0	0	0	0	0.727323548924291	0	0.785721576922067	1.66493150935809	0	0	1.44364535417609	0	0	1.74647825278544	0	0	0.946058280564458
ENSSSAG00000000147	143.887871292005	111.570270263509	105.861464782905	155.35181949467	87.6133688853515	74.101805888049	61.5681432706027	79.2782668327477	78.4664919958995	70.7149419229861	74.9219179211143	70.3755425539688	87.1411448278735	126.318968490408	80.132593703953	107.458087435346	55.887304089134	60.1589239338569	60.3439065707682	65.2780213589476
ENSSSAG00000000149	510.801943086618	420.029252756741	364.633934252228	547.209394040926	291.295730738476	327.921784676999	317.824739586084	312.749126037445	321.222201608214	380.289243230281	357.96027451199	346.921688646325	450.993644284609	359.467693189845	407.947749765579	476.344059228323	309.126650743023	382.549054758885	412.787302918878	362.340321456187
ENSSSAG00000000151	126.415772635119	150.948012709454	105.861464782905	213.318916321039	103.338845351953	96.2471731649373	166.400387217845	62.549825207489	52.719674309745	61.2862829999213	108.220548108276	102.09409694449	145.235241379789	261.299809105872	32.7815156061626	153.167870896649	75.0985648697739	135.743212978959	159.167985447533	54.8713802727386
ENSSSAG00000000152	331.96987448084	481.908562314654	483.938124721851	339.687187402524	620.033072111718	614.959814381281	660.609537254846	511.308454893776	487.9634970995	665.506175652991	597.710411859556	563.995545256455	532.019621054386	547.863411909825	652.716399624926	502.807618074341	628.732171002758	578.451191671701	371.683482501108	610.207590964075
ENSSSAG00000000154	0	0	0	0	0	0	0	0	0	0	0	0	0	0	0	0	0	0	0	0
ENSSSAG00000000156	216.859577447236	201.576538711382	134.427256867181	268.967329274353	270.328428783008	190.790856539345	227.968530488448	182.558210779997	94.4049981825666	162.644366422868	221.435890744627	194.276145641942	198.742961888133	329.151140752148	83.7749843268599	291.901073331835	270.704129181743	303.879692691534	368.185285018745	195.834064076843
ENSSSAG00000000157	2.05554101845722	0	0	0	0.748832212695312	0	3.3280077443569	0	0	0.785721576922067	3.32986301871619	1.98240964940757	3.05758402904819	0	0.72847812458139	0	5.23943475835632	0	0	0.946058280564458
ENSSSAG00000000159	0	0	0	0	0	0	0	0	0	0	0	0.991204824703787	0	0	0	0	0	0	0	0
ENSSSAG00000000160	1571.46110861054	1360.40724497775	1576.99975712312	2276.94756333979	1040.87677564648	1220.55043491465	1159.81069890838	1165.89964892564	1346.19075330465	979.009084844896	991.466713822745	966.424704086192	1111.43179455902	1284.12254253963	1121.85631185534	1417.80521332605	904.675734942858	903.926395518978	1200.75628582123	931.867406355991
ENSSSAG00000000161	810.910931781372	717.237451693989	691.460202510562	920.517497602744	901.593984085156	904.553078771357	965.122245863502	891.698670981181	675.547454527197	1020.65232842177	909.05260410952	1035.80904181546	1086.97112232663	807.71957566152	998.743508801086	1052.12694563562	836.563083084225	957.915173408337	1049.45924470901	869.427559838737
ENSSSAG00000000163	447.080171514444	504.410129426622	556.192775287961	417.363097149859	1261.7822783916	1006.76246620315	830.337932217048	1243.72326866054	583.594534219502	886.293938768092	1409.36452267163	1355.96820019478	1259.72461996786	496.614001836574	662.915093369065	568.565552176568	1493.23890613155	1220.14638029951	962.004307649927	1334.88823387645
ENSSSAG00000000164	0	0	0	0	0	0	0	0	0	0	0	0	0	0	0	0	0	0	0	0
ENSSSAG00000000165	75.0272471736884	83.443311373549	121.824701535883	90.4286710491361	166.989583431055	169.497234157721	191.360445300522	165.829769154738	106.665387556926	201.930445268971	181.477534520032	175.44325397257	137.591281307169	108.273401563206	149.338015539185	85.8060847431492	176.394303531329	131.115603445586	97.9495295061744	93.6597697758813
ENSSSAG00000000166	138.749018745862	133.134272079146	109.222146204584	105.500116223992	143.026952624805	140.537907718714	163.072379473488	137.464150746691	100.535192869746	136.71555438444	117.377671409746	157.601567127902	162.051953539554	111.882514948647	147.881059290022	145.950536665917	141.464738475621	115.69023833434	137.304251182762	130.556042717895
ENSSSAG00000000167	0	0	0	0	0.748832212695312	0	0	0	0	0	0	0	0	0	0	0	0	0	0	0
ENSSSAG00000000169	0	0	0	0	0	0	0	0	1.22603893743593	0	0	0	0	0	0	0	0	0	0	0
ENSSSAG00000000170	306.275611750125	309.396547789564	395.720237402764	158.829845304252	430.578522299804	344.104937687032	356.096828646189	427.666246767483	361.681486543599	369.289141153372	432.049726678426	419.279640849702	321.04632305006	322.654736658355	372.980799785672	323.176188331674	483.774476021567	418.027394514749	330.579662083339	422.888051412313
ENSSSAG00000000172	2179.90125007388	1743.87145117754	2017.24902336313	3261.22886745154	1398.81857331484	1186.48063910405	1314.56305902098	1414.64430265775	1829.25009465441	1395.44152061359	1425.18137201053	1292.53109141374	1707.66068022342	2015.32891442982	1590.26774596118	1777.86999883703	1217.29534219145	1135.30687218766	1268.09658735672	1323.53553450968
ENSSSAG00000000174	29.8053447676296	25.3142630009643	31.0863031505356	51.011045207205	55.4135837394531	35.7732856011271	46.5921084209967	47.2760306800789	25.7468176861545	49.5004593460903	56.6076713181752	49.5602412351893	71.8532246826326	46.1966513336347	57.5497718419299	47.3136355125776	66.3661736058467	38.5634127781134	34.9819748236337	51.0871471504807
ENSSSAG00000000176	9.24993458305747	13.1259141486482	15.9632367529777	12.7527613018012	18.7208053173828	14.4796632195038	16.6400387217845	12.3645003317129	12.2603893743593	8.64293734614274	19.1467123576181	12.8856627211492	18.3455041742892	6.49640409379239	22.5828218620231	8.01926025636908	8.7323912639272	32.3932667336153	13.1182405588626	13.2448159279024
ENSSSAG00000000177	303.192300222439	334.710810790528	331.867290390853	598.220439248131	220.905502745117	242.747295150505	327.808762819155	234.925506302546	286.893111360007	301.717085538074	257.231918195826	233.924338630094	336.334243195301	336.369367523028	304.503856075021	336.007004741865	282.929476951241	384.09159127001	362.063439424609	316.929523989093
ENSSSAG00000000179	1.02777050922861	0	0	0	0	0	1.66400387217845	0	0	0.785721576922067	0	0	0	0	0	0	0	3.08507302224907	0	0
ENSSSAG00000000181	587.884731278764	619.73066087546	693.980713576821	444.027961689989	668.707165936913	660.954038725587	900.226094848543	646.590634993695	647.348558966171	660.006124614537	583.558494030012	536.241810164748	481.569484575091	773.072087161294	666.557483991972	603.850297304592	759.718039961666	729.619769761906	542.220609766323	598.854891597302
ENSSSAG00000000186	17.4720986568863	31.8772200752884	25.2051106625964	23.1868387305477	56.1624159521484	50.252948820631	84.8641974811011	42.9120893865332	28.1988955610264	52.6433456537785	47.4505480167057	58.4810846575234	42.8061764066747	27.4292617293456	30.5960812324184	16.0385205127382	78.5915213753448	57.0738509116079	83.0821902061301	31.2199232586271
ENSSSAG00000000188	142.860100782777	223.140540527019	261.292980535583	85.7913033030265	425.336696810937	381.581713078689	477.569111315216	352.751921228281	235.399475987698	419.575322076384	448.699041772007	354.851327243956	214.030882033374	293.781829574833	373.709277910253	205.293062563049	473.295606504854	374.836372203262	425.90554347774	368.016671139574
ENSSSAG00000000189	0	0	0	0	0	0	0	0	0	0	0	0	0	0	0	0	0	0	0	0
ENSSSAG00000000191	15.4165576384291	15.9386100376442	15.1230663975578	27.8242064766573	7.48832212695312	22.1453672768882	23.2960542104983	10.1825296849401	18.3905840615389	12.5715452307531	14.1519178295438	7.92963859763029	19.8742961888133	21.6546803126413	15.2980406162092	19.2462246152858	13.9718260222835	21.5955111557435	20.1146355235894	17.9751073307247
ENSSSAG00000000192	174.720986568863	138.759663857138	106.701635138325	259.692593782134	96.5993554376952	100.505897641262	106.496247819421	96.0067084580064	96.8570760574384	88.0008166152716	104.89068508956	100.111687295082	111.601817060259	108.995224240294	102.715415565976	105.052309358435	104.788695167126	103.349946245344	112.816868806219	94.6058280564458
ENSSSAG00000000193	123.332461107433	90.9438337442051	84.8572058974079	110.137483970102	117.566657393164	118.392540441825	119.808278796849	112.735150083265	95.6310371200025	110.001020769089	118.210137164425	125.883012737381	162.051953539554	108.995224240294	101.986937441395	135.525498332638	103.042216914341	94.0947271785967	166.16438041226	117.311226789993
ENSSSAG00000000195	38.0275088414585	37.5026118532805	42.8486881264139	64.9231484455336	23.96263080625	28.9593264390077	29.9520696992121	42.9120893865332	50.2675964348731	29.8574199230386	34.96356169652	23.7889157928909	21.4030882033374	42.5875379481945	32.0530374815812	26.463558846018	31.4366085501379	20.052974644619	36.7310735648154	27.4356901363693
ENSSSAG00000000202	403.913810126843	421.904383349405	477.216761878492	373.308103561818	545.898683054882	608.997600114426	519.169208119677	584.76813333513	472.024990912833	498.147479768591	541.102740541381	504.523255774227	660.43815027441	495.892179159486	574.040762170136	586.20792474058	492.506867285494	434.995296137119	524.729622354506	548.713802727386
ENSSSAG00000000205	226.109512030294	207.201930489375	233.567358806727	139.121032383286	250.858791252929	196.753070806199	216.320503383199	181.830887231073	203.522463614364	157.930036961336	203.954109896367	179.408073271385	152.87920145241	220.877739188941	196.689093636975	175.621799614483	192.112607806398	157.338724134703	162.666182929897	142.854800365233
ENSSSAG00000000210	248.720463233323	199.701408118718	238.608380939246	143.758400129396	211.919516192773	258.930448160539	249.600580826768	249.471977281032	317.544084795906	219.216319961257	231.425479800775	215.091446960722	206.386921960753	339.978480908468	238.940824862696	235.766251537251	202.591477323111	197.444673423941	191.526312159395	233.676395299421
ENSSSAG00000000213	29.8053447676296	29.0645241862924	36.1273252830549	20.8681548574929	48.6740938251953	45.9942243443063	44.9281045488182	32.7295597015931	33.1030513107701	73.0721066537523	48.2830137713847	59.4722894822272	35.1622163340542	32.4820204689619	32.0530374815812	36.0866711536609	59.3802605947049	78.6693620673514	58.5948078295865	47.3029140282229
ENSSSAG00000000214	3.08331152768582	15.0010447413122	3.36068142167952	20.8681548574929	3.74416106347656	3.40697958105973	8.32001936089226	4.36394129354575	2.45207787487186	0	8.32465754679047	0.991204824703787	1.5287920145241	2.16546803126413	3.64239062290695	0.801926025636908	5.23943475835632	0	0	1.89211656112892
ENSSSAG00000000215	321.692169388554	315.021939567556	398.240748469023	176.219974352163	537.661528715234	505.936467787369	527.489227480569	480.033542290032	474.477068787705	550.790825422369	516.128767901009	517.408918495377	423.475388023175	307.496460439506	387.5503622773	340.818560895686	527.436432341203	470.473635892984	476.629406972009	526.954462274403
ENSSSAG00000000220	0	0	0	1.15934193652739	0	0	0	0	0	0	0	0	0	0	0	0.801926025636908	0	0	0	1.89211656112892
ENSSSAG00000000221	2875.70188482165	2070.14417430108	2200.40616084467	3159.20677703713	1931.23827654121	1896.835881755	2063.36480150128	1914.31558076873	1911.39470346261	2058.59053153582	2346.72096244023	2668.32338810259	2681.50119347527	1522.32402597868	2032.45396758208	2518.84964652553	1973.52042564755	1784.71474337109	1609.17084188715	1938.47341687657
ENSSSAG00000000227	305.247841240897	488.471519388978	493.17999863147	491.560981087612	267.333099932226	342.401447896502	384.384894473222	325.840949918082	323.674279483085	300.14564238423	263.891644233258	237.889157928909	246.13551433838	498.779469867838	215.629524876092	352.045525254603	307.380172490237	337.815495936274	353.317945718701	315.983465708529
ENSSSAG00000000230	62.6940010629451	67.5047013359048	65.5332877227507	99.7034065413552	35.1951139966797	38.3285202869219	49.9201161653536	32.7295597015931	69.884219433848	31.4288630768827	49.1154795260638	47.5778315857818	62.680472595488	75.0695584171565	39.3378187273951	46.5117094869407	26.1971737917816	32.3932667336153	34.1074254530429	37.8423312225783
ENSSSAG00000000233	0	0.937565296332011	0.84017035541988	1.15934193652739	0	0.851744895264932	3.3280077443569	1.45464709784858	1.22603893743593	0.785721576922067	0.832465754679047	0	3.05758402904819	3.60911338544021	0.72847812458139	0.801926025636908	0	1.54253651112454	1.74909874118169	0.946058280564458
ENSSSAG00000000236	182.943150642692	166.886622747098	215.083610987489	192.450761463546	196.194039726172	176.311193319841	163.072379473488	186.194828524618	170.419412303594	158.715758538258	174.8178084826	169.496025024347	151.350409437886	192.004832105419	163.907578030813	138.733202435185	150.197129739548	100.264873223095	127.684208106263	151.369324890313
ENSSSAG00000000238	621.801158083308	799.743197771206	785.559282317588	475.330193976228	721.874253038281	773.384364900558	713.857661164556	755.689167332338	771.1784916472	682.006328768355	737.564658645636	679.966509746798	660.43815027441	643.144005285446	750.332468318832	638.333116406979	759.718039961666	748.1302078954	757.35975493167	755.900566171002
ENSSSAG00000000240	419.330367765272	427.529775127397	469.655228679713	562.280839215782	544.401018629492	551.078947236411	465.921084209967	608.042486900707	582.368495282067	532.719229153162	601.040274878272	478.751930331929	565.653045373916	428.762670190298	540.530768439392	441.861240125936	509.971649813348	509.037048671097	362.063439424609	547.767744446821
ENSSSAG00000000241	540.607287854248	530.661957723918	573.836352751778	693.286478043377	459.034146382226	417.354998679816	371.072863495795	430.57554096318	554.16959972104	462.004287230176	404.578356774017	332.053616275768	431.119348095795	568.796269545378	387.5503622773	547.715475510008	420.901258921291	475.101245426357	458.263870189602	460.730382634891
ENSSSAG00000000242	692.717323220082	980.693299963284	1234.2102521118	396.494942292366	2227.77583276855	2148.95237075342	2030.08472405771	2259.79426650777	1451.63010192414	2020.87589584356	2181.89274301378	2087.47736082617	1836.07920944344	1387.34318536322	1977.81810823848	1442.6649201208	2369.97098902984	1931.25571192792	2174.12973528884	1999.96720511326
ENSSSAG00000000243	766.716799884542	854.121984958462	896.461769233012	699.083187726014	738.348561717578	924.994956257716	840.321955450118	764.41704991943	979.605111011308	803.007451614353	811.654110812071	681.948919396205	782.741511436338	1122.43426287191	828.279627649041	982.359381405213	743.999735686597	876.160738318737	885.918512408524	817.394354407692
ENSSSAG00000000244	0	0	0	0	0	0	0	0	0	0	0	0	0	0	0	0	0	0	0	0
ENSSSAG00000000248	210.692954391865	216.577583452695	189.038329969473	239.983780861169	122.059650669336	126.909989394475	113.152263308135	128.736268159599	160.611100804107	134.358389653674	147.346438578191	133.812651335011	152.87920145241	166.741038407338	140.596278044208	168.404465383751	113.521086431054	117.232774845465	111.942319435628	135.286334120717
ENSSSAG00000000249	230.220594067208	238.141585268331	186.517818903213	375.626787434873	162.496590154883	123.503009813415	168.064391090024	152.010621725177	194.940191052313	150.858542769037	159.833424898377	152.645543004383	168.167121597651	184.064782657451	171.192359276627	163.592909229929	127.492912453337	166.59394320145	152.171590482807	124.879693034508
ENSSSAG00000000250	1680.40478258877	1701.6810128426	1897.94483289351	1268.32007856096	2173.1110812418	2219.64719706041	1407.74727586297	2285.25059072012	2236.29502188314	1961.16105599748	1982.93342764549	1736.59085288103	1836.07920944344	1221.32396963297	1989.47375823178	1546.11337742796	1928.11199107512	1972.90419772828	1416.76998035717	1926.17465922924
ENSSSAG00000000252	29.8053447676296	70.3173972249009	94.9392501624465	27.8242064766573	94.3528587996093	77.5087854691088	68.2241587593166	61.0951781096404	99.3091539323103	124.144009153687	84.0790412225838	43.6130122869666	50.4501364792952	57.7458141670434	92.5167218218366	56.1348217945836	71.605608364203	152.711114601329	103.196825729719	117.311226789993
ENSSSAG00000000255	2017.51350961576	1838.56554610707	1970.19948345962	2515.77200226443	2001.62850453457	2008.41446303471	2056.70878601257	2013.23158342244	1723.81074603492	1810.30251322844	1846.40904387813	1980.42723975817	1917.10518621322	1585.12259888534	1752.71836774283	1884.52616024673	1821.57681765521	2073.16907095138	2251.96462927142	1874.14145379819
ENSSSAG00000000256	323.747710407012	354.3996820135	350.35103821009	272.445355083936	238.877475849804	327.070039781734	292.864681503408	308.385184743899	342.064863544624	274.216830345802	287.200685364271	280.510965391172	252.250682396476	290.894538866481	300.132987327533	286.287591152376	298.64778122631	299.25208315816	227.382836353619	281.925367608208
ENSSSAG00000000258	800.633226689086	900.062684478731	1022.48732254599	628.363329597843	1507.39924415566	1881.50447364023	880.258048382401	1807.39901907686	982.05718888618	1200.58256953692	1799.7909616161	1541.32350241439	1904.87485009702	611.383807493572	1459.87016166111	1015.23834845633	1484.50651486762	1244.8269644775	1195.50898959768	1297.04590265387
ENSSSAG00000000262	1254.90779176813	1062.26148074417	1037.61038894355	1493.23241424727	892.607997532812	883.259456389734	861.954005788438	911.336406802136	1065.42783663182	862.72229146043	873.256576658321	862.348197492294	1028.87702577472	1055.30475390272	920.067871346296	981.557455379576	855.774343864865	888.501030407733	930.520530308657	875.103909522124
ENSSSAG00000000265	456.330106097502	458.469429906354	419.24500735452	484.604929468447	306.272374992383	311.738631666965	417.664971916792	330.932214760552	387.428304229754	399.14656107641	323.829178570149	315.203134255804	356.208539384115	422.988088773593	415.232531011393	429.832349741383	384.225215612797	357.868470580893	303.468631595022	397.344477837072
ENSSSAG00000000269	155.19334689352	119.070792634165	131.066575445501	171.582606606053	137.785127135937	127.76173428974	136.448317518633	134.554856550994	126.282010555901	139.858440692128	138.189315276722	136.786265809123	177.339873684795	125.597145813319	136.22540929672	178.027577691394	122.253477694981	155.796187623578	178.408071600532	145.692975206927
ENSSSAG00000000270	628.995551647908	439.718123979713	453.691991926735	776.759097473348	295.788724014648	345.808427477562	364.416848007081	378.208245440631	424.209472352832	370.860584307216	328.823973098224	361.789761016882	405.129883848886	459.801045305083	453.841871614206	533.280807048544	326.591433270877	390.261737314508	487.99854878969	318.821640550222
ENSSSAG00000000272	1495.40609092762	929.127208665023	706.583268908119	2784.73933153878	518.191891185156	462.497478128858	607.361413345135	528.764220067959	485.511419224628	539.79072334546	465.348356865588	617.520605790459	701.715534666561	851.750758963891	676.756177736112	932.639967815724	464.563215240927	575.366118649452	728.499625702172	488.16607277126
ENSSSAG00000000273	350.469743646955	314.084374271224	263.813491601842	373.308103561818	348.20697890332	298.962458237991	386.048898345401	369.48036285354	266.050449423597	363.003368537995	350.468082719879	395.490725056811	406.65867586341	292.338184220657	372.980799785672	396.151456664633	333.577346282019	370.208762669889	475.754857601419	392.61418643425
ENSSSAG00000000275	3.08331152768582	2.81269588899603	1.68034071083976	9.27473549221908	1.49766442539062	3.40697958105973	0	1.45464709784858	3.67811681230779	3.92860788461034	3.32986301871619	2.97361447411136	4.58637604357229	3.60911338544021	2.91391249832556	1.60385205127382	1.74647825278544	6.17014604449815	4.37274685295421	4.73029140282229
ENSSSAG00000000276	1990.79147637581	1993.26382000186	2103.78656997138	2034.64509860556	1815.91811578613	1776.73985152265	1667.33187992281	1793.5798716473	1891.77808046364	1769.4449912285	1754.83781086343	1738.57326253044	2063.86921960753	1902.00275412699	1717.02293963834	2061.75181191249	1697.57686170745	1750.77894012635	1819.06269082895	1719.93395406618
ENSSSAG00000000277	473.802204754388	447.218646350369	351.19120856551	628.363329597843	347.458146690625	360.288090697066	361.088840262724	407.301187397603	307.735773296418	377.146356922592	352.133014229237	415.314821550887	478.511900546042	435.25907428409	404.305359142672	492.382579741062	375.492824348869	291.539400602537	421.532796624786	325.444048514174
ENSSSAG00000000278	3397.80930350978	2654.24735391592	2273.5009817662	4708.08760423771	1317.94469434375	1373.01277116707	1058.3064627055	1469.19356882707	2665.40864998571	1370.29843015209	1466.80465974448	1357.95060984419	1677.08483993293	1826.93319570984	1360.79713671804	2019.24973255373	1058.36582118798	1320.4112535226	1138.66328050928	1611.13725180127
ENSSSAG00000000279	527.246271234276	535.349784205579	478.056932233912	500.835716579831	601.312266794335	517.009151425813	442.625029999468	445.84933549059	530.874859909757	468.290059845552	540.270274786702	683.931329045613	580.940965519157	519.712327503391	617.749449645019	533.280807048544	544.901214869057	493.611683559852	474.005758860237	568.581026619239
ENSSSAG00000000280	4.11108203691443	24.3766977046323	2.52051106625964	9.27473549221908	10.4836509777344	9.36919384791425	21.6320503383199	14.5464709784858	9.80831149948744	8.64293734614274	9.15712330146952	4.95602412351893	7.64396007262048	10.8273401563206	2.91391249832556	5.61348217945836	6.98591301114176	7.71268255562268	0	7.56846624451566
ENSSSAG00000000282	175.748757078092	134.071837375478	136.107597578021	205.203522765347	138.533959348633	151.610591357158	111.488259435956	125.099650414978	116.473699056413	119.429679692154	135.691918012685	135.795060984419	155.936785481458	152.304584865577	129.669106175488	137.129350383911	113.521086431054	168.136479712574	139.053349923944	136.232392401282
ENSSSAG00000000283	30.8331152768582	55.3163524835887	39.4880067047344	31.3022322862394	36.6927784220703	25.5523468579479	71.5521665036734	42.1847658376089	46.5894796225653	38.5003572691813	34.96356169652	39.6481929881515	36.6910083485783	27.4292617293456	27.6821687340928	29.6712629485656	36.6760433084942	29.3081937113662	63.8421040531315	38.7883895031428
ENSSSAG00000000284	856.13283418743	776.304065362905	599.041463414375	1332.08388506997	646.242199556054	611.552834800221	645.633502405239	686.593430184531	594.628884656426	704.792254499094	701.768631194437	722.58831720906	761.338423233	662.633217566823	629.405099638321	672.014009483729	660.168779552896	633.982506072185	762.607051155215	663.186854675685
ENSSSAG00000000286	4.11108203691443	2.81269588899603	0	10.4340774287465	0.748832212695312	1.70348979052986	0	2.90929419569716	0	0	3.32986301871619	2.97361447411136	0	2.16546803126413	9.47021561955808	2.40577807691072	0	3.08507302224907	2.62364811177253	1.89211656112892
ENSSSAG00000000287	1710.2101273564	1456.03890520361	1345.11273902723	1890.88669847617	2048.05610172168	1910.46380007924	2124.93294477188	2008.86764212889	1445.49990723696	2201.59185853563	2112.79808537542	2249.04374725289	2502.63252777595	1571.40796802067	2010.59962384464	1988.77654357953	2167.37951170673	2060.82877886238	2336.79591821873	1896.84685253174
ENSSSAG00000000289	28.777574258401	45.0031342239365	44.5290288372537	30.142890349712	37.4416106347656	40.0320100774518	48.2561122931751	29.8202655058959	41.6853238728216	39.2860788461034	38.2934247152362	24.7801206175947	38.2198003631024	37.5347792085782	29.1391249832556	38.4924492305716	24.4506955389961	35.4783397558643	35.8565241942246	30.2738649780627
ENSSSAG00000000290	57.555148516802	89.0687031515411	63.012776656491	53.3297290802597	128.799140583594	97.0989180602022	98.1762284585287	125.826973963902	98.0831149948744	119.429679692154	129.864657729931	108.041325892713	111.601817060259	52.6930554274271	115.09954368386	40.8982273074823	110.028129925483	103.349946245344	101.447726988538	94.6058280564458
ENSSSAG00000000299	94.5548868490319	166.886622747098	194.079352101992	90.4286710491361	428.332025661718	384.136947764484	332.80077443569	372.389657049237	220.687008738467	407.003776845631	371.279726586855	408.37638777796	440.29210018294	134.980840615464	289.934293583393	192.462246152858	403.436476393436	456.590807292863	390.923568654107	462.62249919602
ENSSSAG00000000303	220.970659484151	185.637928673738	191.558841035733	211.000232447984	70.3902279933593	107.319856803381	104.832243947242	120.008385572508	160.611100804107	99.0009186921805	97.3984932974485	127.865422386788	160.52316152503	210.772221709709	114.371065559278	196.471876281043	71.605608364203	77.1268255562268	104.07137510031	92.7137114953169
ENSSSAG00000000305	2122.34610155708	1753.24710414086	1553.47498717136	3432.81147405759	374.416106347656	1106.41661894915	1084.93052466035	388.390775125571	261.146293673853	421.146765230228	423.725069131635	452.98060488963	421.946596008651	248.307000918287	1104.37283686539	294.306851408745	1033.91512564898	394.889346847881	1170.14705785055	426.672284534571
ENSSSAG00000000307	96.6104278674892	124.696184412158	103.340953716645	106.659458160519	104.087677564648	78.3605303643737	108.160251691599	189.104122720316	61.3019468717965	99.7866402691026	99.8958905614857	96.1468679962673	81.0259767697771	75.7913810942445	72.847812458139	65.7579341022265	123.999955947766	131.115603445586	107.569572582674	93.6597697758813
ENSSSAG00000000312	7.19439356460026	9.37565296332011	8.4017035541988	2.31868387305477	11.981315403125	6.81395916211945	8.32001936089226	8.72788258709149	8.58227256205151	5.50005103845447	8.32465754679047	9.91204824703787	4.58637604357229	12.2709855104967	7.2847812458139	6.41540820509527	10.4788695167126	4.62760953337361	18.3655367824077	4.73029140282229
ENSSSAG00000000315	167.526593004263	201.576538711382	196.599863168252	98.5440646048278	218.659006107031	178.866428005636	244.608569210233	210.19650563912	201.070385739492	231.78786519201	183.14246602939	175.44325397257	186.51262577194	224.486852574381	201.788440509045	174.017947563209	162.422477509046	212.870038535186	181.031719712304	230.838220457728
ENSSSAG00000000316	16.4443281476577	31.8772200752884	31.0863031505356	9.27473549221908	274.072589846484	86.0262344217581	103.168240075064	150.555974627328	51.493635372309	111.572463922934	146.513972823512	131.830241685604	29.0470482759578	46.1966513336347	93.9736780709994	54.5309697433098	75.0985648697739	81.7544350896004	41.1038204177696	71.9004293228988
ENSSSAG00000000317	173.693216059635	145.322620931462	128.546064379242	147.236425938978	128.799140583594	105.616367012852	133.120309774276	142.555415589161	186.357918490261	213.716268922802	210.613835933799	176.434458797274	162.051953539554	201.388526907564	225.828218620231	172.414095511935	157.18304275069	222.125257601933	205.519102088848	196.780122357407
ENSSSAG00000000318	278.525808000953	317.834635456552	249.530595559704	162.307871113834	259.844777805273	304.924672504845	294.528685375586	286.565478276171	329.804474170265	297.002756076542	260.561781214542	305.291086008766	252.250682396476	242.532419501582	236.026912364371	222.93543512706	260.22525966503	311.592375247156	211.640947682984	253.543619191275
ENSSSAG00000000319	107.915903469004	159.386100376442	187.357989258633	84.6319613664992	239.6263080625	264.040917532129	271.232631165088	215.28777048159	169.193373366158	269.502500884269	255.566986686468	268.616507494726	163.580745554078	165.297393053162	248.411040482254	121.89275589681	258.478781412245	256.061060846673	251.870218730163	202.456472040794
ENSSSAG00000000320	667.023060489367	1211.33436286096	673.816625046744	993.55603960397	392.388079452343	314.29386635276	266.240619548552	1221.17623864388	257.468176861545	263.216728268893	454.52630205476	386.569881634477	319.517531035536	364.520451929462	289.934293583393	335.205078716228	368.506911337728	350.15578802527	353.317945718701	315.983465708529
ENSSSAG00000000322	126.415772635119	109.695139670845	103.340953716645	113.615509779684	79.3762145457031	94.5436833744074	73.2161703758519	90.9154436155364	100.535192869746	73.8578282306743	73.2569864117562	98.1292776456749	105.486649002163	94.5587706985336	68.4769437106507	99.4388271789766	64.6196953530612	81.7544350896004	92.7022332826293	76.6307207257211
ENSSSAG00000000326	1198.38041376056	808.181285438194	741.870423835754	1137.31443973337	544.401018629492	585.148743047008	682.241587593165	609.497133998556	652.252714715915	685.934936652965	565.244247427073	772.14855844425	883.641784394928	1079.84672492371	758.345727689227	1145.95229063514	541.408258363486	569.195972604954	543.095159136913	609.261532683511
ENSSSAG00000000328	1372.07362982019	1265.71315004822	1331.67001334051	976.165910556059	1263.27994281699	1286.98653674531	1223.04284605116	1336.82068292285	1354.7730258667	1296.44060192141	1314.46342663822	1311.36398308311	1276.54133212762	1035.09371894425	1276.2936742666	1200.48326037845	1288.90095055565	1167.70013892127	1124.67049057982	1245.01269722283
ENSSSAG00000000333	1.02777050922861	0	4.2008517770994	2.31868387305477	2.24649663808594	0.851744895264932	3.3280077443569	0	2.45207787487186	1.57144315384413	0.832465754679047	0.991204824703787	1.5287920145241	1.44364535417609	2.18543437374417	2.40577807691072	3.49295650557088	4.62760953337361	1.74909874118169	0.946058280564458
ENSSSAG00000000335	18.4998691661149	24.3766977046323	31.0863031505356	22.0274967940203	22.4649663808594	29.8110713342726	13.3120309774276	22.547030016653	29.4249344984623	35.357470961493	41.6232877339524	43.6130122869666	25.9894642469096	36.0911338544021	26.2252124849301	32.8789670511132	36.6760433084942	49.3611683559852	23.6128330059528	47.3029140282229
ENSSSAG00000000345	4.11108203691443	0.937565296332011	1.68034071083976	2.31868387305477	6.73948991425781	4.25872447632466	3.3280077443569	7.27323548924291	2.45207787487186	1.57144315384413	4.99479452807428	7.92963859763029	3.05758402904819	3.60911338544021	2.91391249832556	0	6.98591301114176	3.08507302224907	1.74909874118169	0.946058280564458
ENSSSAG00000000346	149.026723838148	135.00940267181	144.509301132219	115.934193652739	200.687033002344	172.052468843516	188.032437556165	240.016771145016	167.967334428722	215.287712076646	224.765753763343	225.994700032463	266.009810527193	170.350151792778	180.662574896185	178.027577691394	214.816825092609	239.093159224303	258.866613694889	211.917054846439
ENSSSAG00000000347	34.9441973137727	46.8782648166006	43.6888584818338	64.9231484455336	23.96263080625	35.7732856011271	53.2481239097105	35.6388538972903	30.6509734358982	27.5002551922724	24.1415068856924	34.6921688646325	47.392552450247	33.925665823138	26.2252124849301	35.284745128024	24.4506955389961	27.7656572002417	47.2256660119055	48.2489723087874
ENSSSAG00000000349	105.860362450547	160.323665672774	125.185382957562	332.73113578336	22.4649663808594	22.9971121721532	23.2960542104983	36.3661774462145	26.9728566235904	23.571647307662	29.9687671684457	28.7449399164098	41.2773843921506	42.5875379481945	37.1523843536509	49.7194135894883	40.1689998140651	32.3932667336153	29.7346786000887	31.2199232586271
ENSSSAG00000000352	475.857745772846	467.845082869674	446.130458727957	478.80821978581	885.868507618554	751.23899762367	732.161703758519	797.146609621023	454.86044578873	963.294653306455	901.560412317408	1038.78265628957	917.275208714458	447.530059794587	764.173552685879	522.053842689627	1026.92921263784	905.468932030103	1118.54864498569	899.7014248168
ENSSSAG00000000357	3.08331152768582	5.62539177799207	4.2008517770994	2.31868387305477	2.99532885078125	1.70348979052986	0	0	2.45207787487186	1.57144315384413	0.832465754679047	0.991204824703787	1.5287920145241	1.44364535417609	0	4.00963012818454	1.74647825278544	0	0	0.946058280564458
ENSSSAG00000000358	0	0	0	0	0.748832212695312	0	0	0	0	0.785721576922067	1.66493150935809	0	0	0	0.72847812458139	0.801926025636908	0	0	0.874549370590843	0
ENSSSAG00000000360	48.3052139337446	44.0655689276045	49.5700509697729	60.2857806994241	65.1484025044921	47.6977141348362	99.8402323307071	60.3678545607161	63.7540247466683	73.0721066537523	68.2621918836819	79.2963859763029	79.497184755253	48.3621193648989	61.9206405894182	58.5405998714943	106.535173419912	131.115603445586	69.0894002766766	92.7137114953169
ENSSSAG00000000362	15.4165576384291	29.0645241862924	19.3239181746573	15.071445174856	21.716134168164	32.3663060200674	24.9600580826768	26.1836477612745	20.8426619364108	15.7144315384413	27.4713699044086	23.7889157928909	18.3455041742892	19.4892122813772	24.7682562357673	12.8308164101905	22.7042172862107	7.71268255562268	14.8673393000443	23.6514570141115
ENSSSAG00000000363	365.886301285384	454.719168721026	420.92534806536	409.247703594167	503.964079143945	519.564386111608	547.457273946711	519.309013931944	387.428304229754	556.290876460824	573.568904973864	612.56458166694	579.412173504633	447.530059794587	488.080343469532	516.440360510169	633.971605761114	613.929531427566	716.2559345139	593.178541913915
ENSSSAG00000000364	616.662305537165	730.363365842637	616.685040878192	468.374142357064	885.868507618554	930.105425629305	906.882110337257	952.066525541897	642.444403216427	887.079660345014	824.973562886936	984.26639093086	1059.4528660652	701.611642129578	905.498308854668	866.080107687861	854.02786561208	950.202490852715	1080.06847267969	928.083173233733
ENSSSAG00000000368	1000.02070547944	862.560072625451	890.580576745073	981.962620238696	649.986360619531	712.058732441483	655.61752563831	634.226134661982	958.762449074897	585.36257480694	566.076713181752	581.837232101123	631.391101998452	751.417406848653	597.35206215674	732.960387432134	536.16882360513	674.088455361422	592.944473260591	601.693066438995
ENSSSAG00000000371	1581.73881370283	1458.85160109261	1427.44943385838	1611.48529177307	1022.1559703291	1171.14923098928	1139.84265244224	1088.80335273966	1458.98633554876	987.652022191039	989.801782313387	931.732535221559	1051.80890599258	1151.30716995543	998.743508801086	1143.54651255823	799.887039775731	866.90551925199	788.84353227294	1049.17863314598
ENSSSAG00000000375	1.02777050922861	0	0.84017035541988	2.31868387305477	0	0	0	1.45464709784858	2.45207787487186	0	0	0.991204824703787	0	3.60911338544021	0.72847812458139	0	0	0	0.874549370590843	1.89211656112892
ENSSSAG00000000376	268.248102908667	270.018805343619	234.407529162147	311.862980925867	324.24434809707	295.555478656931	316.160735713906	367.298392206767	259.920254736417	336.288834922645	332.15383611694	376.657833387439	380.6692116165	337.091190200116	320.530374815812	380.112936151895	342.309737545946	319.305057802779	451.267475224875	335.850689600383
ENSSSAG00000000377	494.35761493896	542.850306576235	618.365381589032	317.659690608504	268.081932144922	347.511917268092	217.984507255377	354.933891875054	858.227256205151	297.002756076542	418.730274603561	307.273495658174	548.836333214151	732.650017244364	477.881649725392	672.014009483729	256.73230315946	194.359600401692	139.053349923944	379.369370506348
ENSSSAG00000000378	959.93765561952	1123.20322500575	1321.58796907547	1208.03429786154	1413.79521756875	1571.4693317638	1743.87605804302	1557.19971824691	1168.41510737644	1513.2997571519	1406.86712540759	1489.78085152979	1703.07430417984	1705.66698595905	1537.81732099132	1712.1120647348	1449.57694981191	1342.00676467835	1341.55873448635	1454.09157722757
ENSSSAG00000000380	125.38800212589	148.135316820458	189.038329969473	103.181432350937	146.771113688281	168.645489262456	178.048414323094	139.646121393464	187.583957427697	176.787354807465	159.833424898377	126.874217562085	107.015441016687	174.681087855306	160.993665532487	142.74283256337	153.690086245119	155.796187623578	109.318671323855	179.751073307247
ENSSSAG00000000381	143.887871292005	164.073926858102	94.9392501624465	168.104580796471	131.04563722168	150.758846461893	118.14427492467	120.735709121432	115.247660118977	107.643856038323	128.199726220573	129.847832036196	131.476113249072	166.741038407338	146.42410304086	173.216021537572	118.76052118941	169.679016223699	137.304251182762	129.609984437331
ENSSSAG00000000382	1166.51952797447	880.373813255759	730.948209215296	1561.63358850239	568.363649435742	537.451028912172	560.769304924138	613.861075292102	782.212842084123	550.790825422369	541.102740541381	565.977954905862	635.977478042024	763.688392359149	609.736190274624	805.133729739456	548.394171374628	530.632559826841	564.084344031094	623.452406891978
ENSSSAG00000000384	1696.84911073643	1461.66429698161	1550.9544761051	1636.99081437667	1556.07333798086	1507.58846461893	1687.29992638895	1573.92815987217	1317.99185774362	1765.51638334389	1792.29876982399	1910.0516972042	2430.77930309331	1559.13698251017	1829.93704894845	2002.40928601536	1617.23886207932	1906.57512774993	2047.32007655316	1651.81775786554
ENSSSAG00000000385	322.719939897783	402.215512126433	383.957852426885	339.687187402524	587.83328696582	494.01203925366	572.417332029388	541.128720399672	397.236615729241	660.791846191459	600.207809123593	616.529400965755	657.380566245362	395.558827044248	541.259246563973	405.774568972276	714.309605389245	640.152652116683	755.610656190488	646.157805625525
ENSSSAG00000000387	1897.26436003601	1944.51042459259	2342.39495091063	1044.56708481117	2284.6870809334	2547.56898173741	2025.09271244118	2275.79538458411	2442.26956337237	2111.2338771896	2252.6523321615	2186.59784329655	2140.30882033374	2028.3217226174	2030.26853320834	2017.64588050246	2032.90068624225	1692.16255270362	1261.100192392	2186.34068638446
ENSSSAG00000000388	12.3332461107433	12.1883488523161	6.72136284335904	4.63736774610954	22.4649663808594	12.776173428974	13.3120309774276	10.1825296849401	3.67811681230779	16.5001531153634	9.15712330146952	9.91204824703787	13.7591281307169	18.0455669272011	5.82782499665112	12.8308164101905	8.7323912639272	6.17014604449815	3.49819748236337	8.51452452508012
ENSSSAG00000000389	221.998429993379	156.573404487446	117.623849758783	287.516800258792	77.8785501203124	98.8024078507321	131.456305902098	114.917120730038	132.41220524308	103.715248153713	108.220548108276	112.006145191528	110.073025045735	163.853747698986	131.854540549232	170.008317435025	61.1267388474904	100.264873223095	104.945924470901	70.9543710423344
ENSSSAG00000000391	632.078863175594	652.54544624708	660.373899360026	455.621381055263	617.037743260937	559.59639618906	698.88162631495	523.672955225489	704.972389025659	597.148398460771	596.877946104877	632.388678161016	562.595461344868	775.237555192558	611.193146523787	654.371636919717	607.774431969333	564.56836307158	470.507561377873	589.394308791657
ENSSSAG00000000392	89.4160343028889	88.1311378552091	115.943509047944	66.082490382061	98.0970198630859	102.209387431792	76.5441781202088	87.2788258709149	128.734088430773	91.1437029229598	100.728356316165	90.1996390480446	76.4396007262048	102.498820146502	79.4041155793716	99.4388271789766	90.8168691448428	104.892482756468	84.8312889473117	98.3900611787036
ENSSSAG00000000395	4.11108203691443	3.75026118532805	4.2008517770994	9.27473549221908	3.74416106347656	1.70348979052986	0	2.18197064677287	1.22603893743593	3.14288630768827	1.66493150935809	0	4.58637604357229	7.94004944796847	1.45695624916278	2.40577807691072	1.74647825278544	0	3.49819748236337	3.78423312225783
ENSSSAG00000000398	19.5276396753436	19.6888712229722	25.2051106625964	73.0385420012253	22.4649663808594	13.6279183242389	31.6160735713906	24.7290006634259	25.7468176861545	25.1430904615062	24.1415068856924	22.7977109681871	21.4030882033374	18.7673896042891	19.6689093636975	29.6712629485656	29.6901302973525	27.7656572002417	46.3511166413147	25.5435735752404
ENSSSAG00000000399	166.498822495035	180.950102192078	219.284462764589	230.70904536895	200.687033002344	178.014683110371	229.632534360626	191.286093367088	176.549606990774	293.074148191931	201.456712632329	200.223374590165	214.030882033374	223.765029897293	279.735599839254	263.031736408906	237.52104237882	269.943889446794	237.002879430118	240.298803263372
ENSSSAG00000000402	186.026462170378	329.085419012536	173.915263571915	390.698232609729	185.710388748437	136.279183242389	183.04042593963	387.663451576647	139.768438867696	208.216217884348	222.268356499306	205.179398713684	217.088466062422	146.530003448873	166.093012404557	154.771722947923	227.042172862107	254.518524335549	214.264595794757	177.858956746118
ENSSSAG00000000403	799.605456179857	637.544401505768	573.836352751778	837.044878172772	559.377662883398	644.770885715553	803.713870262192	494.580013268518	510.032197973347	560.219484345434	489.48986375128	640.318316758646	622.218349911307	689.340656619081	644.703140254531	712.110310765575	578.08430167198	596.961629805196	439.023784036603	551.551977569079
ENSSSAG00000000404	1.02777050922861	0	0.84017035541988	1.15934193652739	0.748832212695312	3.40697958105973	0	0	2.45207787487186	1.57144315384413	2.49739726403714	0.991204824703787	0	2.16546803126413	2.18543437374417	1.60385205127382	1.74647825278544	0	0	0.946058280564458
ENSSSAG00000000406	4.11108203691443	10.3132182596521	5.04102213251928	1.15934193652739	5.99065770156249	2.55523468579479	3.3280077443569	5.09126484247004	8.58227256205151	6.28577261537654	4.16232877339524	7.92963859763029	6.11516805809639	9.38369480214456	9.47021561955808	6.41540820509527	3.49295650557088	9.25521906674722	6.99639496472674	4.73029140282229
ENSSSAG00000000408	14.3887871292005	21.5640018156363	19.3239181746573	25.5055226036025	38.1904428474609	34.0697958105973	18.304042593963	18.9104122720316	15.9385061866671	36.1431925384151	34.1310959418409	59.4722894822272	32.104632305006	44.0311833023706	30.5960812324184	41.7001533331192	45.4084345724214	69.4141430006042	48.9747647530872	88.9294783730591
ENSSSAG00000000409	28.777574258401	12.1883488523161	35.287154927635	13.9121032383286	30.7021207205078	33.2180509153323	16.6400387217845	18.1830887231073	28.1988955610264	14.9287099615193	20.8116438669762	17.8416868446682	15.287920145241	12.2709855104967	11.6556499933022	19.2462246152858	13.9718260222835	18.5104381334944	15.7418886706352	29.3278066974982
ENSSSAG00000000410	772.883422939913	707.861798730669	646.091003317888	895.011974999142	818.473608475976	816.823354559069	870.274025149331	821.148286735524	600.759079343605	907.508421344988	847.45013826327	882.17229398637	1004.41635354233	752.139229525741	949.935474454133	866.882033713498	876.73208289829	772.810792073393	973.373449467608	787.120489429629
ENSSSAG00000000411	0	1.87513059266402	1.68034071083976	1.15934193652739	2.99532885078125	0	4.99201161653536	0.727323548924291	1.22603893743593	1.57144315384413	1.66493150935809	0	0	1.44364535417609	0.72847812458139	0.801926025636908	1.74647825278544	3.08507302224907	3.49819748236337	0.946058280564458
ENSSSAG00000000413	232.276135085665	209.077061082039	231.887018095887	314.181664798922	214.166012830859	200.160050387259	221.312514999734	221.106358872984	187.583957427697	189.358900038218	180.645068765353	208.153013187795	246.13551433838	194.892122813772	200.331484259882	202.085358460501	239.267520631605	225.210330624182	132.931504329808	207.186763443616
ENSSSAG00000000414	66.8050830998595	88.1311378552091	82.3366948311483	103.181432350937	72.6367246314453	74.101805888049	84.8641974811011	61.0951781096404	50.2675964348731	52.6433456537785	86.5764384866209	106.058916243305	88.6699368423976	167.462861084426	80.132593703953	125.902386024995	132.732347211693	143.455895534582	116.315066288582	160.829907695958
ENSSSAG00000000415	4183.02597256043	4804.08457840523	4727.63858994767	2595.76659588482	5125.75649589941	5183.71943258237	5820.68554488023	4921.07113202175	5040.24607179911	5102.47592053191	5269.50822711837	4970.89219588949	4098.6913909391	5577.52382585931	5068.75079083732	4611.07464741222	4959.99823791065	4559.73792688413	5255.16716788037	4595.00506870157
ENSSSAG00000000423	697.856175766225	849.434158476802	952.753183046144	526.341239183433	1169.67591623008	1143.8933943408	961.794238119145	1144.07994245791	1142.66828969029	1023.79521472945	1172.1117825881	958.495065488562	889.756952453024	879.180020693236	1056.29328064302	794.708691406176	1136.95734256332	1109.08375149854	1149.15787295637	1136.21599495791
ENSSSAG00000000424	363.830760266927	240.954281157327	250.370765915124	467.214800420536	146.771113688281	133.723948556594	166.400387217845	171.648357546133	186.357918490261	129.644060192141	142.351644050117	154.627952653791	184.983833757416	231.705079345262	168.278446778301	249.398993973078	103.042216914341	148.083505067956	141.676998035717	158.937791134829
ENSSSAG00000000425	0	0	0	0	0	0	4.99201161653536	0	0	0	0	0	0	0	0	0	1.74647825278544	0	0	0
ENSSSAG00000000426	2.05554101845722	12.1883488523161	10.9222146204584	3.47802580958216	9.73481876503905	10.2209387431792	18.304042593963	3.63661774462145	7.35623362461558	7.07149419229861	7.49219179211143	14.8680723705568	6.11516805809639	5.0527587396163	9.47021561955808	8.82118628200599	8.7323912639272	3.08507302224907	9.62004307649927	11.3526993667735
ENSSSAG00000000429	128.471313653576	162.198796265438	115.943509047944	56.8077548898419	232.137985935547	224.008907454677	227.968530488448	219.651711775136	114.021621181541	162.644366422868	176.482739991958	137.777470633826	168.167121597651	318.323800595827	139.867799919627	210.10461871687	207.830912081467	134.200676467835	109.318671323855	141.908742084669
ENSSSAG00000000430	904.438048121175	771.616238881245	672.976454691324	740.819497440999	707.64644099707	610.701089904956	638.977486916526	664.773723716802	729.493167774378	676.5062777299	677.627124308745	685.91373869502	631.391101998452	672.738735046056	683.312480857344	741.78157371414	644.450475277827	567.653436093829	601.6899669665	587.502192230528
ENSSSAG00000000431	2052.45770692953	2311.09845545841	2575.12213936193	2410.27188604043	2851.55306594375	2861.86284809017	2221.44516935823	2868.5640769574	2187.2534643857	2404.30802538153	3002.70397712732	2767.44387057297	2950.56858803151	1662.35762533376	2472.45475482924	2074.58262832268	2824.05533475405	2481.94124639938	1953.74329389994	2682.07522540024
ENSSSAG00000000432	256.942627307152	256.892891194971	215.083610987489	186.654051780909	355.695301030273	310.035141876435	329.472766691334	341.842067994417	307.735773296418	322.145846538048	372.112192341534	346.921688646325	298.114442832199	255.525227689167	321.987331064975	210.10461871687	351.042128809873	356.325934069768	361.188890054018	347.203388967156
ENSSSAG00000000434	308.331152768582	311.271678382228	309.182690794516	309.544297052812	336.97449571289	327.070039781734	331.136770563512	350.569950581508	322.448240545649	358.289039076463	329.656438852903	324.123977678138	377.611627587452	326.985672720883	403.57688101809	376.905232049347	321.351998512521	348.613251514145	279.85579858907	323.551931953045
ENSSSAG00000000436	0	0	0	0	0	0	3.3280077443569	0	0	0	1.66493150935809	0	0	0	0	0	0	0	0	0
ENSSSAG00000000437	245.637151705637	217.515148749027	236.928040228406	299.110219624066	151.264106964453	197.604815701464	203.008472405771	186.922152073543	183.905840615389	193.287507922829	183.14246602939	192.293735992535	253.779474411	276.45808532472	268.079949845952	298.31648153693	176.394303531329	137.285749490084	193.275410900576	180.697131587811
ENSSSAG00000000439	107.915903469004	131.259141486482	168.034071083976	56.8077548898419	292.793395163867	297.258968447461	336.128782180047	232.743535655773	172.871490178466	326.074454422658	225.598219518022	201.214579414869	116.188193103831	214.381335095149	230.927565492301	146.752462691554	345.802694051517	317.762521291655	207.26820083003	239.352744982808
ENSSSAG00000000442	59.6106895352593	55.3163524835887	67.2136284335904	60.2857806994241	121.310818456641	102.209387431792	104.832243947242	104.734591045098	71.1102583712839	114.715350230622	113.21534263635	131.830241685604	128.418529220024	57.0239914899554	117.284978057604	67.3617861535003	127.492912453337	107.977555778718	156.544337335761	125.825751315073
ENSSSAG00000000446	190.137544207292	146.260186227794	189.878500324893	171.582606606053	168.487247856445	202.715285073054	193.0244491727	216.742417579439	203.522463614364	205.859053153582	170.655479709205	192.293735992535	209.444505989801	194.892122813772	201.788440509045	226.945065255245	167.661912267402	182.019308312695	209.891848941802	157.991732854264
ENSSSAG00000000450	289.831283602467	235.328889379335	184.837478192374	433.593884261242	242.621636913281	206.974009549378	309.504720225192	222.561005970833	219.460969801031	269.502500884269	262.2267127239	291.414218462913	295.056858803151	268.518035876752	278.278643590091	352.84745128024	242.760477137176	239.093159224303	249.24657061839	272.464784802564
ENSSSAG00000000454	60.6384600444879	113.445400856173	130.226405090081	122.890245271903	138.533959348633	103.912877222322	189.696441428344	138.191474295615	111.56954330667	121.001122845998	134.026986503327	149.671928530272	114.659401089307	113.326160302823	119.470412431348	85.8060847431492	115.267564683839	117.232774845465	72.58759775904	105.958527423219
ENSSSAG00000000459	662.911978452452	594.416397874495	605.762826257734	711.835949027815	495.726924804296	513.602171844754	514.177196503142	460.395806469076	617.923624467708	493.433150307058	510.301507618256	484.699159280152	493.799820691283	570.239914899554	530.332074695252	558.140513843288	553.633606132984	532.175096337965	486.249450048509	510.871471504807
ENSSSAG00000000460	151.082264856605	190.325755155398	245.329743782605	154.192477558142	227.644992659375	252.968233893685	279.55265052598	238.562124047167	186.357918490261	249.859461461217	228.095616782059	225.994700032463	206.386921960753	194.170300136684	268.079949845952	230.152769357793	220.056259850965	223.667794113058	221.260990759483	175.966840184989
ENSSSAG00000000467	279.553578510181	341.273767864852	279.77672835482	241.143122797696	223.151999383203	251.264744103155	198.016460789236	189.83144626924	225.591164488211	194.858951076673	238.917671592887	197.249760116054	180.397457713843	316.158332564563	214.172568626929	288.693369229287	181.633738289686	311.592375247156	285.977644183206	225.161870774341
ENSSSAG00000000468	10.2777050922861	1.87513059266402	10.0820442650386	9.27473549221908	11.981315403125	8.51744895264932	8.32001936089226	3.63661774462145	11.0343504369234	5.50005103845447	9.98958905614857	6.93843377292651	15.287920145241	23.0983256668174	14.5695624916278	7.21733423073217	19.2112607806398	9.25521906674722	13.9927899294535	17.0290490501602
ENSSSAG00000000470	1.02777050922861	0.937565296332011	0	3.47802580958216	0.748832212695312	0	1.66400387217845	1.45464709784858	1.22603893743593	0	0.832465754679047	1.98240964940757	1.5287920145241	1.44364535417609	1.45695624916278	0.801926025636908	0	1.54253651112454	0	0
ENSSSAG00000000472	131.554625181262	184.700363377406	170.554582150236	86.9506452395539	236.630979211719	204.418774863584	254.592592443303	170.921033997208	270.95460517334	264.002449845815	190.634657821502	187.337711869016	180.397457713843	178.290201240747	325.629721687882	219.727731024513	228.788651114893	231.380476668681	158.293436076943	209.078880004745
ENSSSAG00000000473	191.165314716521	308.458982493232	337.748482878792	198.247471146183	286.053905249609	304.924672504845	369.408859623616	332.386861858401	361.681486543599	407.789498422553	226.430685272701	159.58397677731	256.837058440048	267.796213199664	236.026912364371	247.795141921805	267.211172676172	367.12368964764	147.798843629852	410.589293764975
ENSSSAG00000000474	1282.6575955173	1325.71732901346	1524.06902473166	954.138413762038	1153.20160755078	1206.92251659041	958.466230374789	1101.8951766203	1443.04782936209	934.222954960338	1050.57178240496	1044.72988523779	1015.117897644	958.580515172921	969.604383817831	934.243819866998	927.379952229068	1041.21214500906	903.409499820341	1014.1744767651
ENSSSAG00000000475	147.99895332892	133.134272079146	138.62810864428	186.654051780909	113.073664116992	121.799520022885	138.112321390812	145.464709784858	127.508049493337	132.001224922907	126.534794711215	136.786265809123	146.764033394313	160.966456990634	133.311496798394	174.819873588846	113.521086431054	143.455895534582	111.067770065037	92.7137114953169
ENSSSAG00000000481	4804.82713064374	3567.4359525433	3573.24452160075	5059.36821100551	2946.65475695605	3036.47055161948	2810.50254010941	3059.85017032449	3491.75889381753	2938.59869768853	2876.16918241611	2773.39109952119	3078.98711725153	3144.25958139551	2900.7998920831	2902.17028677997	2928.84402992118	2997.14844111497	3012.82258168545	2982.92175861974
ENSSSAG00000000483	10.2777050922861	18.7513059266402	22.6845995963368	2.31868387305477	14.2278120412109	10.2209387431792	9.98402323307071	14.5464709784858	12.2603893743593	13.3572668076751	19.9791781122971	14.8680723705568	15.287920145241	20.2110349584652	12.3841281178836	12.0288903845536	17.4647825278544	20.052974644619	7.87094433531758	19.8672238918536
ENSSSAG00000000484	40.0830498599157	30.9396547789564	54.6110731022922	51.011045207205	48.6740938251953	40.8837549727167	41.6000968044613	54.5492661693218	42.9113628102575	68.3577771922199	52.44534254478	48.5690364104855	45.8637604357229	44.0311833023706	43.7086874748834	46.5117094869407	59.3802605947049	53.9887778893588	52.4729622354506	52.0332054310452
ENSSSAG00000000485	90.4438048121175	80.630615484553	49.5700509697729	113.615509779684	49.4229260378906	52.8081835064258	74.8801742480304	71.2777077945805	58.8498689969246	81.715043999895	58.2726028275333	79.2963859763029	111.601817060259	71.4604450317162	72.847812458139	109.863865512256	68.1126518586321	74.0417525339778	91.8276839120385	75.6846624451566
ENSSSAG00000000486	2602.31492936684	2331.72489197771	2291.14455923001	2006.8208921289	1529.11537832383	1878.94923895444	1367.81118293069	1534.65268823025	2871.38319147495	1498.37104719038	1699.06260529994	1497.71049012742	1654.15295971507	1582.23530817699	1373.9097429605	1782.68155499085	1274.92912453337	1392.91046954546	980.369844432335	1632.89659225425
ENSSSAG00000000487	462.496729152874	570.039700169863	512.503916806127	417.363097149859	492.731595953515	457.387008757268	475.905107443037	486.579454230351	559.073755470784	470.647224576318	549.427398088171	500.558436475412	525.904452996289	466.297449398876	471.32534660416	469.928651023228	513.464606318919	566.110899582705	466.134814524919	542.091394763434
ENSSSAG00000000489	94.5548868490319	95.6316602258652	99.1401019395459	148.395767875505	68.1437313552734	74.101805888049	66.5601548871381	80.7329139305963	73.5623362461558	105.286691307557	84.9115069772628	57.4898798328196	77.9683927407289	101.055174792326	101.986937441395	85.8060847431492	48.9013910779923	91.0096541563477	36.7310735648154	68.116196200641
ENSSSAG00000000491	144.915641801234	149.07288211679	134.427256867181	133.324322700649	113.073664116992	107.319856803381	118.14427492467	118.553738474659	121.377854806157	139.858440692128	123.204931692499	110.02373554212	142.177657350741	150.860939511401	139.139321795046	159.583279101745	108.281651672697	132.65813995671	108.444121953265	148.53115004862
ENSSSAG00000000493	77.0827881921456	102.194617300189	99.9802722949658	54.4890710167871	80.8738789710937	85.1744895264931	66.5601548871381	74.914325539202	126.282010555901	61.2862829999213	60.7700000915705	51.5426508845969	85.6123528133494	101.776997469414	52.4504249698601	72.1733423073217	55.887304089134	72.4992160228532	84.8312889473117	71.9004293228988
ENSSSAG00000000495	36.9997383322299	43.1280036312725	42.8486881264139	62.6044645724788	33.697449571289	49.401203925366	19.9680464661414	35.6388538972903	39.2332459979497	38.5003572691813	34.1310959418409	52.5338557093007	22.9318802178615	45.4748286565467	34.2384718553254	26.463558846018	34.9295650557088	24.6805841779926	27.985579858907	24.5975152946759
ENSSSAG00000000496	2231.28977553531	1742.93388588121	1582.88094961105	2629.38751204411	2100.47435661035	2010.9696977205	2239.7492119522	2114.32955672291	1503.12373729645	1967.44682861286	1922.16342755392	2468.10001351243	2238.15150926328	1822.60225964731	2205.10328310787	2175.62530755293	1931.6049475807	2050.03102328451	2948.98047763232	2050.10829398318
ENSSSAG00000000497	6.16662305537165	3.75026118532805	7.56153319877892	6.95605161916431	7.48832212695312	0.851744895264932	4.99201161653536	6.54591194031862	11.0343504369234	5.50005103845447	1.66493150935809	3.96481929881515	4.58637604357229	5.0527587396163	5.82782499665112	4.81155615382145	5.23943475835632	4.62760953337361	2.62364811177253	9.46058280564458
ENSSSAG00000000498	176.776527587321	163.13636156177	168.874241439396	188.972735653964	204.43119406582	200.160050387259	199.680464661414	183.285534328921	160.611100804107	199.573280538205	183.14246602939	201.214579414869	214.030882033374	184.786605334539	201.059962384464	215.718100896328	209.577390334253	185.104381334944	181.906269082895	160.829907695958
ENSSSAG00000000499	88.3882637936603	101.257052003857	115.943509047944	55.6484129533145	222.403167170508	176.311193319841	212.992495638842	205.832564345574	186.357918490261	233.359308345854	191.467123576181	207.161808363091	172.753497641223	110.438869594471	160.265187407906	100.240753204614	213.070346839824	172.764089245948	192.400861529985	206.240705163052
ENSSSAG00000000501	2.05554101845722	0	0	0	0.748832212695312	0	0	2.18197064677287	0	0	0.832465754679047	0	0	0	0	0.801926025636908	0	0	0	0.946058280564458
ENSSSAG00000000506	297.025677167068	483.783692907318	618.365381589032	206.362864701875	1162.93642631582	1088.52997614858	891.90607548765	1077.8934995058	969.79679951182	974.294755383364	1053.90164542367	940.653378643893	623.747141925832	609.218339462308	980.531555686552	466.720946920681	1096.78834274926	893.128639941107	822.950957725983	885.510550608333
ENSSSAG00000000508	776.994504976828	625.356052653452	572.996182396358	1130.3583881142	420.843703534765	482.087610719951	529.153231352748	448.031306137363	565.203950157964	447.075577268656	422.892603376956	513.444099196561	611.516805809639	790.395831411407	588.610324661764	874.901293969867	408.675911151793	495.154220070976	489.747647530872	533.576870238354
ENSSSAG00000000509	303.192300222439	311.271678382228	309.182690794516	430.11585845166	284.556240824219	263.189172636864	312.832727969549	292.384066667565	237.85155386257	307.217136576528	278.043562062802	318.176748729915	411.245051906982	312.549219179123	316.159506068323	364.074415639156	284.675955204027	317.762521291655	345.447001383383	299.900474938933
ENSSSAG00000000510	697.856175766225	526.91169653859	384.798022782305	591.264387628967	488.238602677343	379.026478392895	524.161219736213	503.307895855609	310.18785117129	499.718922922435	474.505480167057	553.092292184713	564.124253359392	644.587650639622	662.186615244484	752.20661204742	466.309693493712	343.985641980772	688.270354654993	504.249063540856
ENSSSAG00000000511	417.274826746815	345.02402905018	262.133150891003	432.434542324715	573.605474924609	444.610835328294	617.345436578206	488.034101328199	283.2149945477	664.720454076069	641.831096857546	779.086992217176	642.092646100121	386.175132242103	603.908365277973	473.938281151413	730.027909664314	626.269823516562	810.707266537711	582.771900827706
ENSSSAG00000000513	299.081218185525	264.393413565627	299.940816884897	257.37390990908	271.826093208398	266.596152217924	239.616557593697	314.931096684218	322.448240545649	274.216830345802	243.912466120961	245.818796526539	432.648140110319	212.937689740973	286.291902960486	309.543445895847	249.746390148318	248.34837829105	110.193220694446	276.249017924822
ENSSSAG00000000514	868.466080298174	663.796229803064	594.840611637275	1241.65521402083	664.214172660742	626.032498019725	753.793754096839	680.774841793136	642.444403216427	775.507196422081	774.193151851514	751.33325712547	882.112992380404	707.386223546282	722.650299584739	801.124099611271	717.802561894815	701.854112561664	831.696451431892	694.406777934312
ENSSSAG00000000515	1583.79435472128	1192.58305693432	937.630116648587	2181.88152454454	706.148776571679	734.204099718371	870.274025149331	795.691962523174	803.055504020534	735.435395999055	715.920549023981	844.506510647626	979.955681309946	1055.30475390272	960.862646322854	1182.84088781444	674.14060557518	720.364550695159	1000.48447995592	727.518817754068
ENSSSAG00000000516	31.8608857860869	57.1914830762527	61.3324359456513	34.7802580958216	43.4322683363281	43.4389896585115	79.8721858645657	42.1847658376089	41.6853238728216	51.8576240768565	51.6128767901009	70.3755425539688	81.0259767697771	77.2350264484206	58.2782499665112	72.9752683329586	71.605608364203	67.8716064894796	76.9603446119942	50.1410888699163
ENSSSAG00000000518	423.441449802187	427.529775127397	329.346779324593	403.45099391153	857.412883536132	669.471487678236	851.969982555368	690.957371478076	397.236615729241	895.722597691157	913.214932882915	950.565426890931	804.144599639675	463.410158690524	838.478321393181	531.67695499727	964.055995537562	846.852544607371	981.244393802926	810.77194644374
ENSSSAG00000000519	76.055017682917	129.384010893818	98.299931584126	175.060632415635	44.9299327617187	16.1831530100337	28.2880658270337	62.549825207489	35.555129185642	27.5002551922724	68.2621918836819	32.709759215225	45.8637604357229	36.8129565314902	16.0265187407906	20.0481506409227	55.887304089134	24.6805841779926	35.8565241942246	30.2738649780627
ENSSSAG00000000522	35.9719678230013	51.5660912982606	24.3649403071765	42.8956516515133	44.9299327617187	25.5523468579479	26.6240619548552	26.1836477612745	20.8426619364108	34.571749384571	31.6336986778038	27.753735091706	39.7485923776265	66.4076862921	26.2252124849301	56.1348217945836	22.7042172862107	40.105949289238	40.2292710471788	19.8672238918536
ENSSSAG00000000524	229.19282355798	244.704542342655	227.686166318788	133.324322700649	228.39382487207	265.744407322659	246.272573082411	248.017330183183	284.441033485136	239.645080961231	260.561781214542	234.915543454797	224.732426135042	261.299809105872	227.285174869394	214.114248845055	298.64778122631	229.837940157556	236.128330059528	298.008358377804
ENSSSAG00000000525	586.856960769535	586.915875503839	463.774036191774	512.429135945104	512.201233483593	462.497478128858	520.833211991856	470.578336154016	486.737458162064	476.147275614773	482.830137713847	428.200484272036	475.454316516994	434.537251607002	453.841871614206	407.378421023549	546.647693121842	505.951975648848	547.467905989868	545.875627885692
ENSSSAG00000000526	174.720986568863	142.509925042466	132.746916156341	191.291419527019	127.301476158203	174.607703529311	144.768336879525	125.099650414978	176.549606990774	176.001633230543	135.691918012685	170.487229849051	142.177657350741	171.071974469866	172.64931552579	178.027577691394	153.690086245119	117.232774845465	158.293436076943	131.50210099846
ENSSSAG00000000527	0	0.937565296332011	0	0	2.24649663808594	0.851744895264932	0	1.45464709784858	1.22603893743593	0	3.32986301871619	7.92963859763029	3.05758402904819	0	2.91391249832556	2.40577807691072	0	3.08507302224907	2.62364811177253	0.946058280564458
ENSSSAG00000000529	0	0.937565296332011	0.84017035541988	1.15934193652739	0	0	0	0	0	0	1.66493150935809	0	0	0.721822677088043	0	0	0	0	0	0
ENSSSAG00000000530	180.887609624235	282.207154195935	318.424564704135	91.5880129856635	330.235005798633	396.913121193458	366.08085187926	363.661774462145	367.811681230779	379.503521653359	337.981096399693	337.009640399287	215.559674047898	285.119957449777	388.278840401881	216.520026921965	314.366085501379	308.507302224907	278.981249218479	312.199232586271
ENSSSAG00000000532	117.165838052061	89.0687031515411	69.7341394998501	128.68695495454	61.4042414410156	70.6948263069893	66.5601548871381	68.3684135988833	64.9800636841043	68.3577771922199	72.4245206570771	87.2260245739332	94.785104900494	77.9568491255086	76.490203081046	88.2118628200599	71.605608364203	72.4992160228532	65.5912027943132	61.4937882366898
ENSSSAG00000000533	138.749018745862	180.012536895746	208.36224814413	104.340774287465	220.156670532422	192.494346329875	259.584604059839	155.647239469798	268.502527298469	223.930649422789	187.304794802786	194.276145641942	129.947321234548	272.84897193928	174.106271774952	205.293062563049	277.690042192885	279.199108513541	273.733952994934	172.182607062731
ENSSSAG00000000534	4513.96807653205	3888.08328388885	3793.36915472076	4070.44953914765	2496.60659712617	2640.40917532129	2467.71774244064	2593.63577546402	4671.20835163089	2518.23765403523	2518.20890790412	2238.14049418115	2476.64306352904	3513.83279206459	2508.87866105831	3230.9599572911	2036.39364274782	2346.19803342042	2044.69642844139	2312.16643769954
ENSSSAG00000000536	724.578209006169	741.614149398621	779.678089829649	586.627019882857	1025.90013139258	963.323476544638	998.402323307071	1023.34423333648	952.632254387717	929.508625498806	966.492741182374	983.275186106156	969.254137208277	749.973761494477	890.200268238459	726.544979227039	899.436300184501	1090.57331336505	1017.97546736774	878.888142644382
ENSSSAG00000000541	9.24993458305747	11.2507835559841	0.84017035541988	3.47802580958216	0.748832212695312	5.11046937158959	9.98402323307071	3.63661774462145	0	0.785721576922067	3.32986301871619	4.95602412351893	0	2.16546803126413	5.82782499665112	10.4250383332798	1.74647825278544	1.54253651112454	0.874549370590843	2.83817484169337
ENSSSAG00000000543	38.0275088414585	20.6264365193043	38.6478363493145	48.6923613341502	26.9579596570312	47.6977141348362	33.280077443569	45.094060033306	42.9113628102575	33.7860278076489	33.2986301871619	26.7625302670022	42.8061764066747	36.0911338544021	45.1656437240462	44.9078574356669	41.9154780668505	27.7656572002417	43.7274685295421	31.2199232586271
ENSSSAG00000000544	164.443281476577	219.390279341691	243.649403071765	92.7473549221909	323.495515884375	402.875335460313	276.224642781623	280.746889884776	362.907525481035	304.859971845762	278.876027817481	299.343857060544	189.570209800988	302.44370169989	273.179296718021	232.558547434703	316.112563754164	306.964765713783	167.038929782851	379.369370506348
ENSSSAG00000000545	911.632441685775	705.986668138005	602.402144836054	921.676839539272	459.782978594922	587.703977732803	504.193173270071	506.217190051306	729.493167774378	509.1475818455	546.930000824134	548.136268061194	600.81526170797	689.340656619081	499.007515338253	704.892976534842	394.704085129509	418.027394514749	434.651037183649	466.406732318278
ENSSSAG00000000550	424.469220311415	426.592209831065	410.003133444902	403.45099391153	450.048159829882	481.235865824686	752.12975022466	521.490984578717	405.818888291293	447.075577268656	431.217260923747	542.189039112971	502.972572778428	653.971345441767	613.378580897531	589.415628843128	438.366041449145	455.048270781738	257.117514953708	501.410888699163
ENSSSAG00000000551	2.05554101845722	0	4.2008517770994	0	2.99532885078125	5.11046937158959	1.66400387217845	5.81858839139433	4.90415574974372	4.7143294615324	4.99479452807428	7.92963859763029	3.05758402904819	4.33093606252826	2.91391249832556	3.20770410254763	1.74647825278544	1.54253651112454	0.874549370590843	0.946058280564458
ENSSSAG00000000553	416.247056237586	467.845082869674	488.138976498951	278.242064766573	323.495515884375	459.090498547798	374.400871240152	419.665687729316	565.203950157964	364.574811691839	311.342192249964	346.921688646325	348.564579311494	483.621193648989	384.636449778974	400.161086792817	319.605520259735	364.038616625391	356.816143201064	387.883895031428
ENSSSAG00000000555	3248.78257967163	1929.50937985128	1529.9502172196	5291.23659831099	935.291433656445	1059.57064970957	1361.15516744197	1280.08944610675	1392.78023292722	1115.72463922934	965.660275427695	1153.76241595521	1498.21617423361	2096.17305426368	1473.71124602815	2231.76012934752	840.056039589796	911.639078074601	1151.78152106814	996.199369434374
ENSSSAG00000000556	11470.9466535005	11528.3028836984	11737.1798652157	13814.7185156603	10419.2514074426	11167.2273218185	9904.15104720615	10693.1108162849	11084.6180333582	10479.1686714096	11017.6842631772	11420.661990237	12163.0692675537	9977.03304271093	9221.07610095124	11311.1665916086	11179.2072960796	11268.2292137647	10986.0891933622	12394.309533675
ENSSSAG00000000557	123.332461107433	118.133227337833	94.9392501624465	131.005638827595	130.296805008984	114.133815965501	121.472282669027	128.736268159599	133.638244180516	135.144111230596	124.869863201857	129.847832036196	120.774569147404	128.484436521672	115.09954368386	123.496607948084	151.943607992333	134.200676467835	92.7022332826293	123.933634753944
ENSSSAG00000000558	1216.88028292667	1013.5080853349	924.187390961868	1485.11702069158	491.98276374082	508.491702473164	532.481239097105	533.855484910429	870.48764557951	505.218973960889	492.819726769996	464.875062786076	544.249957170579	796.170412828111	580.597065291368	655.173562945354	382.478737360011	456.590807292863	430.278290330695	445.59345014586
ENSSSAG00000000562	43.1663613876015	34.6899159642844	44.5290288372537	64.9231484455336	34.4462817839843	28.9593264390077	44.9281045488182	26.1836477612745	15.9385061866671	45.5718514614799	45.7856165073476	57.4898798328196	21.4030882033374	22.3765029897293	33.509993730744	24.8597067947442	40.1689998140651	43.191022311487	38.4801723059971	34.0580981003205
ENSSSAG00000000564	163.415510967349	90.0062684478731	78.1358430540489	154.192477558142	89.8598655234374	91.9884486886126	119.808278796849	122.917679768205	85.8227256205151	109.215299192167	110.717945372313	105.067711418601	126.8897372055	98.1678840839738	131.12606242465	100.240753204614	94.3098256504137	95.6372636897213	102.322276359129	77.5767790062856
ENSSSAG00000000566	77.0827881921456	66.5671360395728	81.4965244757284	93.9066968587182	74.8832212695312	93.6919384791425	81.5361897367442	72.7323548924291	62.5279858092324	90.3579813460378	69.92712339304	63.4371087810423	74.9108087116807	105.386110854854	56.8212937173485	92.2214929482444	41.9154780668505	58.6163874227324	86.5803876884934	65.2780213589476
ENSSSAG00000000569	411.108203691443	404.090642719097	392.359555981084	492.720323024139	474.759622848828	458.238753652533	640.641490788704	341.842067994417	306.509734358982	446.289855691734	456.191233564118	536.241810164748	545.778749185103	612.10563017066	457.484262237113	736.168091534682	663.661736058467	592.334020271822	675.152114096131	615.883940647462
ENSSSAG00000000570	631.051092666365	566.289438984535	620.045722299872	535.615974675652	680.688481340038	660.102293830322	625.665455939098	691.684695027001	636.314208529247	656.863238306848	690.11411062893	725.561931683172	753.69446316038	550.750702618177	652.716399624926	608.661853458413	775.436344236735	678.716064894796	602.564516337091	625.344523453107
ENSSSAG00000000571	948.632180018005	1105.38948437544	1196.40258611791	972.687884746477	2233.76649047012	2041.63251395004	2070.02081698999	2064.87155539606	1465.11653023594	1889.66039249757	1972.11137283466	2009.17217967458	1755.05323267366	1307.94269088353	1949.4074613798	1361.67039153147	1811.0979481385	1837.16098474932	1362.54791938053	1823.05430664771
ENSSSAG00000000576	28.777574258401	28.1269588899603	38.6478363493145	18.5494709844382	19.4696375300781	19.5901325910934	16.6400387217845	22.547030016653	18.3905840615389	18.8573178461296	35.796027451199	29.7361447411136	38.2198003631024	26.7074390522576	32.0530374815812	27.2654848716549	15.718304275069	29.3081937113662	27.985579858907	19.8672238918536
ENSSSAG00000000580	4.11108203691443	3.75026118532805	6.72136284335904	6.95605161916431	3.74416106347656	3.40697958105973	4.99201161653536	2.90929419569716	3.67811681230779	2.3571647307662	0	1.98240964940757	1.5287920145241	2.88729070835217	1.45695624916278	4.00963012818454	1.74647825278544	1.54253651112454	8.74549370590843	5.67634968338675
ENSSSAG00000000581	616.662305537165	637.544401505768	641.890151540789	547.209394040926	827.45959502832	730.797120137311	614.017428833849	773.872256055446	680.451610276941	752.721270691341	804.994384774639	725.561931683172	830.134063886585	589.007304503843	681.855524608182	779.472096919075	702.084257619746	650.950407694554	503.740437460325	895.917191694542
ENSSSAG00000000582	369.997383322299	357.212377902496	328.506608969173	513.588477881632	307.021207205078	362.843325382861	311.168724097371	313.476449586369	355.55129185642	337.074556499567	310.509726495285	347.912893471029	279.76893865791	312.549219179123	290.662771707975	302.326111665114	268.957650928958	367.12368964764	309.590477189158	274.356901363693
ENSSSAG00000000589	34.9441973137727	34.6899159642844	41.1683474155741	24.3461806670751	22.4649663808594	22.9971121721532	21.6320503383199	24.7290006634259	15.9385061866671	31.4288630768827	29.9687671684457	31.7185543905212	24.4606722323856	30.3165524376978	23.3112999866045	33.6808930767501	20.9577390334253	32.3932667336153	27.1110304883161	27.4356901363693
ENSSSAG00000000590	122.304690598204	144.38505563513	153.751175041838	77.6759097473348	214.914845043555	215.491458502028	222.976518871913	203.650593698801	139.768438867696	202.716166845893	165.66068518113	167.51361537494	169.695913612175	154.470052896841	182.848009269929	161.989057178655	253.239346653889	217.49764806856	254.493866841935	173.128665343296
ENSSSAG00000000591	65.7773125906309	30.0020894826244	27.7256217288561	78.8352516838622	17.2231408919922	17.0348979052986	13.3120309774276	16.0011180763344	22.0687008738467	19.6430394230517	25.8064383950505	23.7889157928909	33.6334243195301	31.0383751147858	30.5960812324184	40.0963012818454	19.2112607806398	26.2231206891171	20.9891848941802	12.298757647338
ENSSSAG00000000593	88.3882637936603	98.4443561148612	83.1768651865682	59.1264387628967	105.585341990039	75.8052956785789	109.824255563778	70.5503842456562	73.5623362461558	98.2151971152584	84.0790412225838	104.076506593898	87.1411448278735	101.776997469414	83.7749843268599	73.7771943585956	101.295738661555	87.9245811340986	75.2112458708125	108.796702264913
ENSSSAG00000000594	0	2.81269588899603	0	0	0	0	0	1.45464709784858	0	0	0	0	1.5287920145241	0.721822677088043	0	0	0	1.54253651112454	0	0
ENSSSAG00000000595	1819.15380133464	2536.11412657809	2052.53617829077	3864.08667444578	379.657931836523	248.70950941736	294.528685375586	1389.91530199432	491.641613911808	300.14564238423	630.176576292039	360.798556192178	657.380566245362	346.474885002261	103.443893690557	303.929963716388	468.056171746498	268.401352935669	147.798843629852	103.120352581526
ENSSSAG00000000598	5.13885254614304	11.2507835559841	8.4017035541988	3.47802580958216	5.24182548886718	5.11046937158959	6.65601548871381	5.09126484247004	3.67811681230779	4.7143294615324	2.49739726403714	4.95602412351893	4.58637604357229	6.49640409379239	6.55630312123251	8.82118628200599	8.7323912639272	4.62760953337361	6.99639496472674	10.406641086209
ENSSSAG00000000600	1161.38067542833	1296.65280482717	1537.51175041838	928.632891158436	1694.60729732949	1764.81542298894	1565.82764371992	1717.21089901025	1664.96087703799	1415.08456003664	1680.748358697	1496.71928530272	1629.69228748269	1668.13220675047	1791.32770834564	1421.81484345424	1306.36573308351	1315.78364398923	836.069198284846	1298.938019215
ENSSSAG00000000602	86.3327227752031	118.133227337833	106.701635138325	140.280374319814	89.1110333107421	64.7326120401348	86.5282013532795	83.6422081262935	79.6925309333354	70.7149419229861	80.7491782038676	74.340361852784	59.6228885664398	85.8968985734771	59.0067280910926	84.2022326918754	66.3661736058467	89.4671176452231	66.4657521649041	58.6556133949964
ENSSSAG00000000604	3905.52793506871	2137.64887563699	2132.35236205566	3474.54778377257	2701.78662340469	3222.15093878724	2497.66981213986	3439.51306286297	2561.19534030366	2929.17003876547	2675.54493553846	2845.74905172457	3455.06995282446	2400.06040131774	3326.95959496321	3519.65332652039	2373.46394553541	2497.36661151062	2843.16000379083	2707.61879897548
ENSSSAG00000000606	99.693739395175	104.069747892853	65.5332877227507	82.3132774934444	99.5946842884765	91.9884486886126	146.432340751704	85.096855224142	73.5623362461558	117.072514961388	93.2361645240533	104.076506593898	81.0259767697771	89.5060119589173	101.258459316813	91.4195669226075	108.281651672697	104.892482756468	102.322276359129	89.8755366536235
ENSSSAG00000000610	12.3332461107433	3.75026118532805	2.52051106625964	10.4340774287465	0	2.55523468579479	3.3280077443569	2.18197064677287	2.45207787487186	0.785721576922067	2.49739726403714	0.991204824703787	3.05758402904819	5.77458141670434	2.91391249832556	2.40577807691072	1.74647825278544	3.08507302224907	4.37274685295421	2.83817484169337
ENSSSAG00000000613	763.633488356856	718.175016990321	653.652536516667	797.627252330841	507.708240207421	488.049824986806	564.097312668495	507.671837149155	643.670442153863	491.861707153214	473.673014412378	480.734339981336	599.286469693446	623.654793004069	507.749252833229	581.396368586759	431.380128438003	475.101245426357	433.776487813058	477.759431685051
ENSSSAG00000000616	2.05554101845722	0.937565296332011	8.4017035541988	0	5.99065770156249	0.851744895264932	3.3280077443569	0	2.45207787487186	2.3571647307662	1.66493150935809	6.93843377292651	4.58637604357229	2.16546803126413	2.18543437374417	1.60385205127382	1.74647825278544	1.54253651112454	0	1.89211656112892
ENSSSAG00000000618	0	0.937565296332011	0	0	2.24649663808594	2.55523468579479	1.66400387217845	1.45464709784858	1.22603893743593	3.14288630768827	0	2.97361447411136	0	2.16546803126413	0.72847812458139	0.801926025636908	0	3.08507302224907	1.74909874118169	1.89211656112892
ENSSSAG00000000619	159.304428930434	148.135316820458	136.947767933441	282.879432512682	74.8832212695312	91.9884486886126	48.2561122931751	93.0974142623092	106.665387556926	72.2863850768302	59.9375343368914	69.3843377292651	94.785104900494	139.311776677992	98.3445468184877	136.327424358274	36.6760433084942	49.3611683559852	101.447726988538	64.3319630783831
ENSSSAG00000000620	964.048737656434	948.816079887996	1011.56510792554	737.341471631417	846.929232558398	882.407711494469	940.162187780826	842.967993203253	1051.94140832003	846.222138345067	869.094247884925	957.503860663858	865.296280220639	1087.06495169459	930.266565090436	937.451523969546	902.929256690072	794.406303229136	804.585420943575	900.647483097364
ENSSSAG00000000623	342.247579573126	385.339336792457	308.342520439096	278.242064766573	499.471085867773	454.831774071473	437.633018382933	443.667364843817	339.612785669752	502.076087653201	489.48986375128	542.189039112971	625.275933940356	397.724295075512	527.418162196927	463.513242818133	656.675823047325	470.473635892984	619.180954378317	497.626655576905
ENSSSAG00000000625	2.05554101845722	3.75026118532805	1.68034071083976	3.47802580958216	0	0	1.66400387217845	1.45464709784858	1.22603893743593	3.14288630768827	0.832465754679047	0	1.5287920145241	0.721822677088043	2.91391249832556	4.00963012818454	1.74647825278544	3.08507302224907	2.62364811177253	0
ENSSSAG00000000626	137.721248236633	87.1935725588771	120.984531180463	161.148529177307	68.1437313552734	57.0669079827504	86.5282013532795	66.1864429521105	98.0831149948744	88.0008166152716	70.759589147719	64.4283136057461	53.5077205083434	109.717046917383	58.2782499665112	93.0234189738814	87.323912639272	107.977555778718	61.218455941359	100.282177739833
ENSSSAG00000000629	107.915903469004	96.5692255221972	77.295672698629	147.236425938978	47.1764293998046	61.3256324590751	54.9121277818889	58.1858839139433	91.9529203076947	47.143294615324	53.277808299459	48.5690364104855	85.6123528133494	88.0623666047412	64.1060749631624	76.9848984611432	59.3802605947049	61.7014604449815	41.1038204177696	58.6556133949964
ENSSSAG00000000630	5.13885254614304	1.87513059266402	2.52051106625964	3.47802580958216	3.74416106347656	0.851744895264932	1.66400387217845	3.63661774462145	1.22603893743593	0	0	0	1.5287920145241	3.60911338544021	0.72847812458139	0.801926025636908	0	4.62760953337361	1.74909874118169	1.89211656112892
ENSSSAG00000000631	1618.73855203506	1274.1512377152	1335.03069476219	2235.2112536248	1147.95978206191	1240.99231240101	1312.8990551488	1216.81229735034	1287.34088430773	1069.36706619093	1121.33137155268	1278.65422386788	1363.68247695549	1273.29520238331	1142.25369934362	1273.45852871141	1040.90103866012	1241.74189145525	1159.65246540346	1111.61847966324
ENSSSAG00000000632	140.804559764319	375.026118532805	173.075093216495	456.78072299179	49.4229260378906	26.4040917532129	18.304042593963	430.57554096318	34.329090248206	32.2145846538048	99.8958905614857	42.6218074622628	67.2668486390603	48.3621193648989	9.47021561955808	35.284745128024	40.1689998140651	32.3932667336153	27.985579858907	18.9211656112892
ENSSSAG00000000636	33.9164268045441	25.3142630009643	41.1683474155741	31.3022322862394	35.1951139966797	45.1424794490414	31.6160735713906	36.3661774462145	24.5207787487186	30.6431414999606	35.796027451199	41.630602637559	18.3455041742892	43.3093606252826	34.9669499799067	27.2654848716549	43.661956319636	35.4783397558643	41.9783697883605	21.7593404529825
ENSSSAG00000000638	89.4160343028889	105.944878485517	99.1401019395459	110.137483970102	105.585341990039	122.65126491815	126.464294285562	59.6405310117919	51.493635372309	67.5720556152978	98.2309590521276	135.795060984419	151.350409437886	194.170300136684	40.0662968519765	99.4388271789766	151.943607992333	140.370822512333	229.131935094801	47.3029140282229
ENSSSAG00000000640	210.692954391865	236.266454675667	243.649403071765	163.467213050361	278.565583122656	270.854876694248	292.864681503408	311.294478939597	240.303631737442	290.716983461165	250.572192158393	300.335061885247	282.826522686958	230.261433991086	296.490596704626	219.727731024513	214.816825092609	243.720768757677	229.131935094801	231.784278738292
ENSSSAG00000000643	529.301812252733	655.358142136076	480.577443300172	519.385187564269	658.972347171875	689.06162026933	915.202129698149	587.677427530827	507.580120098475	781.007247460535	791.674932699774	744.394823352544	772.039967334669	1115.93785877811	415.961009135974	796.31254345745	805.126474534087	840.682398562872	1593.42895321652	515.60176290763
ENSSSAG00000000645	122.304690598204	105.944878485517	112.582827626264	173.901290479108	125.054979520117	109.875091489176	111.488259435956	143.282739138085	85.8227256205151	161.072923269024	141.519178295438	159.58397677731	155.936785481458	98.1678840839738	123.841281178836	141.138980512096	148.450651486762	126.487993912212	185.404466565259	119.203343351122
ENSSSAG00000000650	149.026723838148	158.44853508011	194.079352101992	103.181432350937	166.989583431055	212.936223816233	188.032437556165	190.558769818164	188.809996365133	176.001633230543	147.346438578191	155.619157478494	177.339873684795	190.561186751243	191.589746764906	174.819873588846	176.394303531329	117.232774845465	122.436911882718	178.805015026683
ENSSSAG00000000652	0	0.937565296332011	0	2.31868387305477	0.748832212695312	0.851744895264932	0	0	1.22603893743593	0	0	0	0	1.44364535417609	1.45695624916278	0	1.74647825278544	1.54253651112454	1.74909874118169	0
ENSSSAG00000000654	13.3610166199719	15.0010447413122	18.4837478192374	4.63736774610954	169.984912281836	221.453672768882	166.400387217845	181.103563682148	62.5279858092324	177.573076384387	145.681507068833	118.944578964454	33.6334243195301	23.0983256668174	172.64931552579	12.8308164101905	183.380216542471	195.902136912816	122.436911882718	131.50210099846
ENSSSAG00000000656	146.971182819691	102.194617300189	105.861464782905	104.340774287465	75.6320534822265	99.654152745997	89.8562090976364	74.1870019902777	114.021621181541	69.929220346064	83.2465754679047	98.1292776456749	88.6699368423976	116.213451011175	83.7749843268599	121.89275589681	94.3098256504137	81.7544350896004	119.813263770945	94.6058280564458
ENSSSAG00000000657	722.522667987711	782.86702243723	753.632808811633	730.385420012253	1116.50882912871	954.806027591988	1306.24303966009	1070.62026401656	692.7119996513	1072.50995249862	1074.71328929065	1290.54868176433	1117.54696261711	981.678840839738	1000.92894317483	1091.42132089183	1121.23903828825	1098.28599592067	1257.60199490963	1123.91723731058
ENSSSAG00000000659	569.384862112649	541.912741279903	634.32861834201	759.368968425438	339.969824563672	338.994468315443	274.560638909445	386.936128027723	888.878229641049	428.218259422527	494.484658279354	278.528555741764	585.527341562729	858.247163057683	553.643374681857	533.280807048544	230.535129367678	456.590807292863	296.472236630296	371.800904261832
ENSSSAG00000000660	559.107157020363	796.93050188221	788.079793383848	444.027961689989	605.056427857812	718.872691603602	638.977486916526	612.406428194253	731.94524564925	561.790927499278	644.328494121583	600.670123770495	544.249957170579	751.417406848653	625.034230890833	630.31385615061	656.675823047325	633.982506072185	565.833442772275	650.888097028347
ENSSSAG00000000667	1488.21169736302	2684.24944339855	1870.21921116465	1274.1167882436	3293.36407143398	3191.4881225577	2614.15008319235	2440.170506641	2165.18476351185	2332.0216403047	3135.06603212129	3261.06387327546	1704.60309619437	2438.31700320341	2943.05162330882	1990.38039563081	3304.33685427005	2898.426104403	3290.05473216275	3135.23714179061
ENSSSAG00000000669	53.4440664798876	39.3777424459445	47.0495399035133	22.0274967940203	26.9579596570312	34.9215407058622	18.304042593963	35.6388538972903	33.1030513107701	33.0003062307268	27.4713699044086	28.7449399164098	21.4030882033374	27.4292617293456	29.867603107837	35.284745128024	19.2112607806398	18.5104381334944	22.7382836353619	33.112039819756
ENSSSAG00000000673	16355.9398838641	8916.24596811743	6864.19180378042	35457.3137867536	2671.83333489687	3310.73240789479	4865.54732224979	3889.72633964711	4896.7995161191	3730.60604722598	3212.48534730644	4253.25990280395	5294.20674629695	9632.72362573993	6087.89168712668	9395.36531636202	2700.05537880629	3040.33946342646	4714.69565685523	3414.32433455713
ENSSSAG00000000674	3727.72363697216	3947.14989755777	5704.75671330099	2274.62887946673	8518.71525162187	8803.63523745833	6210.06245096998	9941.78559024613	6718.69337714889	8180.14733733564	8992.29508204307	7724.45919891661	9382.19659313438	3571.57860623164	7561.60293315483	5190.06523792207	8807.48982879697	7731.19299375618	8898.53984576182	8671.57019965382
ENSSSAG00000000677	0	0	0	0	0	0	0	0	0	0	0	0	0	0	0	0	0	0	0	0
ENSSSAG00000000678	1357.68484269099	1231.96079938026	1403.0844935512	970.369200873422	2815.60911973437	2450.47006367721	1785.47615484748	2723.82669072147	1680.89938322466	2277.80685149707	2553.17246960064	2363.03230209383	2248.85305336495	988.897067610619	1930.46703014068	1178.02933166062	2750.70324813707	2310.71969366456	2121.65677305338	2311.22037941897
ENSSSAG00000000679	3.08331152768582	4.68782648166006	7.56153319877892	3.47802580958216	3.74416106347656	5.96221426685452	1.66400387217845	7.27323548924291	11.0343504369234	2.3571647307662	9.98958905614857	3.96481929881515	12.2303361161928	15.1582762188489	5.82782499665112	8.01926025636908	5.23943475835632	4.62760953337361	8.74549370590843	3.78423312225783
ENSSSAG00000000682	0	0	0	1.15934193652739	1.49766442539062	0	0	0	0	0	0	0	0	0	0.72847812458139	0	1.74647825278544	0	0	2.83817484169337
ENSSSAG00000000684	1.02777050922861	1.87513059266402	0.84017035541988	3.47802580958216	0.748832212695312	0	3.3280077443569	0	3.67811681230779	0	0	0	0	0.721822677088043	0	1.60385205127382	0	0	0	0
ENSSSAG00000000686	152.110035365834	136.884533264474	128.546064379242	83.4726194299718	131.04563722168	98.8024078507321	79.8721858645657	80.005590381672	116.473699056413	73.0721066537523	85.7439727319419	65.4195184304499	81.0259767697771	95.2805933756217	83.7749843268599	85.8060847431492	97.8027821559846	84.8395081118495	69.9639496472674	85.1452452508012
ENSSSAG00000000687	1395.71235153245	1377.28342031172	1513.98698046662	1472.36425938978	920.314789402538	1093.64044552017	875.266036765866	984.79608524349	1243.20348256003	861.936569883508	880.748768450432	764.218919846619	778.155135392765	1314.43909497733	984.90242443404	1133.92340025059	873.23912639272	925.521906674722	868.427524996707	957.410979931232
ENSSSAG00000000688	494.35761493896	485.658823499982	520.065450004906	278.242064766573	686.679139041601	787.012283224797	324.480755074798	715.686372141502	755.239985460533	562.5766490762	678.459590063424	540.206629463564	642.092646100121	261.299809105872	451.656437240462	418.605385382466	586.816692935908	498.239293093225	492.371295642644	694.406777934312
ENSSSAG00000000689	7997.0823323078	6322.94035846309	5882.03265829458	11018.3857647563	3862.47655308242	4558.53867945791	4647.56281499442	4528.31641560264	4060.6409607878	3960.82246926414	3668.67658087056	4452.49207256941	4734.66886898113	5754.37038174588	4689.21368793041	5831.6060584316	3573.29450519901	4217.29482141448	5093.37553432107	3750.17502415751
ENSSSAG00000000691	1144.93634728067	1056.63608896618	1157.7547497686	1038.77037512854	4004.00584128183	2871.23204193808	3011.847008643	3275.13794080608	1315.53977986875	3311.81644672651	3617.06370408046	3992.57303390685	3239.51027877656	987.453422256443	2679.34254221035	1169.20814537861	4584.50541356178	4098.51951005789	4868.61634607922	3144.69772459626
ENSSSAG00000000693	1763.65419383629	1582.61022020844	1384.60074573196	1847.99104682465	1181.6572316332	1554.4344338585	1449.34737266743	1707.75569287423	1188.03173037542	1507.01398453653	1453.48520766962	1660.26808137884	1453.88120581242	1526.65496204121	1807.35422708643	1873.29919588782	1348.28121115036	988.765903630828	1344.18238259813	1318.80524310685
ENSSSAG00000000695	144.915641801234	184.700363377406	181.476796770694	113.615509779684	279.314415335351	304.924672504845	261.248607932017	296.748007961111	209.652658301544	356.717595922619	344.640822437126	248.79241100065	246.13551433838	226.652320605645	305.232334199603	263.031736408906	296.901302973525	327.017740358402	400.543611730606	384.09966190917
ENSSSAG00000000697	229.19282355798	379.713945014465	499.901361474829	187.813393717436	414.853045833203	507.639957577899	362.752844134903	437.121452903499	475.703107725141	429.789702576371	424.557534886314	331.062411451065	345.506995282446	359.467693189845	461.12665286002	329.591596536769	419.154780668505	481.271391470855	460.012968930783	435.186809059651
ENSSSAG00000000698	433.719154894473	490.346649981642	394.880067047344	412.725729403749	293.542227376562	327.921784676999	357.760832518367	328.750244113779	486.737458162064	304.07425026884	303.850000457852	274.563736442949	249.193098367428	446.086414440411	354.768846671137	388.132196408264	321.351998512521	331.645349891775	332.32876082452	374.639079103525
ENSSSAG00000000701	107.915903469004	111.570270263509	105.021294427485	93.9066968587182	133.292133859766	133.723948556594	111.488259435956	155.647239469798	140.994477805132	122.572565999843	119.042602919104	113.988554840935	122.303361161928	151.582762188489	131.12606242465	133.921646281364	127.492912453337	117.232774845465	106.695023212083	137.178450681846
ENSSSAG00000000703	622.828928592536	587.853440800171	500.741531830249	992.396697667442	435.071515575976	471.866671976772	507.521181014428	446.576659039515	467.120835163089	523.290570230097	496.149589788712	498.576026826005	554.951501272247	703.055287483754	521.590337200276	708.10068063739	473.295606504854	484.356464493105	562.335245289912	459.784324354327
ENSSSAG00000000704	257.970397816381	270.956370639951	304.141668661997	315.341006735449	176.724402196094	297.258968447461	334.464778307869	178.194269486451	163.063178678979	214.501990499724	198.126849613613	182.381687745497	212.502090018849	174.681087855306	289.934293583393	150.762092819739	337.07030278759	217.49764806856	253.619317471344	211.917054846439
ENSSSAG00000000705	8091.63721915683	10663.8676804803	11085.2076694099	4211.88925540399	11084.9632445287	11842.6610237636	8929.04477810958	11138.2328282266	14388.7929697481	9627.44648202609	10037.87206992	8758.28583108266	8185.15244576202	8832.94409952638	8926.77093862036	7796.32482124202	9273.79952229068	9795.10684564081	8790.97027317915	10125.6617768814
ENSSSAG00000000708	722.522667987711	583.165614318511	630.12776656491	681.693058678103	605.056427857812	519.564386111608	519.169208119677	580.404192041584	671.869337714889	577.50535903772	563.579315917715	522.364942618895	470.867940473422	552.194347972353	558.742721553927	538.092363202366	539.661780110701	478.186318448606	474.880308230828	536.415045080048
ENSSSAG00000000709	0	0	0	0	0	0	0	0	0	0	0	0	0	0	0	0	0	0	0	0
ENSSSAG00000000710	861.271686733574	849.434158476802	969.556590154542	733.863445821835	1144.96445321113	1071.49507824328	1069.95448981074	1032.07211592357	961.214526949769	1048.15258361404	1164.61959079599	1170.61289797517	1004.41635354233	835.870660067954	1045.3661087743	809.945285893277	1163.1545163551	1079.77555778718	1072.19752834437	995.25331115381
ENSSSAG00000000711	232.276135085665	300.958460122576	284.817750487339	183.176025971327	373.667274134961	300.665948028521	372.736867367973	353.479244777205	328.578435232829	473.004389307085	384.59917866172	328.088796976953	233.905178222187	268.518035876752	381.722537280649	252.606698075626	466.309693493712	453.505734270614	387.425371171743	449.377683268118
ENSSSAG00000000712	3109.00579041654	2748.94144884546	2759.95961755431	3629.89960326724	4428.59370588007	3786.85780434789	4040.20140164928	4124.65184594965	2604.10670311391	4380.39779134053	4372.94260932904	4991.70749720827	5022.08176771166	2577.6287798814	4078.74901953121	3215.723362804	4497.18150092251	4382.34622810481	5682.8218100993	4384.0340721357
ENSSSAG00000000715	0	0	0	0	0	0	0	0	0	0	0	0	0	0	0	0	0	0	0	0
ENSSSAG00000000716	191.165314716521	192.200885748062	241.128892005506	155.35181949467	135.538630497851	223.157162559412	179.712418195273	216.742417579439	188.809996365133	174.430190076699	165.66068518113	182.381687745497	140.648865336217	232.42690202235	208.344743630278	206.094988588685	160.67599925626	169.679016223699	138.178800553353	187.319539551763
ENSSSAG00000000719	64.7495420814023	90.9438337442051	27.7256217288561	55.6484129533145	68.1437313552734	73.2500609927841	73.2161703758519	37.8208245440631	49.0415574974372	86.4293734614274	96.5660275427695	69.3843377292651	90.1987288569217	117.657096365351	82.3180280776971	91.4195669226075	254.985824906674	152.711114601329	127.684208106263	104.06641086209
ENSSSAG00000000720	590.96804280645	607.542312023143	629.28759620949	711.835949027815	768.30185022539	779.346579167412	802.049866390014	756.416490881262	740.527518211301	826.579098922015	853.277398546024	778.095787392472	796.500639567054	630.87301977495	685.497915231088	751.404686021783	867.999691634363	751.215280917649	773.101643602305	987.684844909294
ENSSSAG00000000721	725.605979515397	654.420576839744	593.160270926436	765.165678108075	549.642844118359	532.340559540582	642.305494660883	524.400278774414	545.587327158989	572.791029576187	571.903973464505	592.740485172864	619.160765882259	584.676368441315	613.378580897531	651.965858842806	642.703997025042	507.494512159973	691.768552137357	561.958618655288
ENSSSAG00000000724	46.2496729152874	45.9406995202686	42.8486881264139	54.4890710167871	32.9486173585937	16.1831530100337	26.6240619548552	36.3661774462145	30.6509734358982	18.8573178461296	27.4713699044086	16.8504820199644	18.3455041742892	33.20384314605	17.4834749899534	30.4731889742025	33.1830868029233	24.6805841779926	19.2400861529985	24.5975152946759
ENSSSAG00000000725	30.8331152768582	22.5015671119683	24.3649403071765	30.142890349712	69.641395780664	24.700601962683	103.168240075064	36.3661774462145	23.2947398112827	47.143294615324	56.6076713181752	110.02373554212	27.5182562614337	28.1510844064337	85.9604187006041	30.4731889742025	43.661956319636	13.8828286001208	27.1110304883161	23.6514570141115
ENSSSAG00000000727	0	0	0	0	0	0	0	0	0	1.57144315384413	0	0	0	0	0	0	0	0	0	0
ENSSSAG00000000728	1242.57454565739	1286.33958656752	1142.63168337104	1151.22654297169	2298.91489297461	2078.25754444643	2529.28588571125	2011.04961277566	1169.64114631388	2609.38135695819	2411.6532913052	2692.11230389548	2366.5700384833	1388.06500804031	2292.52065805764	1733.764067427	2520.16811876939	2514.33451313299	3262.94370167443	2166.47346249261
ENSSSAG00000000729	216.859577447236	187.513059266402	212.56309992123	250.417858289915	271.077260995703	239.340315569446	176.384410450916	241.471418242865	219.460969801031	213.716268922802	177.315205746637	330.071206626361	322.575115064584	158.800988959369	252.053431105161	259.022106280721	265.464694423387	211.327502024062	255.368416212526	232.730337018857
ENSSSAG00000000733	472.77443424516	388.152032681453	351.19120856551	477.648877849283	332.481502436718	326.218294886469	314.496731841727	338.205450249795	364.133564418471	265.573892999659	321.331781306112	317.185543905212	331.747867151729	343.587594293908	289.205815458812	352.045525254603	251.492868401103	282.28418153579	313.963224042113	341.527039283769
ENSSSAG00000000734	10.2777050922861	11.2507835559841	11.7623849758783	13.9121032383286	12.7301476158203	11.0726836384441	4.99201161653536	10.9098532338644	12.2603893743593	9.42865892306481	9.15712330146952	9.91204824703787	13.7591281307169	12.2709855104967	3.64239062290695	6.41540820509527	13.9718260222835	13.8828286001208	9.62004307649927	11.3526993667735
ENSSSAG00000000735	107.915903469004	122.821053819493	126.865723668402	142.599058192868	133.292133859766	136.279183242389	148.096344623882	162.920474959041	79.6925309333354	150.072821192115	149.843835842229	148.680723705568	111.601817060259	92.3933026672695	158.079753034162	115.477347691715	162.422477509046	143.455895534582	207.26820083003	105.958527423219
ENSSSAG00000000738	2.05554101845722	9.37565296332011	8.4017035541988	3.47802580958216	7.48832212695312	10.2209387431792	9.98402323307071	3.63661774462145	4.90415574974372	7.07149419229861	11.6545205655067	14.8680723705568	0	16.601921573025	10.1986937441395	4.00963012818454	8.7323912639272	15.4253651112454	5.24729622354506	6.62240796395121
ENSSSAG00000000739	502.579779012789	403.153077422765	391.519385625664	441.709277816934	344.462817839843	351.770641744417	399.360929322829	379.66289253848	359.229408668727	337.860278076489	325.494110079508	395.490725056811	428.061764066747	450.417350502939	429.80209350302	420.20923743374	391.211128623938	411.857248470251	459.138419560192	360.448204895058
ENSSSAG00000000743	341.219809063898	359.08750849516	372.195467451007	434.75322619777	506.959407994726	510.195192263694	582.401355262458	493.852689719594	335.934668857445	436.075475191747	466.180822620267	562.013135607047	336.334243195301	385.453309565015	489.537299718694	356.857081408424	523.943475835632	434.995296137119	516.858678019188	371.800904261832
ENSSSAG00000000746	1052.43700145009	634.731705616772	619.205551944452	529.819264993015	695.665125593945	684.802895793005	309.504720225192	652.409223385089	801.829465083098	421.93248680715	531.113151485232	595.714099646976	782.741511436338	307.496460439506	375.166234159416	557.338587817651	454.084345724214	564.56836307158	431.152839701286	580.879784266577
ENSSSAG00000000748	478.941057300531	434.092732201721	351.19120856551	602.857806994241	275.570254271875	330.477019362793	349.440813157475	342.569391543341	393.558498916933	368.50341957645	276.378630553444	368.728194789809	429.590556081271	461.244690659259	376.623190408579	561.348217945836	247.999911895532	305.422229202658	369.059834389336	298.954416658369
ENSSSAG00000000750	6.16662305537165	11.2507835559841	9.24187390961868	15.071445174856	14.2278120412109	10.2209387431792	23.2960542104983	2.18197064677287	9.80831149948744	11.785823653831	6.65972603743238	3.96481929881515	9.17275208714458	16.601921573025	11.6556499933022	9.6231123076429	10.4788695167126	12.3402920889963	5.24729622354506	17.0290490501602
ENSSSAG00000000752	7.19439356460026	0.937565296332011	8.4017035541988	8.1153935556917	2.99532885078125	3.40697958105973	11.6480271052492	5.09126484247004	6.13019468717965	6.28577261537654	2.49739726403714	2.97361447411136	1.5287920145241	2.88729070835217	2.18543437374417	1.60385205127382	5.23943475835632	3.08507302224907	3.49819748236337	4.73029140282229
ENSSSAG00000000757	44.1941318968301	17.8137406303082	38.6478363493145	52.1703871437324	5.99065770156249	22.1453672768882	14.9760348496061	17.455765174183	29.4249344984623	10.2143804999869	11.6545205655067	11.8944578964454	12.2303361161928	28.1510844064337	15.2980406162092	16.0385205127382	10.4788695167126	12.3402920889963	20.9891848941802	14.1908742084669
ENSSSAG00000000759	55.4996074983448	30.0020894826244	18.4837478192374	32.4615742227668	5.24182548886718	22.1453672768882	8.32001936089226	13.8191474295615	15.9385061866671	18.0715962692076	8.32465754679047	20.8153013187795	16.8167121597651	29.5947297606098	21.8543437374417	37.6905232049347	12.2253477694981	6.17014604449815	17.4909874118169	8.51452452508012
ENSSSAG00000000762	1.02777050922861	2.81269588899603	5.88119248793916	4.63736774610954	16.4743086792969	12.776173428974	6.65601548871381	10.1825296849401	7.35623362461558	10.2143804999869	14.9843835842229	5.94722894822272	10.7015441016687	11.5491628334087	8.0132593703953	8.01926025636908	17.4647825278544	4.62760953337361	6.1218455941359	11.3526993667735
ENSSSAG00000000763	217.887347956465	125.63374970849	95.7794205178664	233.027729242005	87.6133688853515	87.7297242122879	89.8562090976364	104.007267496174	95.6310371200025	105.286691307557	96.5660275427695	121.918193438566	155.936785481458	114.047982979911	127.483671801743	187.650689999037	106.535173419912	109.520092289842	132.056954959217	114.473051948299
ENSSSAG00000000766	615.634535027936	788.492414215222	929.228413094388	332.73113578336	1277.5077548582	1285.28304695478	1114.88259435956	1168.80894312134	1147.57244544003	1192.7253537677	1237.87657720774	1141.86795805876	808.730975683247	786.786718025967	990.00177130611	720.931497047581	1332.56290687529	1144.56209125441	1291.70942036267	1286.63926156766
ENSSSAG00000000768	567.329321094192	489.40908468531	499.061191119409	637.638065090062	516.694226759765	482.087610719951	529.153231352748	498.943954562064	422.983433415396	479.290161922461	536.940411767986	542.189039112971	605.401637751542	685.009720556553	502.649905961159	603.850297304592	578.08430167198	501.324366115474	615.682756895953	569.527084899804
ENSSSAG00000000771	2.05554101845722	0	0	1.15934193652739	0	0	0	0	6.13019468717965	0	0	0	0	0	1.45695624916278	0.801926025636908	1.74647825278544	0	0	0
ENSSSAG00000000774	547.801681418848	570.977265466195	632.64827763117	382.582839054037	814.729447412499	634.549946972374	805.377874134371	690.230047929152	539.457132471809	687.506379806809	685.119316100856	779.086992217176	545.778749185103	690.062479296169	665.829005867391	593.425258971312	812.112387545229	836.054789029499	801.961772831803	692.514661373183
ENSSSAG00000000775	781.105587013742	637.544401505768	595.680781992695	1184.84745913099	439.564508852148	439.500365956705	485.889130676108	477.851571643259	508.806159035911	385.789294268735	406.243288283375	406.393978128552	600.81526170797	734.09366259854	534.702943442741	704.091050509206	354.535085315444	450.420661248365	489.747647530872	412.481410326104
ENSSSAG00000000776	44.1941318968301	27.1893935936283	36.9674956384747	41.7363097149859	16.4743086792969	15.3314081147688	13.3120309774276	14.5464709784858	8.58227256205151	7.85721576922067	16.6493150935809	22.7977109681871	18.3455041742892	36.8129565314902	12.3841281178836	18.4442985896489	13.9718260222835	23.1380476668681	18.3655367824077	20.8132821724181
ENSSSAG00000000779	1.02777050922861	1.87513059266402	1.68034071083976	5.79670968263693	2.99532885078125	0.851744895264932	3.3280077443569	0	1.22603893743593	0.785721576922067	0.832465754679047	2.97361447411136	4.58637604357229	0.721822677088043	1.45695624916278	0.801926025636908	5.23943475835632	1.54253651112454	0	0.946058280564458
ENSSSAG00000000782	87.3604932844317	99.3819214111932	228.526336674207	42.8956516515133	338.472160138281	453.980029176209	319.488743458263	387.663451576647	453.634406851294	368.50341957645	400.416028000622	293.396628112321	204.858129946229	241.088774147406	337.285371681184	156.375574999197	368.506911337728	350.15578802527	230.881033835982	338.688864442076
ENSSSAG00000000783	1.02777050922861	4.68782648166006	0.84017035541988	0	0.748832212695312	0	1.66400387217845	0	0	0	0	0.991204824703787	1.5287920145241	0.721822677088043	0.72847812458139	0	0	0	0.874549370590843	0.946058280564458
ENSSSAG00000000789	603.301288917193	621.605791468124	530.987664625364	553.006103723563	596.819273518164	543.413243179026	569.089324285031	600.04192786254	666.965181965146	625.434375229966	683.454384591498	669.063256675056	707.830702724657	645.30947331671	582.782499665112	643.946598586437	590.309649441478	617.014604449815	592.944473260591	610.207590964075
ENSSSAG00000000791	311.414464296268	346.899159642844	368.834786029328	209.840890511457	356.444133242968	359.436345801801	324.480755074798	328.750244113779	398.462654666677	368.50341957645	352.965479983916	359.807351367474	330.219075137205	307.496460439506	357.682759169463	291.099147306198	352.788607062659	345.528178491896	311.33957593034	315.983465708529
ENSSSAG00000000792	1159.32513440987	1161.64340215536	1074.57788458203	1065.43523966867	1497.66442539062	1470.96343412254	1693.95594187766	1525.19748209424	1153.70264012721	1486.58522353655	1465.13972823512	1459.05350196397	1233.73515572095	1263.18968490408	1513.04906475555	1358.46268742892	1491.49242787877	1408.3358346567	1693.12758146387	1375.56873994072
ENSSSAG00000000794	42.1385908783729	15.9386100376442	26.0452810180163	34.7802580958216	17.2231408919922	12.776173428974	14.9760348496061	9.45520613601578	18.3905840615389	14.9287099615193	9.98958905614857	16.8504820199644	9.17275208714458	26.7074390522576	16.0265187407906	16.8404465383751	10.4788695167126	21.5955111557435	24.4873823765436	23.6514570141115
ENSSSAG00000000795	1452.23972954002	1200.08357930497	1112.38555057592	1943.0570856199	716.632427549413	769.977385319498	703.873637931485	730.960166668912	1064.20179769439	640.363085191485	643.496028366904	661.133618077426	788.856679494434	1054.58293122563	712.4516058406	973.538195123207	700.337779366961	695.683966517166	799.33812472003	771.983556940598
ENSSSAG00000000797	2.05554101845722	0	0	0	0	0	0	0	1.22603893743593	0	0	0	0	0	0	0.801926025636908	0	0	0	0
ENSSSAG00000000798	364.858530776156	585.040744911175	767.075534498351	126.368271081485	1407.80455986719	1304.02143465061	1129.85862920917	1430.64542073408	906.042774765152	1201.36829111384	1362.7464404096	1282.6190431667	1090.02870635568	692.227947327433	1059.93567126592	634.323486278794	1339.54881988643	1167.70013892127	1089.68851575619	1077.56038156292
ENSSSAG00000000800	953.771032564148	1004.13243237158	1067.01635138325	723.429368393089	2719.75859650937	2348.26067624542	2733.9583619892	2457.62627181518	1330.25224711798	2595.23836857359	2768.78110006251	2927.02784735028	1654.15295971507	1189.56377184109	2496.49453294043	1000.00175396922	3099.99889869415	2557.52553544448	3161.4959746859	2360.41541000832
ENSSSAG00000000801	0	0	0	0	0	0	0	0	0	0	0	0	0	0	0	0	0	0	0	0
ENSSSAG00000000802	250.77600425178	63.7544401505768	289.018602264439	70.7198581281705	180.46856325957	206.122264654113	76.5441781202088	56.7312368160947	69.884219433848	159.50148011518	59.9375343368914	155.619157478494	74.9108087116807	259.134341074607	69.2054218352321	212.510396793781	61.1267388474904	166.59394320145	164.415281671078	160.829907695958
ENSSSAG00000000803	0	0	0	0	0	0	0	0	0	0	0.832465754679047	0	0	0	0.72847812458139	0	1.74647825278544	0	0.874549370590843	0
ENSSSAG00000000804	448.107942023673	358.149943198828	269.694684089782	395.335600355838	252.35645567832	202.715285073054	244.608569210233	285.110831178322	284.441033485136	304.859971845762	287.200685364271	320.159158379323	334.805451180777	348.640353033525	373.709277910253	404.170716921002	234.028085873249	280.741645024666	353.317945718701	264.896318558048
ENSSSAG00000000805	1103.82552691153	840.996070809814	877.137851058355	1214.9903494807	536.163864289843	593.666191999657	520.833211991856	555.675191378158	826.350243831816	531.147785999318	511.133973372935	464.875062786076	588.584925591777	788.952186057231	554.371852806438	716.119940893759	422.647737174076	527.547486804592	534.349665431005	468.298848879407
ENSSSAG00000000807	6.16662305537165	6.56295707432408	4.2008517770994	9.27473549221908	5.99065770156249	4.25872447632466	6.65601548871381	8.72788258709149	2.45207787487186	3.92860788461034	3.32986301871619	6.93843377292651	4.58637604357229	7.94004944796847	7.2847812458139	13.6327424358274	1.74647825278544	7.71268255562268	6.1218455941359	10.406641086209
ENSSSAG00000000809	81.19387022906	80.630615484553	65.5332877227507	73.0385420012253	79.3762145457031	83.4709997359633	91.5202129698149	86.5515023219906	66.2061026215402	92.715146076804	81.5816439585466	91.1908438727484	87.1411448278735	74.3477357400684	80.8610718285343	78.588750512417	94.3098256504137	92.5521906674722	76.0857952414033	71.9004293228988
ENSSSAG00000000811	586.856960769535	587.853440800171	654.492706872087	664.302929630192	1374.85594250859	1101.30614957756	1209.73081507373	1069.16561691871	677.999532402069	1157.36788280621	1230.38438541563	1297.48711553726	1119.07575463164	641.70035993127	1004.57133379774	585.405998714943	1381.46429795328	1288.01798678899	1145.659675474	1165.54380165541
ENSSSAG00000000813	241.526069668723	500.659868241294	624.246574076971	158.829845304252	898.598655234374	886.666435970794	898.562090976364	905.517818410742	720.910895212327	781.792969037457	847.45013826327	746.377233001951	521.318076952717	609.940162139396	786.756374547902	525.261546792175	923.886995723497	819.086887407129	681.273959690267	746.439983365357
ENSSSAG00000000814	83.2494112475173	100.319486707525	105.021294427485	86.9506452395539	118.315489605859	115.837305756031	126.464294285562	112.735150083265	76.0144141210276	132.001224922907	108.220548108276	120.926988613862	108.544233031211	84.453253219301	104.90084993972	83.4003066662385	148.450651486762	118.775311356589	97.0749801355836	86.0913035313657
ENSSSAG00000000815	1375.15694134788	1531.98169420651	1651.77491875549	655.028194137973	1667.64933767246	1822.73407586695	1417.73129909604	1666.29825058555	1867.25730171492	1404.08445795973	1447.65794738686	1334.1616940513	1291.82925227286	981.678840839738	1269.00889302078	1038.4942031998	1383.21077620607	1477.74997765731	1445.63010958666	1396.38202211314
ENSSSAG00000000816	959.93765561952	786.617283622558	626.767085143231	2024.21102117682	206.677690703906	206.122264654113	407.680948683721	243.653388889637	425.435511290268	239.645080961231	189.802192066823	187.337711869016	417.360219965078	579.623609701698	312.517115445417	534.082733074181	195.605564311969	217.49764806856	267.612107400798	241.244861543937
ENSSSAG00000000817	487.16322137436	518.473608871602	557.873115998801	404.610335848058	651.484025044921	543.413243179026	454.273057104718	626.225575623814	727.041089899506	486.36165611476	569.406576200468	513.444099196561	512.145324865572	430.928138221562	497.55055908909	493.184505766699	476.788563010425	535.260169360214	464.385715783738	496.68059729634
ENSSSAG00000000819	541.635058363476	463.157256388014	382.277511716046	547.209394040926	584.089125902343	556.189416608	525.825223608391	586.222780432978	403.366810416421	733.863952845211	636.836302329471	690.869762818539	796.500639567054	479.290257586461	649.8024871266	572.575182304753	705.577214125317	649.40787118343	768.728896749351	629.128756575365
ENSSSAG00000000820	542.662828872705	480.970997018322	406.642452023222	542.572026294817	382.653260687304	384.988692659749	362.752844134903	329.477567662704	487.9634970995	352.788988038008	362.122603285386	393.508315407403	392.899547732693	382.566018856663	354.768846671137	505.213396151252	314.366085501379	351.698324536394	348.070649495155	409.64323548441
ENSSSAG00000000822	164.443281476577	180.012536895746	182.316967126114	136.802348510232	186.459220961133	169.497234157721	143.104333007347	186.922152073543	186.357918490261	158.715758538258	167.325616690489	173.460844323163	165.109537568602	132.8153725842	166.821490529138	145.950536665917	176.394303531329	177.391698779322	177.533522229941	177.858956746118
ENSSSAG00000000823	568.35709160342	722.862843471981	799.002008004306	264.329961528244	756.320534822265	797.233221967976	602.3694017286	752.779873136641	1064.20179769439	645.863136229939	714.255617514623	658.160003603314	533.54841306891	675.626025754408	622.848796517089	579.792516535485	586.816692935908	623.184750494313	517.733227389779	651.834155308912
ENSSSAG00000000826	0	0	0	0	0	0	0	0	0	0	0	0	0	0	0	0	0	0	0	0
ENSSSAG00000000827	673.189683544738	585.040744911175	506.622724318188	711.835949027815	545.149850842187	692.468599850389	550.785281691068	520.763661029792	470.798951975397	477.718718768617	481.997671959168	642.300726408054	570.239421417488	747.808293463213	586.424890288019	727.346905252676	679.380040333536	669.460845828049	668.155719131404	702.921302459392
ENSSSAG00000000829	2045.26331336493	2121.71026559934	2020.60970478481	1239.33653014778	2024.84230312812	2131.91747284812	1683.97191864459	2148.51376352236	2654.37429954879	1743.51617919007	2053.69301679321	1637.47037041066	1881.94296987916	1295.67170537304	1538.5457991159	1424.22062153115	1825.06977416078	1687.53494317024	1733.35685251105	1770.0750429361
ENSSSAG00000000830	12.3332461107433	11.2507835559841	25.2051106625964	16.2307871113834	17.2231408919922	22.1453672768882	21.6320503383199	12.3645003317129	9.80831149948744	18.8573178461296	14.1519178295438	15.8592771952606	18.3455041742892	15.1582762188489	12.3841281178836	17.642372564012	12.2253477694981	15.4253651112454	19.2400861529985	18.9211656112892
ENSSSAG00000000831	0	0	0	0	0	0	0	0	0	0	0	0	0	1.44364535417609	0	0	0	0	0	0
ENSSSAG00000000832	29.8053447676296	65.6295707432408	44.5290288372537	32.4615742227668	72.6367246314453	57.9186528780153	63.2321471427812	56.0039132671704	33.1030513107701	58.143396692233	58.2726028275333	58.4810846575234	67.2668486390603	71.4604450317162	59.0067280910926	60.1444519227681	73.3520866169884	47.8186318448606	95.3258813944019	62.4398465172542
ENSSSAG00000000837	5.13885254614304	5.62539177799207	2.52051106625964	6.95605161916431	8.98598655234374	15.3314081147688	4.99201161653536	5.09126484247004	8.58227256205151	4.7143294615324	9.15712330146952	10.9032530717417	6.11516805809639	12.9928081875848	8.0132593703953	12.0288903845536	10.4788695167126	16.9679016223699	9.62004307649927	20.8132821724181
ENSSSAG00000000840	95.5826573582605	109.695139670845	126.025553312982	81.153935556917	124.306147307422	112.430326174971	139.77632526299	113.462473632189	123.829932681029	155.572872230569	83.2465754679047	62.4459039563386	90.1987288569217	64.2422182608358	82.3180280776971	86.6080107687861	83.8309561337011	186.646917846069	90.0785851708568	169.344432221038
ENSSSAG00000000842	163.415510967349	163.13636156177	191.558841035733	236.505755051587	194.696375300781	176.311193319841	236.28854984934	144.01006268701	138.54239993026	172.858746922855	152.341233106266	217.073856610129	180.397457713843	161.688279667722	165.364534279976	182.037207819578	164.168955761831	169.679016223699	221.260990759483	139.070567242975
ENSSSAG00000000843	45.2219024060588	60.0041789652487	62.1726063010712	15.071445174856	56.1624159521484	56.2151630874855	58.2401355262458	61.0951781096404	45.3634406851294	55.7862319614668	48.2830137713847	30.7273495658174	29.0470482759578	63.5203955837478	65.5630312123251	60.946377948405	57.6337823419195	64.7865334672305	48.1002153824964	50.1410888699163
ENSSSAG00000000844	123.332461107433	295.333068344584	173.915263571915	253.895884099497	799.003970945898	620.922028648135	683.905591465344	692.412018575925	241.529670674878	649.79174411455	772.528220342156	789.990245288918	308.815986933868	114.769805656999	643.246184005368	100.240753204614	700.337779366961	541.430315404712	682.148509060857	392.61418643425
ENSSSAG00000000847	1929.1252458221	1694.18049047194	1718.14837683366	2666.48645401299	2906.21781747051	2650.63011406447	2795.5265052598	2764.55680946123	1530.09659392004	2732.73964453495	2792.9226069482	3237.27495748257	3028.53698077224	1862.30250688715	2677.15710783661	2181.23878973239	2921.85811691004	3043.42453644871	3290.92928153334	2423.80131480614
ENSSSAG00000000849	445.024630495987	407.840903904425	372.195467451007	474.170852039701	541.405689778711	551.930692131676	489.217138420465	547.674632339991	329.804474170265	517.00479761472	546.097535069455	515.426508845969	561.066669330344	366.685919960726	437.086874748834	528.469250894723	532.675867099559	575.366118649452	633.17374430777	508.979354943678
ENSSSAG00000000851	0	0	0	0	0	0	0	0	2.45207787487186	0	0	0	0	0	0	0	0	0	0	0
ENSSSAG00000000852	3530.39169920027	2570.80404254238	2992.68680600561	2749.95907344296	1430.26952624805	1974.34466722411	1738.88404642648	1971.04681758483	2487.6330040575	1831.51699580534	1667.42890662213	1623.5935028648	2050.11009147681	2087.51118213862	1613.57904594778	2267.84680050118	1322.08403735858	1773.91698779322	1359.04972189817	1523.15383170878
ENSSSAG00000000854	177.804298096549	170.636883932426	247.850254848865	343.165213212106	378.909099623828	370.509029440245	487.553134548287	353.479244777205	280.762916672828	520.147683922409	446.201644507969	465.86626761078	313.40236297744	234.592370053614	482.980996597462	213.312322819418	567.605432155268	586.163874227324	788.84353227294	443.701333584731
ENSSSAG00000000855	41.1108203691443	104.069747892853	79.8161837648886	38.2582839054037	199.189368576953	189.93911164408	89.8562090976364	118.553738474659	212.104736176416	346.503215422632	187.304794802786	149.671928530272	163.580745554078	113.326160302823	374.437756034835	167.602539358114	387.718172118367	431.91022311487	281.604897330251	402.074769239895
ENSSSAG00000000857	181.915380133464	213.764887563699	208.36224814413	148.395767875505	301.779381716211	259.782193055804	274.560638909445	221.833682421909	272.180644110776	269.502500884269	258.896849705184	338.000845223991	244.606722323856	285.841780126865	289.205815458812	274.258700767823	256.73230315946	229.837940157556	148.673393000443	277.195076205386
ENSSSAG00000000858	0	0	0	0	0	0	0	0	0	0	0	0	0	0	0	0	0	0	0	0
ENSSSAG00000000859	217.887347956465	185.637928673738	252.891276981384	260.851935718662	211.919516192773	187.383876958285	189.696441428344	180.376240133224	176.549606990774	184.644570576686	173.152876973242	211.126627661907	189.570209800988	210.772221709709	184.304965519092	200.481506409227	176.394303531329	249.890914802175	202.020904606485	229.892162177163
ENSSSAG00000000860	14806.0619559473	8914.37083752476	7096.91899223173	22152.7057231653	5029.15714046171	4894.97791308756	7145.23262713427	5526.20432472676	6574.02078253145	5650.90958122351	5154.62795297266	6265.40569695263	7683.70866499811	10384.8628552657	7785.24571740132	10670.4276971247	5421.068496646	5317.12335384628	6409.57233706029	5619.58618655288
ENSSSAG00000000861	2722.56407894658	2548.30247543041	2628.89304210881	2391.722415056	1645.1843712916	1816.7718616001	1775.49213161441	1680.11739801511	2613.9150146134	1464.58501938273	1517.5850707799	1424.36133309934	1563.95423085815	2051.42004828422	1561.12862097792	2024.06128870756	1437.35160204242	1482.37758719068	1266.34748861554	1639.51900021821
ENSSSAG00000000866	106.888132959775	138.759663857138	157.111856463518	100.862748477883	317.504858182812	258.078703265274	366.08085187926	252.381271476729	155.706945054363	311.145744461139	288.865616873629	360.798556192178	169.695913612175	132.8153725842	249.867996731417	117.883125768626	321.351998512521	296.167010135911	360.314340683427	208.132821724181
ENSSSAG00000000867	154.165576384291	125.63374970849	162.993048951457	112.456167843156	113.073664116992	126.909989394475	141.440329135168	140.373444942388	152.028828242055	126.501173884453	125.702328956536	142.733494757345	155.936785481458	124.153500459143	134.039974922976	109.863865512256	94.3098256504137	123.402920889963	86.5803876884934	103.120352581526
ENSSSAG00000000869	53.4440664798876	31.8772200752884	43.6888584818338	68.4011742551158	43.4322683363281	62.17737735434	74.8801742480304	52.3672955225489	44.1374017476935	69.929220346064	49.9479452807428	53.5250605340045	51.9789284938193	41.8657152711065	46.622599973209	37.6905232049347	82.0844778809156	89.4671176452231	63.8421040531315	84.1991869702368
ENSSSAG00000000874	168.554363513492	189.388189859066	205.841737077871	85.7913033030265	137.036294923242	146.500121985568	171.392398834381	128.008944610675	192.488113177441	143.001326999816	127.367260465894	132.821446510307	151.350409437886	167.462861084426	169.735403027464	128.308164101905	94.3098256504137	138.828286001208	133.806053700399	114.473051948299
ENSSSAG00000000875	98.6659688859464	123.758619115826	152.911004686418	73.0385420012253	162.496590154883	161.831530100337	174.720406578737	125.826973963902	143.446555680004	157.930036961336	173.152876973242	139.759880283234	174.282289655747	182.621137303275	144.238668667115	158.781353076108	188.619651300827	155.796187623578	128.558757476854	153.261441451442
ENSSSAG00000000877	327.858792443926	350.649420828172	365.474104607648	412.725729403749	593.823944667382	498.270763729985	499.201161653536	549.12927943784	340.838824607188	564.148092230044	638.501233838829	630.406268511608	602.344053722494	351.527643741877	485.166430971206	446.672796279758	614.760344980475	600.046702827445	743.366965002216	572.365259741497
ENSSSAG00000000879	45.2219024060588	69.3798319285688	43.6888584818338	91.5880129856635	31.4509529332031	38.3285202869219	21.6320503383199	46.5487071311546	45.3634406851294	36.1431925384151	41.6232877339524	38.6569881634477	38.2198003631024	57.0239914899554	40.7947749765579	44.10593141003	17.4647825278544	53.9887778893588	42.8529191589513	42.5726226254006
ENSSSAG00000000880	300.108988694754	270.018805343619	227.686166318788	350.12126483127	296.537556227343	257.226958370009	282.880658270337	276.382948591231	311.413890108726	296.217034499619	306.347397721889	312.229519781693	299.643234846723	251.194291626639	293.5766842063	248.597067947442	286.422433456812	240.635695735428	177.533522229941	241.244861543937
ENSSSAG00000000881	1120.26985505918	958.191732851316	954.433523756984	1515.25991104129	2214.29685294004	1671.97522940506	1950.21253819315	1913.58825721981	1081.36634281849	2349.30751499698	2430.80000366282	2474.04724246065	2447.59601525308	1109.44145468432	2063.0500488145	1452.28803242844	2925.35107341561	2586.83372915585	3665.23641214622	2405.82620747542
ENSSSAG00000000883	496.413155957418	573.789961355191	569.635500974679	426.637832642078	580.344964838867	579.186528780153	529.153231352748	578.222221394811	718.458817337455	582.219688499252	604.370137896988	592.740485172864	522.846868967241	596.225531274723	571.12684967181	582.198294612395	593.802605947049	564.56836307158	589.446275778228	658.456563272863
ENSSSAG00000000884	550.884992946534	433.155166905389	363.793763896808	547.209394040926	419.346039109375	371.36077433551	334.464778307869	364.38909801107	494.09369178668	388.146458999501	376.274521114929	424.235664973221	406.65867586341	360.911338544021	346.02710917616	330.393522562406	384.225215612797	339.358032447398	432.027389071876	410.589293764975
ENSSSAG00000000885	7868.61101865422	5962.91528467159	3871.50499777481	8689.26781427276	3843.75574776504	3435.93890749873	5041.93173270071	4009.73472521962	3622.94506012317	3993.82277549487	3950.05000595208	4739.94147173351	3916.76514121074	5885.02028629881	4556.6306692566	5419.41608125423	3222.25237638913	2756.51274537955	3021.56807539136	3432.29944188785
ENSSSAG00000000887	954.798803073377	1049.13556659552	962.835227311183	1376.13887865801	1092.54619832246	971.840925497287	1261.31493511127	961.521731677912	1096.07881006772	1071.7242309217	859.104658828777	964.442294436784	814.846143741344	1048.80834980893	1163.37956495648	812.351063970188	974.534865054275	1035.04199896456	927.896882196884	903.485657939057
ENSSSAG00000000888	29.8053447676296	40.3153077422765	40.3281770601543	63.7638065090062	31.4509529332031	39.1802651821869	48.2561122931751	37.0935009951388	42.9113628102575	42.4289651537916	35.796027451199	43.6130122869666	50.4501364792952	50.527587396163	42.980209350302	56.1348217945836	59.3802605947049	53.9887778893588	43.7274685295421	51.0871471504807
ENSSSAG00000000889	163.415510967349	143.447490338798	120.144360825043	162.307871113834	95.8505232249999	120.94777512762	126.464294285562	112.735150083265	161.837139741543	92.715146076804	128.199726220573	99.1204824703787	129.947321234548	160.244634313546	159.536709283325	179.631429742667	117.014042936624	89.4671176452231	130.307856218036	105.012469142655
ENSSSAG00000000890	687.578470673939	849.434158476802	802.362689425986	664.302929630192	897.849823021679	851.744895264932	755.457757969017	936.065407465562	891.330307515921	920.079966575741	929.031782221817	874.24265538874	720.06103884085	635.203955837478	815.895499531157	668.004379355545	925.633473976283	951.745027363839	927.896882196884	939.435872600507
ENSSSAG00000000891	1802.70947318698	1644.48952976635	1687.90224403854	2288.54098270506	2662.84734834453	2355.07463540754	2655.75017999681	2399.44038790124	1801.05119909338	2761.02562130414	2985.22219627906	3156.98736668156	2872.60019529078	2023.26896387778	2631.99146411256	2226.14664716806	3091.26650743023	2631.56728797846	3273.43829412152	2599.76815499113
ENSSSAG00000000892	2199.42888974922	2806.13293192171	2973.36288783096	1173.25403976571	3446.87467503652	3342.24696901959	3066.75913642489	3138.40111360831	3904.93401573344	3281.95902680348	3415.60699144813	3210.51242721556	2320.70627804758	2418.10596824494	3025.36965138651	2241.38324165516	3189.06928958621	3304.11320682876	3237.5817699273	3164.56494848811
ENSSSAG00000000894	126.415772635119	117.195662041501	144.509301132219	133.324322700649	136.287462710547	132.020458766064	133.120309774276	151.283298176252	154.480906116927	151.644264345959	152.341233106266	129.847832036196	129.947321234548	111.160692271559	161.722143657069	141.138980512096	120.506999442195	135.743212978959	99.6986282473561	124.879693034508
ENSSSAG00000000896	326.831021934697	440.655689276045	288.178431909019	354.75863257738	665.711837086132	505.084722892104	645.633502405239	465.487071311546	361.681486543599	524.076291807019	616.857124217174	579.854822451715	525.904452996289	638.813069222918	390.464274775625	575.7828864073	656.675823047325	610.844458405316	683.897607802039	560.066502094159
ENSSSAG00000000897	3053.50618291819	3518.68255713404	3733.71705948595	1786.5459241887	2380.5376041584	2666.8132670745	2322.94940556112	2355.80097496578	3421.87467438368	2181.94881911258	2324.2443870639	2082.52133670266	2254.96822142304	3461.13973663717	2011.32810196922	3017.64763447169	2114.98516412317	2249.01823321957	2252.83917864201	2525.02955082654
ENSSSAG00000000898	357.664137211556	379.713945014465	373.035637806427	263.170619591717	515.94539454707	465.904457709918	472.57709969868	467.669041958319	497.771808598987	408.575219999475	425.390000640993	437.12132769437	313.40236297744	401.333408460952	469.868390354997	323.978114357311	461.070258735356	374.836372203262	257.992064324299	439.917100462473
ENSSSAG00000000899	329.914333462383	268.143674750955	232.727188451307	345.483897085161	338.472160138281	376.4712437071	412.672960300256	323.658979271309	261.146293673853	354.360431191852	301.352603193815	392.517110582699	405.129883848886	311.827396502035	350.397977923649	379.311010126258	382.478737360011	343.985641980772	396.170864877652	345.311272406027
ENSSSAG00000000901	43.1663613876015	58.1290483725847	37.8076659938946	39.4176258419311	65.1484025044921	45.1424794490414	83.2001936089226	65.4591194031862	23.2947398112827	62.8577261537654	68.2621918836819	72.3579522033764	56.5653045373916	66.4076862921	50.2649905961159	48.9174875638514	43.661956319636	70.9566795117287	107.569572582674	40.6805060642717
ENSSSAG00000000902	293.942365639382	446.281081054037	513.344087161547	207.522206638402	454.541153106054	448.869559804619	356.096828646189	386.208804478798	467.120835163089	421.146765230228	377.939452624288	368.728194789809	305.758402904819	425.875379481945	377.35166853316	369.687897818615	363.267476579371	331.645349891775	230.006484465392	358.55608833393
ENSSSAG00000000903	628.995551647908	530.661957723918	573.836352751778	577.352284390638	745.088051631835	682.24766110721	705.537641803664	679.320194695288	545.587327158989	828.936263652781	717.585480533339	843.515305822922	909.631248641838	555.803461357793	733.57747145346	727.346905252676	789.408170259018	845.310008096246	963.753406391109	792.796839113016
ENSSSAG00000000905	261.053709344066	362.837769680488	352.03137892093	128.68695495454	494.978092591601	507.639957577899	545.793270074532	479.306218741108	411.949082978472	455.718514614799	454.52630205476	501.549641300116	331.747867151729	319.767445950003	496.822080964508	287.089517178013	447.098432713072	416.484858003625	402.292710471788	387.883895031428
ENSSSAG00000000906	176.776527587321	174.387145117754	198.280203879092	150.71445174856	183.463892110351	223.157162559412	216.320503383199	221.106358872984	194.940191052313	152.429985922881	166.493150935809	165.531205725532	168.167121597651	154.470052896841	143.510190542534	174.819873588846	188.619651300827	222.125257601933	189.777213418213	196.780122357407
ENSSSAG00000000909	3704.0849152599	3071.46391078367	2523.87174768132	5191.53319176963	4534.17904787011	3913.76779374236	4908.81142292643	4293.39090930009	2643.33994911186	4854.97362380145	5051.40219939246	5556.69424728943	4982.33317533403	2664.24750113197	4788.28671287348	3312.75641190607	5223.71645408125	4414.73949483842	5700.31279751111	4025.47798380177
ENSSSAG00000000910	1988.73593535736	2258.59479886382	2323.07103273597	1576.70503367724	1717.07226371035	1792.07125963742	1723.90801157688	1757.94101775001	2410.39255099904	1411.15595215203	1541.7265776656	1381.73952563708	1320.87630054882	1704.22334060487	1527.61862724718	1490.78048165901	1362.25303717264	1530.19621903554	1349.42967882167	1614.92148492353
ENSSSAG00000000911	10964.2557924508	11339.8522591357	9560.29847432282	12159.1782302992	7169.31960434492	7472.35796615924	7909.01040446418	7752.54170798402	12483.5284609726	9478.94510398782	9825.5933024768	9401.57776231542	9423.47397752653	12050.1077713078	9470.21561955808	10809.1608995599	8582.19413418765	8701.44845925351	9330.5672348337	9137.9769319721
ENSSSAG00000000912	8.22216407382886	10.3132182596521	5.04102213251928	2.31868387305477	8.23715433964843	11.0726836384441	4.99201161653536	5.81858839139433	4.90415574974372	11.785823653831	2.49739726403714	8.92084342233408	4.58637604357229	12.9928081875848	6.55630312123251	10.4250383332798	10.4788695167126	9.25521906674722	2.62364811177253	7.56846624451566
ENSSSAG00000000914	1495.40609092762	1952.01094696325	2452.45726747063	949.501046015929	2855.29722700722	2957.25827635984	2461.06172695193	2667.8227774543	2648.24410486161	2379.95065649694	2923.61973043281	2732.75170170834	2297.77439782972	1766.30009083444	2420.73280798396	1907.7820149902	2733.23846560921	2562.15314497786	2589.54068631949	2750.19142160088
ENSSSAG00000000915	2.05554101845722	0.937565296332011	2.52051106625964	0	0.748832212695312	0	0	0.727323548924291	2.45207787487186	0	3.32986301871619	0	0	0	0.72847812458139	0.801926025636908	1.74647825278544	1.54253651112454	0	0.946058280564458
ENSSSAG00000000916	404.941580636072	334.710810790528	359.592912119709	456.78072299179	395.383408303125	404.578825250842	409.344952555899	400.02795190836	403.366810416421	424.289651537916	364.620000549423	421.262050499109	450.993644284609	490.839420419869	411.590140388486	466.720946920681	415.661824162935	376.378908714387	272.859403624343	425.726226254006
ENSSSAG00000000917	39.0552793506871	41.2528730386085	30.2461327951157	30.142890349712	29.2044562951172	28.1075815437427	31.6160735713906	28.3656184080473	45.3634406851294	36.9289141153372	33.2986301871619	20.8153013187795	48.9213444647711	31.7601977918739	37.1523843536509	26.463558846018	41.9154780668505	46.2760953337361	51.5984128648597	44.4647391865295
ENSSSAG00000000919	65.7773125906309	91.8813990405371	59.6520952348115	67.2418323185884	68.8925635679687	71.5465712022542	84.8641974811011	57.458560365019	73.5623362461558	65.2148908845316	57.4401370728543	41.630602637559	65.7380566245362	67.129508969188	91.7882436972552	52.9271176920359	78.5915213753448	64.7865334672305	62.0930053119498	66.2240796395121
ENSSSAG00000000922	372.052924340756	450.031342239365	468.815058324293	250.417858289915	411.857716982422	462.497478128858	435.969014510755	451.667923881985	468.346874100525	363.003368537995	411.238082811449	407.385182953256	417.360219965078	334.925722168852	407.947749765579	347.233969100781	371.999867843299	333.1878864029	333.203310195111	374.639079103525
ENSSSAG00000000923	0	0	0	0	0	0	0	0	0	0	0	0	0	0	0	0	0	0	0	0
ENSSSAG00000000924	484.079909846674	561.601612502875	504.942383607348	270.126671210881	573.605474924609	506.788212682634	653.953521766132	525.854925872262	434.017783852319	574.362472730031	530.280685730553	589.766870698753	527.433245010813	570.961737576642	656.358790247833	558.942439868925	651.436388288969	513.664658204471	593.819022631182	542.091394763434
ENSSSAG00000000925	403.913810126843	510.973086500946	467.974887968873	602.857806994241	897.100990808984	721.427926289397	713.857661164556	592.768692373297	387.428304229754	659.220403037615	789.177535435737	1030.85301769194	639.035062071073	498.779469867838	752.517902692576	591.821406920038	901.182778437287	743.502598362027	935.767826532202	807.933771602047
ENSSSAG00000000926	23.638721712258	14.0634794449802	6.72136284335904	30.142890349712	2.99532885078125	2.55523468579479	11.6480271052492	8.72788258709149	12.2603893743593	6.28577261537654	5.82726028275333	0.991204824703787	15.287920145241	15.1582762188489	5.82782499665112	16.0385205127382	5.23943475835632	1.54253651112454	4.37274685295421	3.78423312225783
ENSSSAG00000000928	753.35578326457	941.315557517339	979.638634419581	584.308336009802	992.951514033984	943.733343953544	778.753812179516	871.3336116113	1082.59238175593	877.651001421949	900.727946562729	972.371933034415	840.835607988253	930.429430766487	909.140699477575	931.838041790087	934.36586524021	774.353328584517	802.836322202394	904.431716219622
ENSSSAG00000000929	1144.93634728067	1198.20844871231	1333.35035405135	943.704336333292	1899.78732360801	1912.16728986977	1282.94698544959	1986.32061211224	1796.14704334364	1695.58716299782	1830.59219453923	1604.76061119543	1696.95913612175	1137.59253909076	1346.22757422641	1402.56861883895	1858.25286096371	1806.31025452683	1908.26672662922	1881.70992004271
ENSSSAG00000000930	56.5273780075734	48.7533954092646	59.6520952348115	15.071445174856	122.808482882031	86.877979317023	101.504236202886	114.189797181114	62.5279858092324	89.5722597691157	89.9063015053371	77.3139763268954	73.3820166971567	90.2278346360054	91.7882436972552	62.5502299996788	136.225303717264	83.296971600725	62.9675546825407	101.228236020397
ENSSSAG00000000931	1.02777050922861	0	0	2.31868387305477	2.99532885078125	0.851744895264932	0	2.18197064677287	1.22603893743593	1.57144315384413	0	3.96481929881515	0	0	1.45695624916278	0	3.49295650557088	1.54253651112454	1.74909874118169	1.89211656112892
ENSSSAG00000000933	28.777574258401	30.0020894826244	33.6068142167952	27.8242064766573	40.4369394855468	35.7732856011271	36.608085187926	32.0022361526688	41.6853238728216	47.143294615324	30.8012329231248	19.8240964940757	55.0365125228675	44.0311833023706	42.2517312257206	44.10593141003	36.6760433084942	29.3081937113662	18.3655367824077	31.2199232586271
ENSSSAG00000000935	646.467650304794	531.59952302025	574.676523107198	723.429368393089	737.599729504882	745.276783356815	635.649479172169	754.961843783414	684.129727089249	786.507298498989	766.700960059403	698.79940141617	807.202183668723	611.383807493572	734.305949578042	637.531190381342	761.464518214451	729.619769761906	772.227094231714	724.680642912375
ENSSSAG00000000938	0	0	0	0	0	0	0	0	0	0	0	0	0	0	0	0	0	0	0	0
ENSSSAG00000000940	147.99895332892	134.071837375478	122.664871891303	139.121032383286	128.050308370898	120.096030232355	146.432340751704	152.010621725177	116.473699056413	159.50148011518	119.042602919104	123.900603087973	119.24577713288	121.266209750791	128.940628050906	142.74283256337	148.450651486762	169.679016223699	158.293436076943	177.858956746118
ENSSSAG00000000942	52.416295970659	86.2560072625451	54.6110731022922	108.978142033574	104.836509777344	71.5465712022542	71.5521665036734	74.914325539202	42.9113628102575	77.0007145383626	90.7387672600162	107.050121068009	70.3244326681085	81.5659625109489	69.2054218352321	70.5694902560479	137.97178197005	92.5521906674722	48.9747647530872	122.041518192815
ENSSSAG00000000943	0	0	0	0	0	0	0	0	0	0.785721576922067	0	0	0	0	0	0	0	0	0	0
ENSSSAG00000000945	0	0	0	0	0	0	0	0	0	0	0	1.98240964940757	0	0	0	0	0	0	0.874549370590843	0
ENSSSAG00000000946	197.331937771893	154.698273894782	115.943509047944	258.533251845607	111.575999691601	132.020458766064	134.784313646455	133.100209453145	107.891426494362	125.715452307531	105.723150844239	100.111687295082	154.407993466934	172.515619824042	135.496931172139	196.471876281043	129.239390706122	132.65813995671	137.304251182762	130.556042717895
ENSSSAG00000000948	509.77417257739	746.301975880281	898.982280299272	380.264155180983	971.235379865819	1007.61421109841	895.234083232007	896.789935823651	930.56355351387	884.722495614248	873.256576658321	857.392173368775	606.930429766066	869.074503214004	901.12744010718	672.014009483729	887.210952415003	823.714496940503	606.937263190045	765.361148976647
ENSSSAG00000000949	3451.25336998967	3393.04880742555	2734.75450689171	4910.97244313001	1985.90302806797	2098.69942193279	1966.85257691493	1913.58825721981	3155.82422496008	1800.08813272846	1895.52452340419	1863.46507044312	2117.37694011587	3019.38425825928	2109.67264878771	2763.43708434479	1774.42190483001	1880.35200706081	1529.58684916338	2162.68922937035
ENSSSAG00000000950	3.08331152768582	0.937565296332011	4.2008517770994	1.15934193652739	2.99532885078125	4.25872447632466	4.99201161653536	5.09126484247004	2.45207787487186	5.50005103845447	3.32986301871619	1.98240964940757	4.58637604357229	1.44364535417609	6.55630312123251	3.20770410254763	6.98591301114176	6.17014604449815	3.49819748236337	10.406641086209
ENSSSAG00000000952	36.9997383322299	19.6888712229722	9.24187390961868	39.4176258419311	8.98598655234374	17.0348979052986	19.9680464661414	15.2737945274101	25.7468176861545	16.5001531153634	17.48178084826	17.8416868446682	27.5182562614337	31.7601977918739	26.2252124849301	25.6616328203811	13.9718260222835	27.7656572002417	16.616438041226	15.1369324890313
ENSSSAG00000000954	24.6664922214866	27.1893935936283	16.8034071083976	28.9835484131846	14.2278120412109	10.2209387431792	13.3120309774276	5.09126484247004	28.1988955610264	28.2859767691944	17.48178084826	22.7977109681871	25.9894642469096	18.7673896042891	23.3112999866045	38.4924492305716	31.4366085501379	21.5955111557435	13.1182405588626	18.9211656112892
ENSSSAG00000000955	2170.65131549082	1953.88607755591	1982.80203879092	2653.73369271119	2652.36369736679	2424.91771681926	2316.29339007241	2439.44318309207	1816.98970528005	2394.09364488154	2441.62205847365	2413.58374815372	2452.18239129665	1728.76531162586	2022.98375196252	1698.47932229897	2666.87229200337	2662.41801820095	2825.66901637901	2479.61875335944
ENSSSAG00000000957	96.6104278674892	98.4443561148612	109.222146204584	88.1099871760813	240.375140275195	182.273407586695	199.680464661414	185.467504975694	87.048764557951	217.644876807413	233.922877064812	221.038675908944	149.821617423361	115.491628334087	193.046703014068	101.844605255887	307.380172490237	274.571498980168	234.379231318346	298.008358377804
ENSSSAG00000000959	453.246794569816	353.462116717168	329.346779324593	440.549935880407	500.219918080468	429.279427213525	482.561122931751	422.574981925013	398.462654666677	466.718616691708	466.180822620267	525.338557093007	440.29210018294	380.400550825399	467.682955981253	404.972642946639	455.830823977	407.229638936878	557.087949066367	425.726226254006
ENSSSAG00000000960	158.276658421206	150.948012709454	173.075093216495	155.35181949467	199.189368576953	190.790856539345	171.392398834381	201.468623052029	172.871490178466	187.001735307452	195.629452349576	203.196989064276	209.444505989801	171.071974469866	177.748662397859	128.308164101905	199.09852081754	188.189454357193	251.870218730163	233.676395299421
ENSSSAG00000000961	256.942627307152	253.142630009643	297.420305818638	164.626554986889	206.677690703906	203.567029968319	214.65649951102	218.197064677287	295.475383922059	242.787967268919	208.116438669762	183.372892570201	235.433970236711	222.321384543117	225.828218620231	242.181659742346	211.323868587038	225.210330624182	132.056954959217	206.240705163052
ENSSSAG00000000963	21.5831806938008	13.1259141486482	31.0863031505356	27.8242064766573	26.2091274443359	19.5901325910934	19.9680464661414	21.8197064677287	34.329090248206	35.357470961493	17.48178084826	28.7449399164098	39.7485923776265	28.8729070835217	28.4106468586742	12.8308164101905	10.4788695167126	24.6805841779926	20.1146355235894	26.4896318558048
ENSSSAG00000000964	5.13885254614304	8.4380876669881	5.88119248793916	5.79670968263693	4.49299327617187	1.70348979052986	0	8.72788258709149	3.67811681230779	4.7143294615324	4.16232877339524	2.97361447411136	4.58637604357229	5.77458141670434	5.82782499665112	7.21733423073217	3.49295650557088	3.08507302224907	7.87094433531758	3.78423312225783
ENSSSAG00000000967	388.497252488414	329.085419012536	385.638193137725	246.939832480333	336.225663500195	330.477019362793	239.616557593697	336.750803151947	588.498689969246	289.931261884243	352.133014229237	247.801206175947	276.711354628862	192.726654782507	280.464077963835	279.872182947281	202.591477323111	302.337156180409	122.436911882718	277.195076205386
ENSSSAG00000000968	154.165576384291	129.384010893818	184.837478192374	117.093535589266	225.398496021289	195.049581015669	206.336480150128	205.10524079665	261.146293673853	201.144723692049	198.126849613613	234.915543454797	238.491554265759	133.537195261288	193.77518113865	170.008317435025	216.563303345394	251.433451313299	261.490261806662	267.734493399742
ENSSSAG00000000969	1.02777050922861	0.937565296332011	3.36068142167952	0	8.23715433964843	2.55523468579479	11.6480271052492	3.63661774462145	2.45207787487186	6.28577261537654	2.49739726403714	3.96481929881515	3.05758402904819	2.16546803126413	6.55630312123251	2.40577807691072	3.49295650557088	0	0	5.67634968338675
ENSSSAG00000000974	71.9439356460026	58.1290483725847	47.8897102589332	52.1703871437324	68.8925635679687	34.9215407058622	43.2641006766398	44.3667364843817	55.1717521846168	51.0719024999344	46.6180822620267	51.5426508845969	47.392552450247	61.3549275524837	41.5232531011393	36.8885971792978	41.9154780668505	24.6805841779926	21.8637342647711	36.8962729420139
ENSSSAG00000000976	338.136497536212	471.595344055002	504.942383607348	340.846529339051	1293.9820635375	999.94850704103	1203.07479958502	1051.70985174452	539.457132471809	1173.08231434465	1232.88178267967	1333.17048922659	958.552593106609	476.402966878108	995.101118178179	491.580653715425	1432.11216728406	1323.49632654485	1231.36551379191	1245.01269722283
ENSSSAG00000000977	45.2219024060588	65.6295707432408	89.0580576745073	51.011045207205	123.557315094726	126.05824449921	149.760348496061	112.007826534341	88.2748034953869	129.644060192141	84.0790412225838	89.2084342233408	62.680472595488	81.5659625109489	95.4306343201622	72.9752683329586	111.774608178268	118.775311356589	75.2112458708125	105.012469142655
ENSSSAG00000000978	121.276920088976	76.8803542992249	83.1768651865682	119.412219462321	84.6180400345702	83.4709997359633	83.2001936089226	90.9154436155364	78.4664919958995	83.2864871537391	109.053013862955	100.111687295082	100.90027295859	83.731430542213	84.5034624514413	93.0234189738814	89.0703908920574	91.0096541563477	76.9603446119942	89.8755366536235
ENSSSAG00000000980	229.19282355798	191.26332045173	193.239181746573	340.846529339051	227.644992659375	218.898438083087	272.896635037266	235.65282985147	158.159022929235	258.50239880736	280.540959326839	274.563736442949	217.088466062422	168.184683761514	254.967343603487	187.650689999037	237.52104237882	254.518524335549	308.715927818568	207.186763443616
ENSSSAG00000000982	278.525808000953	210.014626378371	203.321226011611	229.549703432422	145.273449262891	166.090254576662	231.296538232805	173.103004643981	240.303631737442	208.216217884348	151.508767351587	184.364097394904	235.433970236711	285.841780126865	171.920837401208	257.418254229448	127.492912453337	146.540968556831	109.318671323855	172.182607062731
ENSSSAG00000000984	101.749280413632	115.320531448837	96.6195908732863	103.181432350937	251.607623465625	198.456560596729	377.728878984509	178.921593035376	139.768438867696	374.789192191826	200.62424687765	231.941928980686	103.957856987639	111.882514948647	206.887787381115	103.448457307161	371.999867843299	342.443105469647	323.583267118612	289.493833852724
ENSSSAG00000000986	254.887086288695	302.83359071524	297.420305818638	303.747587370175	820.720105114062	594.517936894922	813.697893495263	616.770369487799	296.701422859495	714.220913422159	730.072466853525	848.471329946441	597.757677678922	319.767445950003	621.391840267926	334.403152690591	1166.64747286067	877.703274829861	1078.31937393851	1000.9296608372
ENSSSAG00000000988	490.246532902046	453.781603424694	452.851821571316	504.313742389413	511.452401270898	564.70686556065	559.10530105196	546.219985242142	361.681486543599	626.220096806888	621.019452990569	639.327111933942	640.563854085597	563.021688128674	513.57707782988	623.898447945515	632.225127508329	640.152652116683	610.435460672408	578.987667705448
ENSSSAG00000000990	46.2496729152874	28.1269588899603	26.0452810180163	77.6759097473348	13.4789798285156	18.7383876958285	24.9600580826768	13.0918238806372	19.6166229989749	6.28577261537654	8.32465754679047	17.8416868446682	7.64396007262048	30.3165524376978	12.3841281178836	21.6520026921965	12.2253477694981	16.9679016223699	15.7418886706352	12.298757647338
ENSSSAG00000000991	2095.62406831713	2429.23168279624	1929.87130639947	1851.46907263423	1711.83043822148	2177.91169719243	2574.21399026007	1720.84751675487	1994.76535120826	1804.80246218999	1760.66507114619	2305.54242226101	1534.90718258219	1642.86841305239	1845.96356768924	1740.98140165773	1458.30934107584	1530.19621903554	1468.36839322203	1355.70151604887
ENSSSAG00000000992	133.610166199719	115.320531448837	119.304190469623	198.247471146183	113.073664116992	138.834417928184	151.424352368239	113.462473632189	114.021621181541	132.001224922907	124.869863201857	155.619157478494	165.109537568602	124.875323136231	118.741934306767	140.337054486459	146.704173233977	123.402920889963	170.537127265214	87.0373618119301
ENSSSAG00000000993	67.8328536090881	70.3173972249009	56.291413813132	105.500116223992	38.1904428474609	42.5872447632466	33.280077443569	41.4574422886846	51.493635372309	32.2145846538048	25.8064383950505	37.6657833387439	47.392552450247	49.805764719075	42.2517312257206	40.8982273074823	33.1830868029233	21.5955111557435	33.232876082452	36.8962729420139
ENSSSAG00000000998	586.856960769535	520.348739464266	469.655228679713	722.270026456561	575.851971562695	471.014927081507	565.761316540674	513.490425540549	454.86044578873	578.291080614642	538.605343277344	541.197834288267	556.480293286771	561.578042774497	538.345334065648	534.884659099818	525.689954088417	524.462413782342	611.310010042999	530.738695396661
ENSSSAG00000000999	9.24993458305747	4.68782648166006	5.88119248793916	1.15934193652739	2.24649663808594	5.11046937158959	6.65601548871381	3.63661774462145	3.67811681230779	8.64293734614274	2.49739726403714	4.95602412351893	4.58637604357229	10.1055174792326	2.18543437374417	7.21733423073217	5.23943475835632	9.25521906674722	1.74909874118169	6.62240796395121
ENSSSAG00000001000	95.5826573582605	66.5671360395728	84.0170355419881	69.5605161916431	51.6694226759765	68.1395916211945	61.5681432706027	69.8230606967319	88.2748034953869	73.0721066537523	73.2569864117562	54.5162653587083	55.0365125228675	76.5132037713326	56.8212937173485	67.3617861535003	55.887304089134	64.7865334672305	65.5912027943132	54.8713802727386
ENSSSAG00000001001	2874.67411431242	2820.19641136669	2985.12527280684	2911.10760262027	4937.79961051289	4521.91364896152	4973.70757394139	4561.04597530423	3269.84584614162	4818.83043126304	4895.73110326748	5201.84292004547	3513.16404937637	2737.15159151786	4362.85548811795	2753.81397203714	5531.09662657149	4871.33030213129	6191.80954378317	4277.12948643191
ENSSSAG00000001002	107.915903469004	109.695139670845	137.78793828886	141.439716256341	144.524617050195	140.537907718714	141.440329135168	141.828092040237	96.8570760574384	138.286997538284	124.869863201857	152.645543004383	133.004905263596	103.942465500678	115.09954368386	121.89275589681	130.985868958908	120.317847867714	83.0821902061301	122.98757647338
ENSSSAG00000001003	12.3332461107433	32.8147853716204	30.2461327951157	13.9121032383286	24.7114630189453	27.2558366484778	33.280077443569	22.547030016653	19.6166229989749	15.7144315384413	10.8220548108276	5.94722894822272	4.58637604357229	13.7146308646728	18.2119531145348	14.4346684614643	3.49295650557088	3.08507302224907	4.37274685295421	9.46058280564458
ENSSSAG00000001004	395.691646053014	412.528730386085	431.007392330399	601.698465057713	326.490844735156	404.578825250842	354.43282477401	464.759747762622	342.064863544624	352.003266461086	373.777123850892	361.789761016882	444.878476226512	410.717103263096	448.742524742137	436.247757946478	506.478693307777	393.346810336757	386.550821801153	430.456517656828
ENSSSAG00000001005	59.6106895352593	69.3798319285688	118.464020114203	48.6923613341502	260.593610017969	190.790856539345	267.904623420731	196.377358209559	95.6310371200025	242.787967268919	253.902055177109	334.036025925176	175.811081670271	105.386110854854	233.112999866045	108.260013460983	246.253433642747	231.380476668681	250.995669359572	170.290490501602
ENSSSAG00000001006	2580.73174867303	2445.17029283389	2465.89999315735	2883.28339614361	4081.88439140214	3995.53530368779	4096.77753330335	3887.54436900033	2416.52274568622	4311.25429257138	4088.2393212288	4676.50436295247	4838.62672596877	2670.02208254867	3911.92752900207	3421.01642536705	4051.82954646222	3922.6703477897	4994.5514554443	3875.05471719202
ENSSSAG00000001007	2108.9850849371	1992.32625470552	1849.21495227916	1841.03499520549	1508.14807636836	1483.73960755151	1246.33890026166	1344.82124196101	2076.90996001646	1171.5108711908	1299.47904305399	1264.77735632203	1275.0125401131	1587.28806691661	1376.82365545883	1500.40359396666	1187.6052118941	1281.84784074449	1287.33667350972	1438.00858645798
ENSSSAG00000001008	971.243131221035	880.373813255759	771.27638627545	1163.9793042735	735.353232866796	575.779549199094	697.217622442771	665.501047265726	736.849401398994	672.57766984529	654.318083177731	742.412413703136	661.966942288934	835.870660067954	619.934884018763	740.979647688503	557.126562638555	564.56836307158	754.736106819897	575.203434583191
ENSSSAG00000001009	972.270901730263	1104.45191907911	1211.52565251547	620.247936042151	1490.17610326367	1384.93719970078	1252.99491575037	1489.55862819695	1302.05335155696	1251.65447203685	1343.59972805198	1136.91193393524	1291.82925227286	1069.74120744448	1208.54520868053	1093.02517294311	1370.98542843657	1209.34862472164	1296.95671658622	1325.42765107081
ENSSSAG00000001010	39.0552793506871	84.380876669881	81.4965244757284	26.6648645401299	58.4089125902343	82.6192548406984	81.5361897367442	77.8236197348991	72.3362973087198	69.929220346064	82.4141097132257	88.217229398637	61.1516805809639	85.1750758963891	51.7219468452787	86.6080107687861	78.5915213753448	95.6372636897213	81.3330914649484	109.742760545477
ENSSSAG00000001011	39.0552793506871	41.2528730386085	37.8076659938946	60.2857806994241	43.4322683363281	53.6599284016907	41.6000968044613	45.8213835822303	56.3977911220528	53.4290672307006	49.9479452807428	52.5338557093007	62.680472595488	73.6259130629804	45.1656437240462	71.3714162816848	90.8168691448428	114.147701823216	66.4657521649041	119.203343351122
ENSSSAG00000001012	379.247317905356	648.795185061752	814.965244757284	344.324555148634	1938.72659866816	1853.39689209649	1617.41176375746	1895.4051684967	1394.00627186465	1624.87222107484	1868.88561925446	1532.40265899205	892.814536482073	883.510956755765	1568.41340222373	654.371636919717	1978.7598604059	1648.97153039213	1587.30710762238	1630.05841741256
ENSSSAG00000001015	210.692954391865	157.510969783778	143.6691307768	168.104580796471	142.278120412109	132.020458766064	136.448317518633	178.194269486451	133.638244180516	148.501378038271	136.524383767364	177.425663621978	163.580745554078	152.304584865577	181.391053020766	188.452616024673	123.999955947766	141.913359023457	182.780818453486	121.095459912251
ENSSSAG00000001017	174.720986568863	150.948012709454	113.422997981684	266.648645401299	143.7757848375	147.351866880833	251.264584698946	162.193151410117	218.234930863595	377.932078499514	163.995753671772	267.625302670022	441.820892197464	209.328576355532	163.907578030813	307.137667818936	206.084433828682	425.740077070372	393.547216765879	255.435735752404
ENSSSAG00000001018	193.220855734978	223.140540527019	277.256217288561	137.961690446759	577.349635988085	506.788212682634	542.465262330176	471.30565970294	288.119150297443	484.790212960916	600.207809123593	618.511810615163	487.684652633187	282.232666741425	477.881649725392	344.828191023871	656.675823047325	501.324366115474	650.664731719587	530.738695396661
ENSSSAG00000001020	0	0	0	1.15934193652739	0	0	0	0	0	0	0	0	0	0	0	0	0	0	0	0
ENSSSAG00000001021	6.16662305537165	13.1259141486482	9.24187390961868	20.8681548574929	17.9719731046875	8.51744895264932	24.9600580826768	13.0918238806372	15.9385061866671	11.0001020769089	15.8168493389019	8.92084342233408	10.7015441016687	17.323744250113	8.74173749497669	7.21733423073217	10.4788695167126	15.4253651112454	22.7382836353619	14.1908742084669
ENSSSAG00000001022	0	0	0	0	0	0	0	0	0	0	0	0	0	0	0	0	1.74647825278544	0	0	0
ENSSSAG00000001023	337.108727026983	222.202975230687	235.247699517567	402.291651975003	155.757100240625	160.979785205072	178.048414323094	142.555415589161	202.296424676928	168.144417461322	137.356849522043	162.557591251421	203.329337931705	358.745870512757	249.139518606836	299.118407562567	99.54926040877	128.030530423337	76.0857952414033	115.419110228864
ENSSSAG00000001025	285.720201565553	322.522461938212	327.666438613753	293.313509941429	497.973421442382	472.718416872037	477.569111315216	460.395806469076	262.372332611289	503.647530807045	524.4534254478	545.162653587083	541.19237314153	295.22547492901	470.596868479578	320.770410254763	536.16882360513	509.037048671097	467.00936389551	464.514615757149
ENSSSAG00000001027	365.886301285384	365.650465569484	364.633934252228	376.7861293714	545.898683054882	497.41901883472	525.825223608391	508.399160698079	370.263759105651	468.290059845552	495.317124034033	526.329761917711	504.501364792952	389.062422950455	457.484262237113	452.286278459216	502.985736802206	522.919877271218	621.804602490089	432.348634217957
ENSSSAG00000001029	4899.38201749277	3295.54201660702	2775.08268395186	5370.07184999485	1543.34319036504	1654.94033149976	2093.31687120049	1588.47463085065	2095.300544078	1653.15819784403	1352.75685135345	1704.87229849051	2232.03634120518	4166.36049215218	2631.99146411256	3472.33969100781	1250.47842899437	1189.29565007702	894.664006114432	1396.38202211314
ENSSSAG00000001032	1171.65838052061	1016.3207812239	835.129333287361	1784.22724031565	638.753877429101	615.811559276545	748.801742480304	893.880641627953	613.019468717965	657.64895988377	650.988220159015	733.491570280802	831.662855901109	797.614058182288	694.968130850647	971.934343071933	576.337823419195	677.173528383672	791.467180384713	585.6100756694
ENSSSAG00000001037	258.998168325609	279.394458306939	334.387801457112	266.648645401299	384.89975732539	333.032254048588	369.408859623616	362.934450913221	289.345189234879	382.646407961047	323.829178570149	303.308676359359	356.208539384115	324.820204689619	354.040368546556	340.016634870049	440.112519701931	481.271391470855	393.547216765879	433.294692498522
ENSSSAG00000001038	13.3610166199719	19.6888712229722	33.6068142167952	13.9121032383286	114.571328542383	133.723948556594	111.488259435956	98.9160026537036	69.884219433848	113.9296286537	133.194520748648	158.592771952606	35.1622163340542	33.20384314605	93.9736780709994	20.8500766665596	110.028129925483	95.6372636897213	81.3330914649484	86.0913035313657
ENSSSAG00000001040	643.384338777109	540.037610687239	433.527903396658	643.434774772699	543.652186416796	450.573049595149	432.641006766398	448.031306137363	416.853238728216	480.075883499383	517.793699410367	526.329761917711	516.731700909145	439.590010346618	483.709474722043	446.672796279758	464.563215240927	485.899001004229	581.575331442911	489.112131051825
ENSSSAG00000001043	341.219809063898	321.58489664188	277.256217288561	441.709277816934	274.821422059179	273.410111380043	297.856693119943	250.199300829956	221.913047675903	237.287916230464	203.954109896367	252.757230299466	317.988739021012	242.532419501582	245.497127983929	336.007004741865	221.802738103751	289.996864091413	309.590477189158	254.489677471839
ENSSSAG00000001047	578.634796695706	577.540222540519	610.803848390253	573.874258581056	604.307595645117	621.7737735434	559.10530105196	624.043604977042	608.115312968221	485.575934537838	455.358767809439	549.127472885898	432.648140110319	537.036071753504	481.524040348299	504.411470125615	520.450519330061	549.142997960335	571.08073899582	555.336210691337
ENSSSAG00000001051	386.441711469957	577.540222540519	657.853388293766	229.549703432422	870.891863364648	768.273895528968	643.969498533061	822.602933833373	876.61784026669	685.149215076043	793.339864209132	730.517955806691	489.213444647711	534.87060372224	614.835537146694	396.151456664633	766.703952972808	661.748163272426	641.044688643088	742.6557502431
ENSSSAG00000001053	0	0.937565296332011	0.84017035541988	0	0	0	1.66400387217845	0.727323548924291	3.67811681230779	0	0	0	0	0.721822677088043	1.45695624916278	0	0	0	0	0
ENSSSAG00000001054	51.3885254614304	37.5026118532805	35.287154927635	55.6484129533145	27.7067918697265	40.0320100774518	48.2561122931751	42.9120893865332	25.7468176861545	40.8575219999475	31.6336986778038	54.5162653587083	55.0365125228675	46.9184740107228	39.3378187273951	36.0866711536609	40.1689998140651	40.105949289238	40.2292710471788	41.6265643448362
ENSSSAG00000001055	24.6664922214866	7.50052237065609	20.1640885300771	19.7088129209656	16.4743086792969	16.1831530100337	1.66400387217845	8.72788258709149	19.6166229989749	6.28577261537654	7.49219179211143	10.9032530717417	4.58637604357229	14.4364535417609	8.0132593703953	7.21733423073217	1.74647825278544	3.08507302224907	7.87094433531758	10.406641086209
ENSSSAG00000001057	68.8606241183167	63.7544401505768	40.3281770601543	119.412219462321	41.9346039109375	48.5494590301011	73.2161703758519	59.6405310117919	68.6581804964121	64.4291693076095	77.4193151851514	38.6569881634477	84.0835607988253	66.4076862921	73.5762905827204	70.5694902560479	75.0985648697739	49.3611683559852	53.3475116060414	53.9253219921741
ENSSSAG00000001058	2.05554101845722	17.8137406303082	10.0820442650386	2.31868387305477	8.98598655234374	14.4796632195038	11.6480271052492	12.3645003317129	11.0343504369234	6.28577261537654	18.314246602939	10.9032530717417	12.2303361161928	15.1582762188489	16.0265187407906	16.0385205127382	15.718304275069	9.25521906674722	6.99639496472674	9.46058280564458
ENSSSAG00000001059	99.693739395175	78.755484891889	84.8572058974079	110.137483970102	40.4369394855468	61.3256324590751	34.9440813157475	64.0044723053376	90.7268813702588	50.2861809230123	81.5816439585466	63.4371087810423	77.9683927407289	104.664288177766	70.6623780843949	88.2118628200599	45.4084345724214	52.4462413782342	47.2256660119055	59.6016716755609
ENSSSAG00000001060	519.024107160447	759.427890028929	888.060065678814	237.665096988114	1347.89798285156	1416.45176082558	1154.81868729185	1343.36659486317	1087.49653750567	1096.08159980628	1236.21164569839	1097.26374094709	742.992919058711	705.942578192106	951.392430703296	582.198294612395	1379.7178197005	1141.47701823216	1077.44482456792	1090.80519749082
ENSSSAG00000001061	514.913025123533	670.359186877388	740.190083124915	308.384955116285	810.236454136327	838.116976940693	678.913579848809	861.878405475285	880.295957078997	727.578180229835	886.576028733185	774.130968093657	639.035062071073	551.472525295265	681.855524608182	487.57102358724	759.718039961666	734.247379295279	697.015848360902	854.290627349706
ENSSSAG00000001063	103.804821432089	127.508880301154	131.066575445501	42.8956516515133	259.095945592578	202.715285073054	227.968530488448	197.104681758483	166.741295491286	238.859359384309	239.750137347566	227.977109681871	137.591281307169	174.681087855306	246.22560610851	153.167870896649	312.619607248594	311.592375247156	247.497471877209	308.414999464013
ENSSSAG00000001064	27.7498037491724	25.3142630009643	19.3239181746573	59.1264387628967	15.7254764666016	20.4418774863584	26.6240619548552	18.9104122720316	20.8426619364108	14.1429883845972	19.1467123576181	22.7977109681871	25.9894642469096	25.9856163751695	18.2119531145348	20.0481506409227	22.7042172862107	26.2231206891171	17.4909874118169	6.62240796395121
ENSSSAG00000001065	973.298672239492	1591.04830787542	1835.77222659244	694.445819979904	2150.64611486094	2254.56873776627	2697.35027680127	2100.51040929335	1971.47061139697	2408.23663326614	2042.87096198238	1730.64362393281	1249.02307586619	1849.30969869957	2110.40112691229	1501.20551999229	2474.75968419697	2471.14349082151	2703.2321044963	2314.05855426066
ENSSSAG00000001066	63.7217715721737	20.6264365193043	49.5700509697729	66.082490382061	20.2184697427734	33.2180509153323	38.2720890601044	34.1842067994417	35.555129185642	20.4287609999738	29.9687671684457	31.7185543905212	41.2773843921506	50.527587396163	36.4239062290695	50.5213396151252	33.1830868029233	12.3402920889963	23.6128330059528	27.4356901363693
ENSSSAG00000001068	591.995813315678	592.541267281831	516.704768583226	673.577665122411	488.987434890039	482.939355615216	412.672960300256	451.667923881985	598.307001468734	476.932997191695	492.819726769996	449.015785590815	434.176932124844	438.86818766953	458.212740361695	455.493982561764	455.830823977	418.027394514749	490.622196901463	438.971042181909
ENSSSAG00000001070	2282.67830099674	1509.48012709454	2045.81481544741	1373.82019478495	1481.19011671133	1476.07390349413	866.946017404974	891.698670981181	1521.51432135799	1322.36941395984	859.104658828777	1290.54868176433	964.667761164705	1862.30250688715	906.955265103831	1657.58109499149	859.267300370436	1379.02764094534	1418.51907909835	1415.30318772443
ENSSSAG00000001071	88.3882637936603	123.758619115826	89.8982280299272	100.862748477883	83.1203756091796	94.5436833744074	104.832243947242	70.5503842456562	93.1789592451306	99.0009186921805	107.388082353597	100.111687295082	94.785104900494	108.273401563206	97.6160686939063	80.1926025636908	125.746434200552	115.69023833434	83.9567395767209	110.688818826042
ENSSSAG00000001073	10.2777050922861	10.3132182596521	1.68034071083976	6.95605161916431	13.4789798285156	11.0726836384441	13.3120309774276	10.1825296849401	18.3905840615389	13.3572668076751	3.32986301871619	4.95602412351893	10.7015441016687	12.9928081875848	3.64239062290695	14.4346684614643	5.23943475835632	4.62760953337361	5.24729622354506	2.83817484169337
ENSSSAG00000001077	1128.49201913301	1113.82757204243	1107.3445284434	860.23171690332	945.026252421484	823.637313721189	868.610021277152	827.694198675843	1134.08601712823	898.079762421923	858.272193074098	831.620847926477	857.652320148018	960.745983204185	815.167021406576	821.172250252194	805.126474534087	897.75624947448	952.384264573428	906.323832780751
ENSSSAG00000001079	178.832068605778	187.513059266402	164.673389662297	195.928787273128	237.379811424414	228.267631931002	299.520696992121	222.561005970833	167.967334428722	208.216217884348	208.116438669762	211.126627661907	203.329337931705	188.395718719979	227.285174869394	211.708470768144	190.366129553613	248.34837829105	200.271805865303	232.730337018857
ENSSSAG00000001080	281.609119528639	216.577583452695	182.316967126114	441.709277816934	116.817825180469	120.096030232355	171.392398834381	171.648357546133	116.473699056413	106.858134461401	96.5660275427695	126.874217562085	142.177657350741	178.290201240747	205.430831131952	227.746991280882	160.67599925626	128.030530423337	142.551547406307	129.609984437331
ENSSSAG00000001085	194.248626244207	270.018805343619	261.292980535583	142.599058192868	242.621636913281	270.854876694248	279.55265052598	252.381271476729	257.468176861545	258.50239880736	231.425479800775	251.766025474762	206.386921960753	263.465277137136	279.735599839254	206.896914614322	256.73230315946	268.401352935669	327.081464600975	242.190919824501
ENSSSAG00000001086	27.7498037491724	41.2528730386085	32.7666438613753	46.3736774610954	9.73481876503905	8.51744895264932	19.9680464661414	20.3650593698801	14.7124672492312	10.2143804999869	12.4869863201857	11.8944578964454	7.64396007262048	16.601921573025	7.2847812458139	14.4346684614643	15.718304275069	7.71268255562268	4.37274685295421	14.1908742084669
ENSSSAG00000001088	2293.98377659825	1504.79230061288	1245.97263708768	3831.62510022301	1221.34533890605	1058.71890481431	1439.36334943436	1152.807825045	838.610633206176	1177.01092222926	1167.11698806002	1419.40530897582	1539.49355862577	1316.60456300859	1332.38648985936	1556.53841576124	1248.73195074159	1377.48510443421	1728.10955628751	1229.8757647338
ENSSSAG00000001091	242.553840177951	187.513059266402	149.550323264739	289.835484131846	141.529288199414	98.8024078507321	168.064391090024	123.645003317129	117.699737993849	169.715860615167	156.503561879661	176.434458797274	194.15658584456	165.297393053162	184.304965519092	222.93543512706	155.436564497904	135.743212978959	136.429701812171	130.556042717895
ENSSSAG00000001092	4355.69141811084	3138.03104682324	2862.46040091553	5691.20956641294	1736.54190124043	1913.01903476504	1845.3802942459	1882.31334461606	2954.75383922059	1852.73147838224	1689.07301624379	1819.85205815615	1975.19928276513	2863.47056000827	1945.03659263231	2625.50580793524	1587.54873178196	1687.53494317024	1790.20256159946	1785.21197542513
ENSSSAG00000001094	235.359446613351	348.774290235508	382.277511716046	132.164980764122	582.591461476953	591.962702209127	527.489227480569	570.948985905568	487.9634970995	528.004899691629	535.275480258627	503.532050949524	483.098276589615	349.362175710613	536.888377816485	336.808930767501	548.394171374628	397.97441987013	355.067044459882	468.298848879407
ENSSSAG00000001095	13.3610166199719	28.1269588899603	25.2051106625964	5.79670968263693	18.7208053173828	24.700601962683	19.9680464661414	18.9104122720316	29.4249344984623	16.5001531153634	9.98958905614857	12.8856627211492	12.2303361161928	12.2709855104967	10.1986937441395	16.0385205127382	12.2253477694981	12.3402920889963	8.74549370590843	5.67634968338675
ENSSSAG00000001096	147.99895332892	158.44853508011	150.390493620159	91.5880129856635	170.733744494531	144.796632195038	153.088356240418	165.829769154738	194.940191052313	132.001224922907	140.686712540759	161.566386426717	136.062489292645	233.148724699438	122.384324929674	160.385205127382	193.859086059184	172.764089245948	180.157170341714	196.780122357407
ENSSSAG00000001098	137.721248236633	97.5067908185292	92.4187390961869	97.3847226683004	140.780455986719	143.944887299773	151.424352368239	157.829210116571	131.186166305644	135.144111230596	160.665890653056	141.742289932641	148.292825408837	161.688279667722	117.284978057604	125.902386024995	122.253477694981	158.881260645827	181.906269082895	140.962683804104
ENSSSAG00000001100	870.521621316631	1261.96288886289	1468.61778127395	658.506219947555	1472.20413015898	1533.99255637214	1426.05131845693	1389.1879784454	1679.67334428722	1290.94055088296	1451.82027616026	1211.25229578803	1183.28501924165	1493.45111889516	1573.5127490958	1320.77216422399	1472.28116709813	1357.43212978959	1226.99276693895	1349.07910808492
ENSSSAG00000001101	795.494374142943	785.679718326226	820.846437245223	701.401871599068	1164.43409074121	1168.59399630349	1123.20261372046	1056.80111658699	714.780700525147	1204.51117742153	1186.26370041764	1255.8565128997	1352.98093285383	917.436622578903	1220.20085867383	999.199827943588	1330.8164286225	1079.77555778718	1028.47005981483	1215.68489052533
ENSSSAG00000001102	281.609119528639	266.268544158291	304.141668661997	148.395767875505	357.192965455664	363.695070278126	369.408859623616	309.839831841748	283.2149945477	390.503623730268	325.494110079508	413.332411901479	362.323707442211	265.6307451684	357.682759169463	283.881813075466	401.689998140651	319.305057802779	423.281895365968	394.506302995379
ENSSSAG00000001103	0	0	0	0	0	0	0	0	1.22603893743593	0	0	0	0	0	0	0	0	0	0	0
ENSSSAG00000001106	495.385385448189	369.400726754813	318.424564704135	754.731600679328	322.746683671679	319.404335724349	377.728878984509	314.931096684218	326.126357357957	318.217238653437	283.870822345555	379.63144786155	339.39182722435	400.611585783864	314.702549819161	438.653536023389	342.309737545946	404.144565914629	371.683482501108	313.145290866836
ENSSSAG00000001107	25.6942627307152	60.0041789652487	36.1273252830549	95.0660387952456	18.7208053173828	7.66570405738438	13.3120309774276	30.5475890548202	14.7124672492312	11.785823653831	30.8012329231248	9.91204824703787	9.17275208714458	18.0455669272011	10.9271718687209	18.4442985896489	19.2112607806398	9.25521906674722	17.4909874118169	12.298757647338
ENSSSAG00000001109	458.385647115959	525.974131242258	325.986097902914	478.80821978581	172.231408919922	172.052468843516	231.296538232805	222.561005970833	436.469861727191	392.075066884112	308.012329231248	399.455544355626	509.087740836524	517.546859472127	347.484065425323	460.305538715585	396.450563382295	172.764089245948	301.719532853841	261.11208543579
ENSSSAG00000001112	9.24993458305747	2.81269588899603	9.24187390961868	4.63736774610954	4.49299327617187	8.51744895264932	0	2.90929419569716	3.67811681230779	3.92860788461034	7.49219179211143	4.95602412351893	7.64396007262048	8.66187212505652	1.45695624916278	5.61348217945836	5.23943475835632	7.71268255562268	1.74909874118169	7.56846624451566
ENSSSAG00000001115	291.886824620925	269.081240047287	272.215195156041	277.082722830045	192.449878662695	236.785080883651	206.336480150128	224.015653068682	295.475383922059	220.002041538179	195.629452349576	207.161808363091	218.617258076946	227.374143282734	176.291706148697	205.293062563049	197.352042564755	225.210330624182	241.375626283073	226.107929054905
ENSSSAG00000001117	25.6942627307152	39.3777424459445	43.6888584818338	12.7527613018012	81.622711183789	57.0669079827504	78.2081819923873	82.9148845773692	82.1446088082073	79.3578792691288	98.2309590521276	79.2963859763029	56.5653045373916	23.8201483439054	75.7617249564646	45.7097834613038	113.521086431054	69.4141430006042	73.4621471296308	83.2531286896723
ENSSSAG00000001120	9579.84891651986	6014.48137596985	4625.13780658644	19030.597888097	2499.60192597695	2539.90327768003	3885.44904153669	2599.45436385542	2750.00533666879	2924.45570930394	2595.62822308927	3440.47194654684	3959.57131761741	4897.56686404237	3684.64235413267	5634.33225612492	2567.3230315946	3177.62521291655	3850.64087871148	2923.32008694418
ENSSSAG00000001121	0	0	3.36068142167952	5.79670968263693	5.24182548886718	3.40697958105973	3.3280077443569	2.90929419569716	1.22603893743593	3.92860788461034	3.32986301871619	2.97361447411136	3.05758402904819	7.21822677088043	8.0132593703953	1.60385205127382	1.74647825278544	1.54253651112454	1.74909874118169	2.83817484169337
ENSSSAG00000001122	90.4438048121175	111.570270263509	147.869982553899	60.2857806994241	183.463892110351	175.459448424576	239.616557593697	193.468064013861	112.795582244106	244.359410422763	204.786575651046	192.293735992535	165.109537568602	131.371727230024	185.033443643673	125.100459999358	213.070346839824	232.923013179805	162.666182929897	201.51041376023
ENSSSAG00000001123	130.526854672033	147.197751524126	153.751175041838	151.873793685088	461.280643020312	339.846213210708	439.297022255111	340.387420896568	156.932983991799	393.646510037956	432.049726678426	472.804701383706	314.931154991964	188.395718719979	298.67603107837	184.442985896489	578.08430167198	542.972851915837	543.969708507504	512.763588065936
ENSSSAG00000001124	884.910408445832	765.053281806921	704.06275784186	863.709742712902	561.624159521484	600.480151161777	550.785281691068	573.130956552341	624.053819154888	478.504440345539	547.762466578813	599.678918945791	657.380566245362	710.273514254634	576.954674668461	696.873716278473	534.422345352344	461.218416826236	468.758462636692	526.954462274403
ENSSSAG00000001125	2907.56277060773	2267.97045182714	2054.21651900161	3465.27304828036	2781.91167016308	2522.86837977473	2758.91842007187	2625.63801161669	2237.52106082057	2915.02705038087	2853.69260703977	3180.77628247445	3202.81927042798	2371.90931691131	3031.19747638317	2932.64347575417	2736.73142211478	2650.07772611195	3123.89035175049	2649.90924386105
ENSSSAG00000001126	224.053971011837	273.769066528947	274.735706222301	166.945238859944	222.403167170508	264.892662427394	251.264584698946	232.743535655773	317.544084795906	242.002245691997	240.582603102245	181.390482920793	212.502090018849	292.338184220657	224.371262371068	287.89144320365	232.281607620463	268.401352935669	204.644552718257	240.298803263372
ENSSSAG00000001128	2031.90229674496	1756.05980002986	1587.08180138815	2555.18962810636	1935.73126981738	1794.62649432321	1680.64391090024	1788.48860680483	1791.24288759389	1894.3747219591	1873.04794802786	1921.94615510064	1810.08974519653	1493.45111889516	1700.26794277297	1680.83694973496	1865.23877397485	1814.02293708246	2020.20904606485	1823.05430664771
ENSSSAG00000001129	91.4715753213461	87.1935725588771	67.2136284335904	67.2418323185884	128.799140583594	103.061132327057	108.160251691599	97.461355555855	83.3706477456432	104.500969730635	104.058219334881	116.962169315047	71.8532246826326	73.6259130629804	134.768453047557	72.1733423073217	69.8591301114176	77.1268255562268	95.3258813944019	52.0332054310452
ENSSSAG00000001130	827.355259929029	771.616238881245	961.995056955763	375.626787434873	1053.6069232623	1112.378833216	898.562090976364	917.882318742455	977.153033136436	933.437233383416	901.560412317408	909.926029078076	669.610902361555	788.230363380143	815.895499531157	747.395055893599	902.929256690072	936.319662252594	927.022332826293	991.469078031552
ENSSSAG00000001131	19.5276396753436	11.2507835559841	6.72136284335904	34.7802580958216	5.24182548886718	1.70348979052986	0	0	3.67811681230779	2.3571647307662	1.66493150935809	3.96481929881515	3.05758402904819	5.0527587396163	5.09934687206973	8.01926025636908	5.23943475835632	0	4.37274685295421	2.83817484169337
ENSSSAG00000001133	500.524237994332	413.466295682417	423.44585913162	441.709277816934	439.564508852148	416.503253784552	371.072863495795	413.847099337922	451.182328976422	406.218055268709	437.876986961179	462.892653136668	429.590556081271	433.815428929914	408.67622789016	437.049683972115	508.225171560563	397.97441987013	452.142024595466	426.672284534571
ENSSSAG00000001134	0	0	0	0	0	0	0	0	0	0	0	0	0	0	0	0	0	0	0	0
ENSSSAG00000001138	1.02777050922861	0	2.52051106625964	0	0	0.851744895264932	0	0	0	0	0	0	1.5287920145241	0	0	0	0	0	1.74909874118169	0
ENSSSAG00000001140	16.4443281476577	14.0634794449802	20.1640885300771	11.5934193652739	59.906577015625	45.9942243443063	73.2161703758519	64.7317958542619	40.4592849353857	51.8576240768565	60.7700000915705	63.4371087810423	53.5077205083434	41.1438925940184	46.622599973209	44.10593141003	52.3943475835632	47.8186318448606	60.3439065707682	37.8423312225783
ENSSSAG00000001141	63.7217715721737	110.632704967177	59.6520952348115	188.972735653964	26.9579596570312	16.1831530100337	16.6400387217845	43.6394129354575	31.8770123733342	53.4290672307006	59.1050685822124	29.7361447411136	12.2303361161928	37.5347792085782	20.3973874882789	32.0770410254763	33.1830868029233	29.3081937113662	37.6056229354062	31.2199232586271
ENSSSAG00000001142	615.634535027936	609.417442615807	684.738839667203	367.511393879181	864.901205663085	932.6606603151	484.22512680393	973.158908460701	821.446088082073	760.578486460561	881.581234205111	815.761570731216	993.714809440663	443.920946409146	770.00137768253	616.681113714782	775.436344236735	601.589239338569	455.640222077829	725.626701192939
ENSSSAG00000001146	350.469743646955	386.276902088789	398.240748469023	365.192710006127	452.294656467968	468.459692395712	499.201161653536	491.670719072821	360.455447606163	416.432435768696	452.028904790723	422.253255323813	434.176932124844	347.918530356437	393.378187273951	411.388051151734	440.112519701931	499.78182960435	443.396530889557	407.751118923281
ENSSSAG00000001147	1100.74221538384	1344.4686349401	1139.27100194936	1191.80351075015	1278.2565870709	1255.47197562051	1307.90704353226	1416.82627330452	1348.64283117952	1268.94034672914	1487.61630361146	1200.34904271629	1219.97602759023	897.225587620437	1175.03521494978	828.389584482926	1587.54873178196	1197.00833263264	1509.47221363979	1239.33634753944
ENSSSAG00000001148	197.331937771893	210.014626378371	197.440033523672	190.132077590491	160.998925729492	160.128040309807	156.416363984775	160.738504312268	207.200580426672	182.28740584592	210.613835933799	170.487229849051	172.753497641223	168.906506438602	170.463881152045	163.592909229929	174.647825278544	157.338724134703	181.906269082895	176.912898465554
ENSSSAG00000001149	0	0	0	0	0	0	0	0	0	0	0.832465754679047	0	0	0	0	0	0	0	0	0
ENSSSAG00000001153	6.16662305537165	8.4380876669881	9.24187390961868	4.63736774610954	7.48832212695312	9.36919384791425	9.98402323307071	5.09126484247004	7.35623362461558	5.50005103845447	4.16232877339524	12.8856627211492	13.7591281307169	15.1582762188489	7.2847812458139	20.0481506409227	15.718304275069	12.3402920889963	14.8673393000443	10.406641086209
ENSSSAG00000001154	413.1637447099	425.654644534733	403.281770601543	527.500581119961	238.877475849804	240.192060464711	276.224642781623	216.015094030514	394.784537854369	277.35971665349	233.090411310133	298.35265223584	181.926249728368	385.453309565015	233.112999866045	289.495295254924	260.22525966503	279.199108513541	160.917084188715	247.867269507888
ENSSSAG00000001158	537.523976326562	426.592209831065	436.048414462918	534.456632739125	281.560911973437	344.956682582297	319.488743458263	384.75415738095	399.688693604113	328.431619153424	341.310959418409	307.273495658174	347.03578729697	435.25907428409	383.907971654393	503.609544099978	223.549216356536	306.964765713783	333.203310195111	293.278066974982
ENSSSAG00000001160	854.077293168973	685.3602316187	616.685040878192	936.748284714128	512.950065696289	508.491702473164	559.10530105196	546.219985242142	530.874859909757	598.719841614615	560.249452898999	652.212774655091	727.70499891347	650.362232056327	663.643571493647	782.679801021622	468.056171746498	541.430315404712	658.535676054905	550.605919288515
ENSSSAG00000001162	21.5831806938008	23.4391324083003	23.5247699517567	47.5330193976228	14.9766442539062	30.6628162295375	4.99201161653536	21.0923829188044	15.9385061866671	19.6430394230517	19.1467123576181	29.7361447411136	29.0470482759578	40.4220699169304	25.4967343603487	31.2751149998394	15.718304275069	18.5104381334944	39.3547216765879	13.2448159279024
ENSSSAG00000001166	172.665445550406	253.142630009643	248.690425204285	118.252877525793	285.305073036914	297.258968447461	304.512708608657	299.657302156808	232.947398112827	297.002756076542	272.216301780048	273.572531618245	214.030882033374	232.42690202235	303.77537795044	202.085358460501	234.028085873249	236.008086202054	213.390046424166	225.161870774341
ENSSSAG00000001167	0	0	0	0	0.748832212695312	0.851744895264932	0	0	2.45207787487186	0.785721576922067	0	0	0	0	0	0	0	0	0	0
ENSSSAG00000001168	1722.54337346715	1606.98691791307	1765.19791673717	780.237123282931	2493.61126827539	2590.15622650066	1930.244491727	2348.52773947654	2235.0689829457	1832.30271738226	2245.16014036939	2254.99097620111	1513.50409437886	1134.7052483824	1477.35363665106	1255.01423012176	2268.67525036829	1814.02293708246	1747.3496424405	2024.56472040794
ENSSSAG00000001170	24.6664922214866	20.6264365193043	15.9632367529777	16.2307871113834	14.2278120412109	18.7383876958285	19.9680464661414	18.1830887231073	18.3905840615389	16.5001531153634	16.6493150935809	17.8416868446682	6.11516805809639	12.9928081875848	15.2980406162092	18.4442985896489	19.2112607806398	7.71268255562268	21.8637342647711	16.0829907695958
ENSSSAG00000001173	371.025153831528	327.210288419872	399.080918824443	303.747587370175	427.583193449023	443.759090433029	450.945049360361	482.215512936805	380.072070605138	493.433150307058	432.882192433105	459.919038662557	431.119348095795	454.748286565467	521.590337200276	457.097834613038	440.112519701931	347.070715003021	394.42176613647	372.746962542396
ENSSSAG00000001177	3746.22350613828	3188.65957282517	3100.22861149936	3641.49302263252	3123.37915915215	3019.43565371418	2780.55047041019	3055.48622903095	3260.03753464214	3005.38503172691	2909.46781260327	3182.75869212386	3543.73988966686	2999.89504597791	2978.01857328872	3613.47867151991	2911.37924739333	3006.40366018172	3107.27391370926	3179.70188097714
ENSSSAG00000001178	0	0.937565296332011	0.84017035541988	0	0	0	3.3280077443569	0	0	0	0.832465754679047	0	0	0	0.72847812458139	0	0	0	0.874549370590843	0
ENSSSAG00000001181	19.5276396753436	7.50052237065609	11.7623849758783	5.79670968263693	12.7301476158203	10.2209387431792	11.6480271052492	6.54591194031862	3.67811681230779	4.7143294615324	4.99479452807428	4.95602412351893	7.64396007262048	17.323744250113	9.47021561955808	22.4539287178334	8.7323912639272	9.25521906674722	8.74549370590843	11.3526993667735
ENSSSAG00000001190	4.11108203691443	3.75026118532805	4.2008517770994	5.79670968263693	3.74416106347656	1.70348979052986	0	3.63661774462145	0	2.3571647307662	0.832465754679047	0	0	2.16546803126413	1.45695624916278	0	5.23943475835632	1.54253651112454	3.49819748236337	2.83817484169337
ENSSSAG00000001194	248.720463233323	280.332023603271	273.895535866881	207.522206638402	526.429045524804	467.607947500447	475.905107443037	520.036337480868	359.229408668727	609.719943691524	665.140137988559	669.063256675056	738.406543015139	352.971289096053	740.862252699274	429.030423715746	759.718039961666	567.653436093829	481.002153824964	578.987667705448
ENSSSAG00000001198	551.912763455763	509.097955908282	476.376591523072	605.176490867295	339.969824563672	344.956682582297	416.000968044613	353.479244777205	419.305316603088	349.64610173032	329.656438852903	303.308676359359	313.40236297744	365.24227460655	339.470806054928	397.755308715906	274.197085687314	294.624473624787	308.715927818568	336.796747880947
ENSSSAG00000001202	923.965687796519	844.746331995142	914.10534669683	912.402104047052	973.481876503905	856.855364636521	986.754296201822	950.611878444048	871.713684516946	839.150644152768	843.287809489875	1007.06410189905	822.490103813964	810.606866369872	963.048080696598	994.388271789766	761.464518214451	814.459277873755	975.997097579381	919.568648708653
ENSSSAG00000001204	142.860100782777	132.196706782814	78.1358430540489	202.884838892292	59.906577015625	65.5843569353997	78.2081819923873	48.7306777779275	88.2748034953869	85.6436518845053	74.9219179211143	94.1644583468597	97.8426889295422	143.642712740521	75.0332468318832	112.269643589167	69.8591301114176	43.191022311487	74.3366965002216	66.2240796395121
ENSSSAG00000001205	0	0	0	0	0	0	0	0	1.22603893743593	0	0	0	0	0	0	0	0	0	0	0
ENSSSAG00000001207	1469.71182819691	1128.82861678374	1057.77447747363	1320.49046570469	1086.5555406209	994.83803766944	1179.77874537452	1146.26191310468	1158.60679587695	1188.01102430617	1137.98068664626	1200.34904271629	1145.06521887855	1120.99061751773	1143.71065559278	1213.31407678864	1074.08412546304	1116.79643405416	1082.69212079146	1002.82177739833
ENSSSAG00000001212	7435.91963426898	6551.7062907681	6902.83964012974	7529.92587774537	3608.62243297871	4198.25058876085	3973.64124676214	3876.63451576647	6345.97754016837	3535.7470961493	3422.26671748556	3205.55640309205	3539.15351362328	5213.72519660693	3568.08585419965	4746.60014574486	2883.43559534876	3731.39582041025	3097.65387063277	3488.11688044116
ENSSSAG00000001213	0	0	0	0	0	0	0	0	0	0	0	0	3.05758402904819	0.721822677088043	0	0	0	1.54253651112454	0	0
ENSSSAG00000001215	21.5831806938008	29.0645241862924	32.7666438613753	34.7802580958216	17.9719731046875	21.2936223816233	18.304042593963	20.3650593698801	23.2947398112827	16.5001531153634	19.1467123576181	11.8944578964454	9.17275208714458	33.925665823138	22.5828218620231	32.0770410254763	5.23943475835632	26.2231206891171	20.9891848941802	12.298757647338
ENSSSAG00000001216	139.776789255091	412.528730386085	275.575876577721	332.73113578336	286.802737462304	214.639713606763	299.520696992121	317.840390879915	188.809996365133	306.431414999606	402.913425264659	249.783615825354	204.858129946229	171.071974469866	226.556696744812	155.57364897356	349.295650557088	340.900568958523	299.970434112659	300.846533219498
ENSSSAG00000001217	0	1.87513059266402	0	0	0	0	0	0	0	0	0	0	0	0	0	0	0	0	0	0
ENSSSAG00000001219	506.690861049704	364.712900273152	502.421872541089	518.225845627741	285.305073036914	382.433457973954	281.216654398158	214.560446932666	681.677649214377	342.574607538021	287.200685364271	334.036025925176	366.910083485783	304.609169731154	265.894515472208	326.383892434222	127.492912453337	282.28418153579	160.042534818124	355.717913492236
ENSSSAG00000001220	1507.73933703837	1851.69146025572	2606.20844251247	1383.09493027717	5284.50892499082	4933.30643337448	5922.18978108311	4561.77329885315	2521.96209430571	5700.4100405696	5366.07425466114	5634.99942844103	3994.73353395147	2527.82301516233	5359.41356254529	2600.64610114049	6238.42031894959	6281.20867329911	7541.23922260484	5157.90974563742
ENSSSAG00000001222	180.887609624235	186.57549397007	192.399011391153	92.7473549221909	445.555166553711	379.878223288159	384.384894473222	327.295597015931	236.625514925134	429.789702576371	427.88739790503	459.919038662557	313.40236297744	189.839364074155	373.709277910253	224.539287178334	544.901214869057	450.420661248365	566.707992142866	477.759431685051
ENSSSAG00000001224	18.4998691661149	43.1280036312725	42.8486881264139	15.071445174856	52.4182548886718	61.3256324590751	61.5681432706027	49.4580013268518	38.0072070605138	48.7147377691682	49.9479452807428	50.5514460598931	44.3349684211988	48.3621193648989	42.2517312257206	30.4731889742025	54.1408258363486	32.3932667336153	74.3366965002216	41.6265643448362
ENSSSAG00000001226	1711.23789786563	1376.34585501539	1398.04347141868	1858.4251242534	1015.41648041484	1128.56198622603	1143.1706601866	1283.72606385137	1369.48549311593	1125.93901972932	1014.77575495376	1111.14060849294	1351.4521408393	1563.4679185727	1474.43972415273	1702.48895242716	998.985560593271	930.149516208096	1226.99276693895	1025.52717613187
ENSSSAG00000001228	748.216930718427	867.247899107111	877.978021413775	600.539123121186	997.444507310155	936.06763989616	1101.57056338214	916.427671644606	1148.79848437747	1106.29598030627	1103.01712494974	1106.18458436943	895.872120511121	996.115294381499	1028.61111190892	1024.86146076397	1126.47847304661	925.521906674722	1108.0540525386	1077.56038156292
ENSSSAG00000001230	885.93817895506	702.236406952677	626.767085143231	1056.16050417645	542.903354204101	528.081835064258	565.761316540674	557.857162024931	669.417259840018	550.005103845447	523.620959693121	520.382532969488	573.297005446536	612.10563017066	618.477927769601	689.656382047741	469.802649999283	522.919877271218	606.062713819454	520.332054310452
ENSSSAG00000001232	1699.93242226412	1091.32600493046	1035.08987787729	1844.51302101507	1490.92493547637	1520.3646380479	916.866133570327	1587.0199837528	1097.30484900516	1169.15370646004	1247.03370050921	1532.40265899205	1495.15859020457	869.796325891092	1127.68413685199	1154.77347691715	1481.01355836205	1460.78207603494	1210.37632889773	1338.67246699871
ENSSSAG00000001246	1164.46398695601	1087.57574374513	1172.87781616615	895.011974999142	838.692078218749	920.736231781391	712.193657292378	888.062053236559	1161.05887375183	785.721576922067	745.889316192426	711.685064137319	782.741511436338	993.228003673147	814.438543281995	877.307072046778	637.464562266685	774.353328584517	763.481600525806	822.124645810514
ENSSSAG00000001247	256.942627307152	405.965773311761	230.206677385047	655.028194137973	90.6086977361327	86.0262344217581	101.504236202886	323.658979271309	85.8227256205151	113.143907076778	102.393287825523	110.02373554212	148.292825408837	112.604337625735	80.132593703953	121.89275589681	132.732347211693	84.8395081118495	83.0821902061301	101.228236020397
ENSSSAG00000001248	19.5276396753436	11.2507835559841	9.24187390961868	9.27473549221908	8.23715433964843	11.924428533709	23.2960542104983	8.0005590381672	22.0687008738467	14.9287099615193	12.4869863201857	20.8153013187795	21.4030882033374	11.5491628334087	13.112606242465	21.6520026921965	13.9718260222835	12.3402920889963	22.7382836353619	11.3526993667735
ENSSSAG00000001250	224.053971011837	209.077061082039	235.247699517567	108.978142033574	213.417180618164	209.529244235173	186.368433683987	210.923829188044	219.460969801031	201.144723692049	231.425479800775	207.161808363091	215.559674047898	206.44128564718	204.702353007371	189.25454205031	230.535129367678	208.242429001812	167.038929782851	213.809171407568
ENSSSAG00000001251	126.415772635119	96.5692255221972	84.8572058974079	53.3297290802597	143.7757848375	98.8024078507321	141.440329135168	129.463591708524	106.665387556926	117.85823653831	140.686712540759	139.759880283234	116.188193103831	116.935273688263	111.457153060953	99.4388271789766	197.352042564755	109.520092289842	120.687813141536	163.668082537651
ENSSSAG00000001252	1.02777050922861	0.937565296332011	3.36068142167952	0	0	0	0	0	1.22603893743593	0.785721576922067	0.832465754679047	0	3.05758402904819	0.721822677088043	1.45695624916278	2.40577807691072	0	0	0	1.89211656112892
ENSSSAG00000001253	887.993719973517	1295.71523953084	1082.97958813623	768.643703917657	828.208427241015	859.410599322316	916.866133570327	914.245700997834	1418.52705061337	905.936978191144	968.157672691732	766.201329496027	901.987288569217	1146.9762338929	983.445468184877	929.432263713177	737.013822675455	797.491376251385	608.686361931227	826.854937213336
ENSSSAG00000001255	2.05554101845722	5.62539177799207	0.84017035541988	11.5934193652739	3.74416106347656	4.25872447632466	1.66400387217845	6.54591194031862	8.58227256205151	0.785721576922067	4.16232877339524	2.97361447411136	4.58637604357229	4.33093606252826	3.64239062290695	3.20770410254763	1.74647825278544	3.08507302224907	0	0
ENSSSAG00000001256	706.078339840054	510.973086500946	469.655228679713	628.363329597843	267.333099932226	404.578825250842	307.840716353014	329.477567662704	606.889274030785	274.216830345802	267.221507251974	290.423013638209	269.067394556241	399.167940429688	252.781909229743	364.876341664793	254.985824906674	351.698324536394	232.630132577164	305.57682462232
ENSSSAG00000001259	905.465818630404	682.547535729704	566.274819552999	1561.63358850239	351.202307754101	379.878223288159	381.056886728866	345.478685739038	577.464339532323	312.717187614983	343.808356682447	372.693014088624	414.30263593603	607.774694108132	398.477534146021	551.725105638193	296.901302973525	342.443105469647	395.296315507061	382.207545348041
ENSSSAG00000001260	1234.35238158356	1018.19591181656	1024.16766325683	1620.76002726529	689.674467892382	726.538395660987	893.570079359829	637.135428857679	827.576282769252	695.36359557603	679.292055818103	702.764220714985	735.348958986091	1089.95224240294	740.133774574693	1000.00175396922	625.239214497187	823.714496940503	866.678426255525	783.336256307371
ENSSSAG00000001261	195.276396753436	366.588030865817	338.588653234212	148.395767875505	528.67554216289	526.378345273728	477.569111315216	480.033542290032	414.401160853344	479.290161922461	464.515891110908	456.945424188446	371.496459529356	320.489268627091	436.358396624253	279.070256921644	495.999823791065	490.526610537603	553.589751584003	462.62249919602
ENSSSAG00000001262	257.970397816381	278.456893010607	283.97758013192	89.2693291126087	289.798066313086	397.764866088723	357.760832518367	323.658979271309	294.249344984623	307.217136576528	254.734520931788	346.921688646325	189.570209800988	163.131925021898	198.87452801072	217.321952947602	247.999911895532	266.858816424545	306.966829077386	290.439892133289
ENSSSAG00000001263	0	1.87513059266402	0.84017035541988	2.31868387305477	2.24649663808594	3.40697958105973	1.66400387217845	0.727323548924291	1.22603893743593	2.3571647307662	1.66493150935809	0	0	0.721822677088043	2.91391249832556	0.801926025636908	0	0	0.874549370590843	0
ENSSSAG00000001266	440.913548459073	410.653599793421	335.227971812532	493.879664960666	240.375140275195	265.744407322659	336.128782180047	280.746889884776	258.694215798981	341.788885961099	278.876027817481	289.431808813506	391.370755718169	381.122373502487	297.219074829207	421.011163459377	267.211172676172	282.28418153579	321.83416837743	271.518726521999
ENSSSAG00000001275	82.2216407382886	108.757574374513	68.8939691444302	98.5440646048278	155.00826802793	80.9157650501685	108.160251691599	80.7329139305963	170.419412303594	310.360022884217	112.382876881671	92.1820486974521	114.659401089307	93.1151253443575	298.67603107837	121.090829871173	253.239346653889	401.05949289238	370.808933130517	300.846533219498
ENSSSAG00000001276	8.22216407382886	1.87513059266402	5.04102213251928	15.071445174856	5.24182548886718	5.96221426685452	4.99201161653536	5.81858839139433	4.90415574974372	3.14288630768827	4.99479452807428	2.97361447411136	4.58637604357229	7.94004944796847	2.18543437374417	0.801926025636908	8.7323912639272	3.08507302224907	1.74909874118169	4.73029140282229
ENSSSAG00000001277	559.107157020363	388.152032681453	321.785246125814	444.027961689989	104.087677564648	174.607703529311	158.080367856953	211.651152736969	393.558498916933	220.002041538179	213.111233197836	193.284940817238	351.622163340542	404.942521846392	283.377990462161	353.649377305877	190.366129553613	87.9245811340986	219.511892018302	166.506257379345
ENSSSAG00000001278	255.914856797923	335.64837608686	311.703201860776	228.390361495895	503.964079143945	476.125396453097	366.08085187926	455.304541626606	442.600056414371	502.076087653201	533.610548749269	573.907593503492	473.92552450247	291.616361543569	456.755784112532	289.495295254924	642.703997025042	502.866902626599	594.693572001773	451.269799829246
ENSSSAG00000001279	2.05554101845722	11.2507835559841	10.0820442650386	9.27473549221908	5.99065770156249	14.4796632195038	14.9760348496061	8.72788258709149	14.7124672492312	12.5715452307531	8.32465754679047	3.96481929881515	6.11516805809639	13.7146308646728	12.3841281178836	4.00963012818454	13.9718260222835	18.5104381334944	13.9927899294535	8.51452452508012
ENSSSAG00000001282	910.604671176547	962.879559332976	849.412229329499	926.314207285381	729.362575165234	689.913365164595	727.169692141984	836.422081262935	1054.3934861949	740.93544703751	775.025617606193	623.467834738682	825.547687843012	796.170412828111	783.113983924995	705.694902560479	695.098344608605	674.088455361422	654.16292920195	752.116333048744
ENSSSAG00000001285	49.3329844429732	63.7544401505768	52.0905620360326	84.6319613664992	37.4416106347656	45.9942243443063	71.5521665036734	45.8213835822303	51.493635372309	47.143294615324	55.7752055634962	54.5162653587083	33.6334243195301	74.3477357400684	55.3643374681857	68.9656382047741	75.0985648697739	40.105949289238	58.5948078295865	54.8713802727386
ENSSSAG00000001287	1.02777050922861	0	1.68034071083976	1.15934193652739	6.73948991425781	0	0	1.45464709784858	0	2.3571647307662	2.49739726403714	4.95602412351893	4.58637604357229	1.44364535417609	2.91391249832556	2.40577807691072	5.23943475835632	4.62760953337361	2.62364811177253	1.89211656112892
ENSSSAG00000001289	72.9717061552312	65.6295707432408	73.0948209215296	103.181432350937	91.3575299488281	68.9913365164595	104.832243947242	77.8236197348991	64.9800636841043	78.5721576922067	76.5868494304724	84.2524100998219	59.6228885664398	81.5659625109489	73.5762905827204	72.1733423073217	82.0844778809156	75.5842890451023	56.8457090884048	72.8464876034633
ENSSSAG00000001290	2353.59446613351	1671.67892335998	1478.69982553899	3294.84978361083	783.278494479296	834.709997359633	1038.33841623935	942.611319405881	1325.34809136824	854.865075691209	822.476165622899	997.152053652009	1386.61435717336	1758.36004138647	1102.18740249164	1760.22762627301	791.154648511804	644.780261650056	890.291259261478	887.402667169462
ENSSSAG00000001291	14.3887871292005	27.1893935936283	32.7666438613753	3.47802580958216	46.4275971871093	49.401203925366	61.5681432706027	43.6394129354575	35.555129185642	47.143294615324	42.4557534886314	36.6745785140401	19.8742961888133	15.8800988959369	53.1789030944415	30.4731889742025	48.9013910779923	52.4462413782342	28.8601292294978	52.0332054310452
ENSSSAG00000001295	52.416295970659	13.1259141486482	37.8076659938946	56.8077548898419	0	8.51744895264932	44.9281045488182	28.3656184080473	42.9113628102575	25.1430904615062	9.15712330146952	0	24.4606722323856	16.601921573025	0	11.2269643589167	8.7323912639272	7.71268255562268	0	0
ENSSSAG00000001297	0	0	0	1.15934193652739	0	0	0	2.90929419569716	0	0	0	0	0	0	0.72847812458139	0	0	0	0	0
ENSSSAG00000001298	1223.04690598204	1185.08253456366	1170.35730509989	1467.72689164367	925.556614891406	1089.38172104385	1059.97046657767	1051.70985174452	989.413422510795	989.223465344883	954.838220616867	982.283981281452	960.081385121133	1090.67406508003	992.187205679854	1061.75005794327	838.309561337011	783.608547651265	823.825507096574	919.568648708653
ENSSSAG00000001301	450.16348304213	613.167703801136	655.332877227507	303.747587370175	805.743460860156	741.01805888049	638.977486916526	725.868901826442	702.520311150788	651.363187268394	718.417946288018	504.523255774227	527.433245010813	578.90178702461	606.093799651717	538.092363202366	768.450431225593	669.460845828049	602.564516337091	691.568603092619
ENSSSAG00000001302	968.159819693349	1264.77558475188	1503.90493620159	651.550168328391	1713.32810264687	1855.10038188702	1549.18760499814	1779.76072421774	1674.76918853748	1639.01520945943	1560.04082426853	1593.85735812369	1531.84959855315	1054.58293122563	1566.95644597457	1192.46400012208	1659.15434014617	1545.62158414679	1663.39290286378	1541.1289390395
ENSSSAG00000001304	181.915380133464	188.450624562734	139.4682789997	289.835484131846	132.54330164707	139.686162823449	176.384410450916	130.190915257448	122.603893743593	152.429985922881	133.194520748648	153.636747829087	207.915713975277	169.62832911569	132.583018673813	212.510396793781	150.197129739548	154.253651112454	123.311461253309	119.203343351122
ENSSSAG00000001311	922.93791728729	852.246854365798	891.420747100493	917.039471793162	915.821796126367	1021.24212942265	985.090292329644	1012.43438010261	959.988488012333	982.937692729506	1079.70808381872	1006.07289707434	900.458496554693	787.508540703055	893.842658861366	910.186039097891	927.379952229068	910.096541563477	922.649585973339	806.987713321483
ENSSSAG00000001313	64.7495420814023	62.8168748542448	97.4597612287061	70.7198581281705	52.4182548886718	11.0726836384441	19.9680464661414	6.54591194031862	15.9385061866671	41.6432435768696	8.32465754679047	12.8856627211492	6.11516805809639	20.9328576355532	8.74173749497669	19.2462246152858	1.74647825278544	0	11.369141817681	5.67634968338675
ENSSSAG00000001317	9.24993458305747	3.75026118532805	6.72136284335904	6.95605161916431	3.74416106347656	2.55523468579479	4.99201161653536	5.09126484247004	1.22603893743593	9.42865892306481	4.99479452807428	1.98240964940757	12.2303361161928	8.66187212505652	4.37086874748834	3.20770410254763	8.7323912639272	9.25521906674722	5.24729622354506	12.298757647338
ENSSSAG00000001318	376.164006377671	324.397592530876	343.629675366731	315.341006735449	552.63817296914	527.230090168993	600.705397856421	546.947308791067	416.853238728216	570.433864845421	553.589726861567	623.467834738682	533.54841306891	436.702719638266	520.133380951113	462.711316792496	604.281475463762	499.78182960435	498.49314123678	517.493879468759
ENSSSAG00000001319	507.718631558932	413.466295682417	376.396319228106	479.967561722338	387.895086176172	433.53815168985	381.056886728866	386.936128027723	458.538562601038	354.360431191852	403.745891019338	364.763375490993	382.198003631024	307.496460439506	385.364927903556	441.0593141003	378.98578085444	396.431883359006	396.170864877652	380.315428786912
ENSSSAG00000001322	2115.15170799248	1744.80901647387	2147.47542845321	1066.59458160519	2836.57642168984	3109.72061261227	1645.69982958449	3087.48846518361	2962.11007284521	2509.59471668908	2891.98603175501	2431.42543499839	2938.33825191531	1126.04337625735	2517.62039855329	1655.17531691458	2476.50616244975	2398.64427479865	2304.43759150687	2740.73083879523
ENSSSAG00000001323	0	0	1.68034071083976	0	0	0	0	0	0	0	1.66493150935809	1.98240964940757	1.5287920145241	2.16546803126413	0.72847812458139	2.40577807691072	1.74647825278544	0	0	2.83817484169337
ENSSSAG00000001324	762.605717847627	654.420576839744	746.071275612854	940.22631052371	626.023729813281	644.770885715553	633.98547529999	682.229488890985	582.368495282067	742.506890191354	697.606302421042	735.47397993021	879.055408351356	695.115238035785	748.875512069669	916.601447302986	693.351866355819	637.067579094434	522.105974242733	738.871517120842
ENSSSAG00000001325	23.638721712258	27.1893935936283	32.7666438613753	20.8681548574929	82.3715433964843	70.6948263069893	81.5361897367442	84.3695316752177	47.8155185600013	80.9293224229729	77.4193151851514	82.2700004504143	68.7956406535844	28.1510844064337	63.377596838581	26.463558846018	89.0703908920574	66.3290699783551	98.8240788767652	65.2780213589476
ENSSSAG00000001329	366.914071794613	347.836724939176	332.707460746273	361.714684196544	378.909099623828	321.107825514879	377.728878984509	376.753598342783	327.352396295393	379.503521653359	365.452466304102	380.622652686254	418.889011979603	504.554051284542	444.371655994648	530.073102945996	377.239302601655	310.049838736032	304.343180965613	463.568557476584
ENSSSAG00000001330	34.9441973137727	39.3777424459445	42.8486881264139	23.1868387305477	98.8458520757812	122.65126491815	133.120309774276	103.279943947249	60.0759079343605	133.572668076751	98.2309590521276	131.830241685604	71.8532246826326	33.925665823138	104.172371815139	36.8885971792978	143.211216728406	135.743212978959	115.440516917991	95.5518863370103
ENSSSAG00000001332	339.164268045441	310.334113085896	343.629675366731	412.725729403749	506.959407994726	539.154518702702	492.545146164822	498.943954562064	344.516941419496	491.861707153214	470.343151393662	537.233014989452	484.627068604139	331.316608783412	413.77557476223	368.885971792978	433.126606690789	485.899001004229	473.131209489646	444.647391865295
ENSSSAG00000001335	0	0	0	0	0	0	0	0	0	0.785721576922067	0	0	0	0	0	0	1.74647825278544	0	0.874549370590843	0
ENSSSAG00000001337	0	4.68782648166006	4.2008517770994	1.15934193652739	0.748832212695312	0.851744895264932	1.66400387217845	0.727323548924291	0	3.14288630768827	0.832465754679047	0.991204824703787	0	3.60911338544021	0.72847812458139	3.20770410254763	1.74647825278544	3.08507302224907	2.62364811177253	2.83817484169337
ENSSSAG00000001340	26.7220332399438	29.0645241862924	24.3649403071765	6.95605161916431	43.4322683363281	48.5494590301011	34.9440813157475	56.0039132671704	49.0415574974372	55.0005103845447	29.9687671684457	42.6218074622628	19.8742961888133	73.6259130629804	66.2915093369065	28.0674108972918	41.9154780668505	47.8186318448606	23.6128330059528	52.0332054310452
ENSSSAG00000001342	4.11108203691443	7.50052237065609	16.8034071083976	3.47802580958216	5.99065770156249	6.81395916211945	11.6480271052492	5.09126484247004	2.45207787487186	4.7143294615324	4.16232877339524	7.92963859763029	0	9.38369480214456	3.64239062290695	5.61348217945836	6.98591301114176	6.17014604449815	7.87094433531758	8.51452452508012
ENSSSAG00000001343	226.109512030294	205.32679989671	310.863031505356	284.038774449209	280.063247548047	298.110713342726	332.80077443569	332.386861858401	270.95460517334	387.360737422579	447.034110262648	414.323616726183	362.323707442211	488.673952388605	447.285568492974	485.165245510329	447.098432713072	521.377340760093	455.640222077829	393.560244714815
ENSSSAG00000001344	106.888132959775	135.946967968142	190.718670680313	40.5769677784585	170.733744494531	196.753070806199	156.416363984775	159.28385721442	143.446555680004	139.858440692128	167.325616690489	136.786265809123	117.716985118355	106.107933531942	169.006924902883	80.1926025636908	151.943607992333	112.605165312091	55.0966103472231	115.419110228864
ENSSSAG00000001345	63.7217715721737	37.5026118532805	68.0537987890103	51.011045207205	65.1484025044921	57.0669079827504	51.584120037532	37.0935009951388	49.0415574974372	74.6435498075964	29.1363014137667	70.3755425539688	33.6334243195301	80.1223171567728	38.6093406028137	95.4291970507921	43.661956319636	78.6693620673514	67.3403015354949	62.4398465172542
ENSSSAG00000001346	13.3610166199719	17.8137406303082	20.1640885300771	31.3022322862394	7.48832212695312	15.3314081147688	8.32001936089226	18.9104122720316	2.45207787487186	13.3572668076751	10.8220548108276	8.92084342233408	13.7591281307169	11.5491628334087	13.8410843670464	8.01926025636908	12.2253477694981	23.1380476668681	6.99639496472674	10.406641086209
ENSSSAG00000001347	447.080171514444	390.964728570449	368.834786029328	476.489535912756	263.58893886875	310.035141876435	302.848704736478	295.293360863262	344.516941419496	348.860380153398	308.844794985927	333.044821100472	324.103907079109	356.580402481493	350.397977923649	425.020793587561	300.394259479096	347.070715003021	398.794512989424	346.257330686592
ENSSSAG00000001351	286.747972074782	283.144719492267	268.854513734362	357.077316450435	261.342442230664	251.264744103155	249.600580826768	248.017330183183	252.564021111801	264.002449845815	241.415068856924	248.79241100065	264.481018512669	269.961681230928	265.894515472208	210.10461871687	281.182998698456	265.31627991342	306.966829077386	297.06230009724
ENSSSAG00000001353	566.301550584963	552.225959539555	584.758567372237	411.566387467222	393.136911665039	482.087610719951	437.633018382933	428.393570316407	568.882066970271	451.004185153267	372.112192341534	354.851327243956	385.255587660072	445.364591763322	380.265581031486	488.372949612877	385.971693865582	404.144565914629	344.572452012792	384.09966190917
ENSSSAG00000001355	670.106372017052	684.422666322368	625.086744432391	806.90198782306	647.739863981445	694.172089640919	579.073347518101	601.496574960389	571.334144845143	624.648653653044	670.134932516633	678.975304922094	642.092646100121	609.940162139396	625.762709015414	673.617861535003	686.365953344678	672.545918850298	815.080013390665	749.278158207051
ENSSSAG00000001356	836.605194512087	1007.88269355691	1176.23849758783	529.819264993015	1233.32665430918	1287.83828164058	1076.61050529946	1222.63088574173	1281.21068962055	1142.43917284469	1089.69767287487	1132.94711463643	931.034336845175	877.014552661972	1039.53828377764	858.862773457129	1126.47847304661	1075.1479482538	748.614261225761	1044.44834174316
ENSSSAG00000001357	343.275350082355	511.910651797278	589.799589504756	197.088129209656	494.229260378906	563.00337577012	529.153231352748	548.401955888915	689.033882838992	500.504644499357	479.500274695131	466.857472435483	399.014715790789	553.637993326529	479.338605974555	433.04005384393	532.675867099559	492.069147048727	539.59696165455	525.062345713274
ENSSSAG00000001360	2461.51036960252	2889.57624329526	3370.76346594456	1419.03453030952	2301.16138961269	2610.59810398702	2035.07673567425	2285.97791426905	3485.62869913035	1971.37543649747	2243.49520886003	1814.89603403263	1718.36222432508	2592.06523342316	2082.7189581782	2433.84548780802	1746.47825278544	2034.60565817326	1709.7440195051	2320.68096222462
ENSSSAG00000001361	47.277443424516	51.5660912982606	42.008517770994	61.4451226359514	31.4509529332031	36.6250304963921	29.9520696992121	49.4580013268518	58.8498689969246	35.357470961493	39.9583562245943	39.6481929881515	47.392552450247	43.3093606252826	38.6093406028137	41.7001533331192	36.6760433084942	37.0208762669889	37.6056229354062	23.6514570141115
ENSSSAG00000001363	4.11108203691443	11.2507835559841	8.4017035541988	5.79670968263693	3.74416106347656	5.96221426685452	4.99201161653536	4.36394129354575	2.45207787487186	4.7143294615324	6.65972603743238	4.95602412351893	4.58637604357229	11.5491628334087	3.64239062290695	8.82118628200599	8.7323912639272	1.54253651112454	6.99639496472674	1.89211656112892
ENSSSAG00000001364	17.4720986568863	20.6264365193043	27.7256217288561	11.5934193652739	53.9159193140625	22.9971121721532	14.9760348496061	45.094060033306	23.2947398112827	34.571749384571	37.4609589605571	29.7361447411136	32.104632305006	28.8729070835217	31.3245593569998	26.463558846018	45.4084345724214	26.2231206891171	28.8601292294978	46.3568557476584
ENSSSAG00000001365	3534.50278123718	2599.86856672867	2457.49828960315	5511.51156625119	2527.30871784668	2360.18510477913	2956.93488086111	2443.07980083669	1862.35314596518	2816.02613168869	2538.18808601642	3025.15712499596	2872.60019529078	2529.98848319359	2742.72013904894	2968.73014690783	2719.26663958693	2549.81285288886	3245.45271426262	2495.70174412904
ENSSSAG00000001366	389.525022997642	460.344560499018	479.737272944752	324.615742227668	936.04026586914	838.968721835958	793.729847029122	824.784904480146	621.601741280016	903.579813460378	1034.75493306606	923.802896623929	678.783654448699	409.27345790892	759.074205813809	400.963012818454	1088.05595148533	903.926395518978	912.154993526249	859.966977033092
ENSSSAG00000001367	42.1385908783729	53.4412218909247	67.2136284335904	35.939600032349	38.9392750601562	34.9215407058622	33.280077443569	32.0022361526688	42.9113628102575	40.8575219999475	31.6336986778038	37.6657833387439	29.0470482759578	48.3621193648989	40.0662968519765	39.2943752562085	36.6760433084942	38.5634127781134	29.7346786000887	31.2199232586271
ENSSSAG00000001368	1107.93660894844	1034.13452185421	1043.49158143149	1274.1167882436	1249.80096298848	1226.5126491815	1209.73081507373	1199.35653217616	1104.66108262977	1197.43968322923	1208.74027579398	1289.55747693963	1282.65650018572	1056.74839925689	1074.50523375755	1158.78310704533	1301.12629832515	1306.52842492248	1450.87740581021	1264.87992111468
ENSSSAG00000001369	3.08331152768582	0	0	1.15934193652739	2.99532885078125	1.70348979052986	4.99201161653536	4.36394129354575	1.22603893743593	2.3571647307662	2.49739726403714	0.991204824703787	1.5287920145241	4.33093606252826	0.72847812458139	2.40577807691072	10.4788695167126	1.54253651112454	1.74909874118169	2.83817484169337
ENSSSAG00000001370	0	0	0.84017035541988	0	1.49766442539062	0.851744895264932	0	0	0	0	0.832465754679047	0	0	0	0.72847812458139	1.60385205127382	0	0	0	0
ENSSSAG00000001373	118.19360856129	116.258096745169	75.6153319877892	186.654051780909	75.6320534822265	73.2500609927841	109.824255563778	64.7317958542619	83.3706477456432	76.2149929614405	74.0894521664352	92.1820486974521	88.6699368423976	126.318968490408	85.9604187006041	109.06193948662	103.042216914341	115.69023833434	107.569572582674	102.174294300961
ENSSSAG00000001375	217.887347956465	147.197751524126	152.070834330998	258.533251845607	100.343516501172	120.94777512762	124.800290413384	151.283298176252	164.289217616415	115.501071807544	99.8958905614857	117.953374139751	119.24577713288	165.297393053162	152.980406162092	160.385205127382	97.8027821559846	91.0096541563477	140.802448665126	108.796702264913
ENSSSAG00000001376	25483.5697763233	17818.4284567899	18200.6104094609	28181.2837931077	15079.2342670455	18152.3872078862	17583.5289173097	18351.1004629088	17126.5379170425	16140.2926331331	15519.6590644815	17195.4212989613	21422.9624995262	20997.0998538141	18378.0461269393	22519.6866519357	14420.6709332494	14894.7325514185	19454.3507487933	14908.9324434153
ENSSSAG00000001377	511.829713595847	436.905428090717	422.6056887762	645.753458645754	351.202307754101	381.581713078689	391.040909961936	361.479803815373	339.612785669752	371.646305884138	404.578356774017	420.270845674406	415.831427950554	373.904146731606	429.073615378439	376.905232049347	396.450563382295	394.889346847881	472.256660119055	333.012514758689
ENSSSAG00000001378	239.470528650266	280.332023603271	192.399011391153	412.725729403749	233.635650360937	229.119376826267	279.55265052598	227.652270813303	255.016098986673	253.788069345828	218.938493480589	305.291086008766	310.344778948392	216.546803126413	198.87452801072	255.814402178174	171.154868772973	212.870038535186	294.723137889114	230.838220457728
ENSSSAG00000001379	5.13885254614304	3.75026118532805	0.84017035541988	4.63736774610954	3.74416106347656	2.55523468579479	3.3280077443569	5.09126484247004	2.45207787487186	2.3571647307662	5.82726028275333	3.96481929881515	3.05758402904819	7.94004944796847	2.91391249832556	0	1.74647825278544	7.71268255562268	3.49819748236337	4.73029140282229
ENSSSAG00000001381	594.051354334135	452.844038128362	418.4048369991	604.017148930768	326.490844735156	360.288090697066	322.81675120262	345.478685739038	416.853238728216	302.502807114996	346.305753946484	294.387832937025	383.726795645548	393.393359012983	304.503856075021	351.243599228966	267.211172676172	310.049838736032	285.103094812615	288.54777557216
ENSSSAG00000001385	8.22216407382886	10.3132182596521	5.88119248793916	15.071445174856	1.49766442539062	6.81395916211945	18.304042593963	5.09126484247004	6.13019468717965	7.07149419229861	8.32465754679047	12.8856627211492	0	7.94004944796847	9.47021561955808	7.21733423073217	15.718304275069	10.7977555778718	5.24729622354506	12.298757647338
ENSSSAG00000001386	35.9719678230013	66.5671360395728	23.5247699517567	112.456167843156	50.9205904632812	33.2180509153323	33.280077443569	48.7306777779275	33.1030513107701	44.0004083076358	64.9323288649657	38.6569881634477	58.0940965519157	36.8129565314902	55.3643374681857	35.284745128024	40.1689998140651	47.8186318448606	38.4801723059971	38.7883895031428
ENSSSAG00000001387	31.8608857860869	37.5026118532805	46.2093695480934	31.3022322862394	43.4322683363281	36.6250304963921	33.280077443569	27.6382948591231	62.5279858092324	45.5718514614799	29.9687671684457	20.8153013187795	30.5758402904819	35.3693111773141	36.4239062290695	31.2751149998394	54.1408258363486	46.2760953337361	34.1074254530429	46.3568557476584
ENSSSAG00000001388	1028.79827973784	899.125119182399	745.231105257434	1188.32548494057	485.992106039257	503.381233101575	519.169208119677	492.398042621745	754.013946523097	492.647428730136	467.845754129625	469.831086909595	521.318076952717	786.786718025967	520.861859075694	644.748524612074	434.873084943574	433.452759625995	501.116789348553	506.141180101985
ENSSSAG00000001391	212.748495410322	282.207154195935	377.236489583526	215.637600194094	481.499112763086	425.872447632466	372.736867367973	427.666246767483	324.900318420521	392.075066884112	496.982055543391	339.983254873399	281.297730672434	330.594786106324	448.014046617555	211.708470768144	483.774476021567	422.655004048123	401.418161101197	452.215858109811
ENSSSAG00000001392	3611.58556942933	4610.0085620645	5406.49623712693	2002.18352438279	7002.33002091386	7246.64556891404	7032.08036382614	7067.40292489733	5884.98689969246	6518.34620214547	6744.63754440964	6601.42413252722	5664.17441381178	6086.40881320638	7512.79489880788	5642.35151638129	6730.92718623508	6790.24572197021	6761.14118403781	6198.57385425833
ENSSSAG00000001394	735.883684607683	880.373813255759	971.236930865382	489.242297214557	977.226037567382	1127.71024133077	762.113773457731	1013.16170365154	1119.373549879	898.865483998845	1024.76534400991	853.42735406996	905.044872598265	821.434206526193	778.014637052925	812.351063970188	951.830647768064	974.883075030707	667.281169760813	1055.80104110994
ENSSSAG00000001397	908.549130158089	557.851351317547	483.938124721851	1299.6223108472	208.175355129297	275.965346065838	307.840716353014	282.928860531549	394.784537854369	279.716881384256	214.776164707194	306.28229083347	314.931154991964	514.659568763775	311.060159196254	638.333116406979	251.492868401103	215.955111557435	279.85579858907	250.705444349581
ENSSSAG00000001399	6.16662305537165	6.56295707432408	6.72136284335904	13.9121032383286	11.2324831904297	10.2209387431792	9.98402323307071	11.6371767827887	6.13019468717965	7.07149419229861	7.49219179211143	12.8856627211492	4.58637604357229	9.38369480214456	8.0132593703953	12.8308164101905	13.9718260222835	12.3402920889963	14.8673393000443	3.78423312225783
ENSSSAG00000001402	7.19439356460026	6.56295707432408	5.04102213251928	8.1153935556917	2.99532885078125	2.55523468579479	8.32001936089226	0.727323548924291	1.22603893743593	7.07149419229861	3.32986301871619	0	0	3.60911338544021	0.72847812458139	3.20770410254763	6.98591301114176	9.25521906674722	10.4945924470901	6.62240796395121
ENSSSAG00000001403	1748.23763619786	2013.89025652116	2028.17123798359	1540.7654336449	6495.37061291914	5083.21353494111	5960.46187014322	5650.57665159282	2318.43963069134	6618.9185639915	6652.23384564027	6507.25967418036	5977.57677678922	2356.02921801537	5222.45967512399	2925.42614152344	8166.53231002471	6978.4351763274	10094.0488353595	5929.89330257802
ENSSSAG00000001405	160.332199439663	132.196706782814	101.660613005806	121.730903335376	89.8598655234374	94.5436833744074	84.8641974811011	77.8236197348991	85.8227256205151	93.500867653726	94.0686302787324	85.2436149245256	99.3714809440663	108.995224240294	93.9736780709994	105.052309358435	89.0703908920574	94.0947271785967	104.07137510031	102.174294300961
ENSSSAG00000001406	86.3327227752031	104.069747892853	83.1768651865682	71.8792000646979	42.6834361236328	73.2500609927841	83.2001936089226	72.0050313435048	88.2748034953869	60.5005614229992	59.9375343368914	53.5250605340045	85.6123528133494	89.5060119589173	54.6358593436043	72.1733423073217	29.6901302973525	72.4992160228532	76.9603446119942	47.3029140282229
ENSSSAG00000001411	19.5276396753436	14.0634794449802	10.0820442650386	19.7088129209656	3.74416106347656	4.25872447632466	3.3280077443569	4.36394129354575	9.80831149948744	0.785721576922067	9.15712330146952	4.95602412351893	3.05758402904819	11.5491628334087	5.09934687206973	11.2269643589167	5.23943475835632	6.17014604449815	3.49819748236337	3.78423312225783
ENSSSAG00000001412	32.8886562953155	51.5660912982606	41.1683474155741	44.0549935880407	160.250093516797	172.052468843516	71.5521665036734	83.6422081262935	41.6853238728216	62.0720045768433	89.9063015053371	170.487229849051	87.1411448278735	130.649904552936	54.6358593436043	126.704312050632	204.337955575896	231.380476668681	89.204035800266	232.730337018857
ENSSSAG00000001414	540.607287854248	555.038655428551	678.857647179263	499.676374643303	903.091648510546	896.887374713973	956.80222650261	965.158349422534	594.628884656426	888.651103498858	872.424110903642	927.767715922744	802.615807625151	648.918586702151	788.941808921646	651.965858842806	862.760256876007	981.053221075205	1062.57748526787	728.464876034633
ENSSSAG00000001415	137.721248236633	133.134272079146	116.783679403363	164.626554986889	122.808482882031	141.389652613979	129.792302029919	138.191474295615	102.987270744618	155.572872230569	124.037397447178	163.548796076125	162.051953539554	127.762613844584	156.622796784999	143.544758589007	143.211216728406	120.317847867714	116.315066288582	125.825751315073
ENSSSAG00000001416	2386.48312242883	1923.88398807329	1823.16967126114	2993.42088011371	1309.7075400041	1492.25705650416	1472.64342687793	1496.83186368619	1767.94814778261	1606.80062480563	1538.39671464688	1599.80458707191	1895.70209800988	2031.20901332575	1748.34749899534	2160.38871306583	1379.7178197005	1405.25076163445	1557.57242902229	1432.33223677459
ENSSSAG00000001418	22.6109512030294	12.1883488523161	18.4837478192374	22.0274967940203	14.2278120412109	6.81395916211945	36.608085187926	13.8191474295615	14.7124672492312	11.785823653831	10.8220548108276	21.8065061434833	18.3455041742892	32.4820204689619	24.0397781111859	25.6616328203811	19.2112607806398	15.4253651112454	11.369141817681	16.0829907695958
ENSSSAG00000001419	53.4440664798876	33.7523506679524	24.3649403071765	60.2857806994241	26.2091274443359	25.5523468579479	11.6480271052492	18.1830887231073	14.7124672492312	29.0716983461165	24.1415068856924	34.6921688646325	39.7485923776265	28.1510844064337	21.8543437374417	30.4731889742025	8.7323912639272	33.9358032447398	25.3619317471344	26.4896318558048
ENSSSAG00000001424	340.192038554669	410.653599793421	410.003133444902	285.198116385737	345.211650052539	345.808427477562	392.704913834115	314.203773135294	449.956290038986	326.86017599958	373.777123850892	301.326266709951	330.219075137205	345.031239648085	324.172765438719	294.306851408745	328.337911523663	333.1878864029	254.493866841935	315.983465708529
ENSSSAG00000001426	39.0552793506871	107.820009078181	68.0537987890103	142.599058192868	81.622711183789	53.6599284016907	111.488259435956	69.0957371478076	156.932983991799	129.644060192141	70.759589147719	103.085301769194	139.120073321693	60.6331048753956	51.7219468452787	71.3714162816848	64.6196953530612	72.4992160228532	97.0749801355836	84.1991869702368
ENSSSAG00000001428	5.13885254614304	9.37565296332011	4.2008517770994	8.1153935556917	3.74416106347656	3.40697958105973	3.3280077443569	5.09126484247004	3.67811681230779	3.14288630768827	4.16232877339524	4.95602412351893	10.7015441016687	4.33093606252826	1.45695624916278	4.81155615382145	1.74647825278544	3.08507302224907	0	3.78423312225783
ENSSSAG00000001430	35.9719678230013	148.135316820458	115.943509047944	114.774851716211	38.1904428474609	18.7383876958285	41.6000968044613	50.9126484247004	34.329090248206	21.2144825768958	58.2726028275333	32.709759215225	33.6334243195301	28.1510844064337	21.1258656128603	23.2558547434703	38.4225215612797	23.1380476668681	12.2436911882718	18.9211656112892
ENSSSAG00000001433	657.773125906309	679.734839840708	672.136284335904	593.583071502021	733.10673622871	844.079191207547	728.833696014162	721.504960532897	727.041089899506	759.792764883639	683.454384591498	740.430004053729	784.270303450862	648.196764025063	712.4516058406	821.172250252194	792.901126764589	832.96971600725	834.320099543664	690.622544812054
ENSSSAG00000001436	0	0	0	0	0	0	0	0	0	0	0	0	0	0.721822677088043	0.72847812458139	0	0	0	0	0
ENSSSAG00000001437	294.97013614861	265.330978861959	294.059624396958	281.720090576155	401.374066004687	387.543927345544	422.656983533327	355.661215423978	266.050449423597	385.789294268735	390.426438944473	397.473134706218	380.6692116165	291.616361543569	371.523843536509	279.872182947281	422.647737174076	436.537832648244	473.131209489646	384.09966190917
ENSSSAG00000001438	6.16662305537165	13.1259141486482	2.52051106625964	8.1153935556917	9.73481876503905	10.2209387431792	9.98402323307071	7.27323548924291	6.13019468717965	4.7143294615324	3.32986301871619	4.95602412351893	4.58637604357229	15.1582762188489	2.91391249832556	5.61348217945836	1.74647825278544	6.17014604449815	12.2436911882718	4.73029140282229
ENSSSAG00000001439	487.16322137436	466.907517573342	514.184257516967	679.374374805048	365.430119795312	415.651508889287	504.193173270071	434.212158707802	458.538562601038	518.576240768565	403.745891019338	380.622652686254	467.810356444374	525.486908920095	386.093406028137	487.57102358724	392.957606876724	519.834804248969	466.134814524919	482.489723087874
ENSSSAG00000001440	0	0	0	0	0	0	0	0	0	0	0	0	0	0	0	0	0	0	0	0
ENSSSAG00000001442	223.026200502608	182.825232784742	158.792197174357	249.258516353388	153.510603602539	149.907101566628	138.112321390812	151.283298176252	163.063178678979	134.358389653674	159.833424898377	161.566386426717	155.936785481458	140.755422032168	161.722143657069	132.31779423009	137.97178197005	165.051406690325	153.046139853398	162.722024257087
ENSSSAG00000001444	0	0.937565296332011	0	0	0	0.851744895264932	0	0.727323548924291	0	0	0.832465754679047	0	0	0	2.18543437374417	0.801926025636908	0	0	0.874549370590843	1.89211656112892
ENSSSAG00000001445	7.19439356460026	0	0	4.63736774610954	2.99532885078125	5.96221426685452	4.99201161653536	1.45464709784858	1.22603893743593	1.57144315384413	1.66493150935809	0.991204824703787	1.5287920145241	7.94004944796847	2.91391249832556	4.81155615382145	10.4788695167126	0	6.99639496472674	1.89211656112892
ENSSSAG00000001448	2.05554101845722	5.62539177799207	2.52051106625964	1.15934193652739	0.748832212695312	0	0	0	2.45207787487186	2.3571647307662	0	1.98240964940757	1.5287920145241	1.44364535417609	2.18543437374417	0	0	0	1.74909874118169	0.946058280564458
ENSSSAG00000001450	351.497514156184	361.900204384156	316.744223993295	391.857574546256	381.904428474609	304.072927609581	379.392882856687	318.567714428839	348.195058231804	359.860482230307	330.488904607582	391.525905757996	391.370755718169	420.100798065241	384.636449778974	479.551763330871	426.140693679647	365.581153136515	431.152839701286	375.58513738409
ENSSSAG00000001451	774.93896395837	1014.44565063124	1145.1521944373	588.945703755912	1010.92348713867	1090.23346593911	900.226094848543	989.160026537036	1309.40958518157	909.079864498832	996.46150835082	812.787956257105	824.018895828488	1055.30475390272	848.67701513732	866.882033713498	855.774343864865	868.448055763114	607.811812560636	954.572805089538
ENSSSAG00000001452	418.302597256043	484.72125820365	449.491140149636	279.4014067031	1038.6302790084	884.962946180264	1079.93851304382	849.513905143572	636.314208529247	942.865892306481	951.508357598151	1102.21976507061	671.139694376079	484.343016326077	913.511568225064	489.976801664151	1135.21086431054	879.245811340986	1036.34100415015	867.535443277608
ENSSSAG00000001458	294.97013614861	325.335157827208	367.994615673908	277.082722830045	149.766442539062	162.683274995602	179.712418195273	129.463591708524	280.762916672828	135.929832807518	192.29958933086	192.293735992535	177.339873684795	278.623553355985	154.437362411255	195.669950255406	185.126694795257	180.476771801571	174.909874118169	188.265597832327
ENSSSAG00000001460	102.777050922861	127.508880301154	141.14861971054	77.6759097473348	123.557315094726	118.392540441825	94.8482207141718	120.008385572508	137.316360992824	150.858542769037	112.382876881671	93.1732535221559	108.544233031211	155.913698251017	117.284978057604	117.883125768626	162.422477509046	152.711114601329	115.440516917991	173.128665343296
ENSSSAG00000001462	2610.53709344066	1885.44381092368	2043.29430438115	2585.33251845607	2374.54694645683	2284.37980910055	1991.81263499761	2365.98350465072	2056.06729808005	2060.16197468966	2192.71479782461	2367.98832621735	2314.59110998948	1545.4223516455	1943.57963638315	1829.99519050342	2218.02738103751	2427.95246851002	2474.97471877208	2175.93404529825
ENSSSAG00000001463	197.331937771893	129.384010893818	175.595604282755	184.335367907854	119.064321818555	118.392540441825	116.480271052492	104.734591045098	77.2404530584636	117.85823653831	78.2517809398305	152.645543004383	105.486649002163	159.522811636458	123.112803054255	195.669950255406	83.8309561337011	131.115603445586	122.436911882718	110.688818826042
ENSSSAG00000001467	1580.7110431936	2106.70922085803	2390.28466116956	897.330658872197	5806.44497723945	5068.73387172161	5088.52384112171	5292.73346552206	2861.57487997546	5399.47867660845	5511.75576172997	5868.92376707112	4480.88939457013	2328.59995628603	4459.74307868727	2603.0518792174	6168.56118883817	5682.70450698279	6440.18156503097	5221.29565043524
ENSSSAG00000001468	24.6664922214866	24.3766977046323	33.6068142167952	28.9835484131846	47.9252616125	55.3634181922205	63.2321471427812	56.0039132671704	14.7124672492312	60.5005614229992	49.1154795260638	48.5690364104855	21.4030882033374	29.5947297606098	41.5232531011393	20.8500766665596	43.661956319636	43.191022311487	37.6056229354062	45.410797467094
ENSSSAG00000001469	0	0	0	0	0	0	0	0	0	0	0	0	0	0	0	0	0	0	0	0
ENSSSAG00000001471	3.08331152768582	16.8761753339762	10.0820442650386	4.63736774610954	3.74416106347656	7.66570405738438	13.3120309774276	6.54591194031862	4.90415574974372	7.85721576922067	12.4869863201857	6.93843377292651	9.17275208714458	5.0527587396163	6.55630312123251	4.81155615382145	5.23943475835632	6.17014604449815	0.874549370590843	4.73029140282229
ENSSSAG00000001473	651.606502850938	660.045968617736	713.304631751478	617.929252169097	2122.19049077851	1596.16993372648	2104.96489830574	1797.94381294085	866.809528767202	1988.66131118975	2067.84493462275	2338.25218147623	1556.31027078553	740.590066692332	1810.26813958476	898.157148713337	2261.68933735714	1840.24605777157	2717.22489442575	1672.63104003796
ENSSSAG00000001477	36.9997383322299	33.7523506679524	41.1683474155741	69.5605161916431	20.2184697427734	19.5901325910934	16.6400387217845	18.1830887231073	18.3905840615389	18.8573178461296	22.4765753763343	8.92084342233408	21.4030882033374	33.925665823138	26.2252124849301	32.0770410254763	20.9577390334253	16.9679016223699	18.3655367824077	12.298757647338
ENSSSAG00000001479	80.1660997198314	39.3777424459445	39.4880067047344	107.818800097047	25.4602952316406	24.700601962683	36.608085187926	24.7290006634259	34.329090248206	26.7145336153503	26.6389041497295	33.7009640399287	39.7485923776265	67.851331646276	38.6093406028137	58.5405998714943	20.9577390334253	24.6805841779926	38.4801723059971	17.0290490501602
ENSSSAG00000001480	685.522929655482	610.355007912139	593.160270926436	657.346878011028	818.473608475976	827.044293302249	813.697893495263	760.780432174808	677.999532402069	876.865279845027	883.246165714469	810.805546607697	846.95077604635	635.203955837478	858.875708881459	654.371636919717	904.675734942858	840.682398562872	958.506110167564	888.348725450026
ENSSSAG00000001481	637.217715721737	680.67240513704	820.846437245223	861.391058839848	3665.53368114355	3063.72638826796	3825.54490213826	2963.84346186649	870.48764557951	2587.38115280437	3085.95055259523	3498.95303120437	2037.87975536062	713.882627640074	2311.46108929675	895.751370636426	3192.56224609178	3578.68470580893	4055.28543142974	2158.90499624809
ENSSSAG00000001487	124.360231616662	218.452714045359	162.993048951457	149.555109812033	336.97449571289	329.625274467529	369.408859623616	296.748007961111	245.207787487186	366.146254845683	320.499315551433	378.640243036846	337.863035209825	140.755422032168	303.046899825858	251.804772049989	398.19704163508	360.953543603142	433.776487813058	336.796747880947
ENSSSAG00000001489	2637.25912668061	2672.06109454623	2924.6330072166	2132.02982127386	4845.69324835136	4806.39644398001	4852.23529127237	4913.79789653251	3381.41538944829	4675.0433826863	4719.24836327552	5410.98713805797	4892.13444647711	3077.85189510342	4807.95562223718	3612.67674549427	4799.32223865439	3686.66226158764	4041.29264150028	4042.50703285193
ENSSSAG00000001490	1523.1558946768	1396.03472623837	1464.41692949685	1472.36425938978	1567.30582117129	1483.73960755151	1605.76373665221	1544.83521791519	1709.09827878569	1698.73004930551	1651.61205728323	1584.93651470135	1594.53007114863	1708.5542766674	1775.30118960485	1595.03086499181	1802.36555687457	1573.38724134703	1890.7757392174	1599.7845524345
ENSSSAG00000001491	2061.70764151259	2017.64051770649	2216.36939759764	1939.57905981032	6605.44894818535	5509.93772746884	5960.46187014322	5629.48426867401	2650.69618273648	5811.19678291561	6265.96973546919	7152.53401506252	4357.05724139368	1954.69580955442	4995.90297837918	2127.50974601472	7866.13805054562	6787.16064894796	8560.08923934317	5450.24175433184
ENSSSAG00000001493	668.050830998595	473.470474647666	529.307323914525	852.116323347629	492.731595953515	472.718416872037	527.489227480569	516.399719736247	535.779015659501	551.576546999291	536.107946013307	542.189039112971	622.218349911307	487.230307034429	477.153171600811	539.696215253639	633.971605761114	507.494512159973	569.331640254639	547.767744446821
ENSSSAG00000001494	23.638721712258	33.7523506679524	42.008517770994	16.2307871113834	42.6834361236328	62.17737735434	71.5521665036734	50.1853248757761	56.3977911220528	65.2148908845316	56.6076713181752	58.4810846575234	22.9318802178615	47.6402966878108	53.9073812190229	45.7097834613038	48.9013910779923	87.9245811340986	70.8384990178583	68.116196200641
ENSSSAG00000001495	435.77469591293	363.77533497682	383.117682071465	430.11585845166	378.160267411133	387.543927345544	416.000968044613	360.752480266448	367.811681230779	473.004389307085	386.264110171078	325.115182502842	374.554043558404	369.573210669078	391.192752900207	450.682426407942	417.40830241572	422.655004048123	520.356875501551	431.402575937393
ENSSSAG00000001496	1103.82552691153	815.68180780885	813.284904046444	1225.42442690945	534.666199864453	569.817334932239	560.769304924138	541.128720399672	735.623362461558	518.576240768565	469.510685638983	464.875062786076	525.904452996289	713.882627640074	565.299024675159	751.404686021783	417.40830241572	513.664658204471	534.349665431005	558.17438553303
ENSSSAG00000001497	485.107680355903	528.786827131254	552.832093866281	501.995058516358	406.615891493554	476.125396453097	417.664971916792	417.483717082543	448.73025110155	352.788988038008	357.127808757311	368.728194789809	285.884106716006	551.472525295265	359.139715418626	442.663166151573	391.211128623938	413.399784981376	383.92717368938	425.726226254006
ENSSSAG00000001501	53.4440664798876	70.3173972249009	45.3691991926735	78.8352516838622	33.697449571289	34.0697958105973	33.280077443569	34.911530348366	52.719674309745	39.2860788461034	37.4609589605571	45.5954219363742	30.5758402904819	57.7458141670434	35.6954281044881	35.284745128024	36.6760433084942	58.6163874227324	51.5984128648597	38.7883895031428
ENSSSAG00000001502	3.08331152768582	4.68782648166006	8.4017035541988	12.7527613018012	2.24649663808594	3.40697958105973	4.99201161653536	9.45520613601578	12.2603893743593	7.07149419229861	7.49219179211143	5.94722894822272	9.17275208714458	5.0527587396163	10.1986937441395	5.61348217945836	3.49295650557088	9.25521906674722	5.24729622354506	6.62240796395121
ENSSSAG00000001503	49.3329844429732	44.0655689276045	47.0495399035133	22.0274967940203	58.4089125902343	44.2907345537764	63.2321471427812	37.0935009951388	51.493635372309	51.0719024999344	47.4505480167057	61.4546991316348	51.9789284938193	39.7002472398424	47.3510780977904	44.9078574356669	43.661956319636	64.7865334672305	62.9675546825407	45.410797467094
ENSSSAG00000001504	1.02777050922861	0	0	0	0	0	0	0	0	0	0	0	0	0	0	2.40577807691072	0	1.54253651112454	0	0.946058280564458
ENSSSAG00000001506	33648.1787016354	19706.6849636025	15626.3284404544	59796.5384022095	7383.48561717578	8070.28288263523	10794.3931188216	9602.12549289849	12618.3927440906	8250.86227925863	7741.09905276046	9137.91727894421	11929.1640893315	20061.617664308	12446.0487584731	18506.8488196486	6970.19470686669	8267.99569962752	11425.1129773988	8111.50369755966
ENSSSAG00000001507	624.884469610994	530.661957723918	462.093695480934	798.786594267369	275.570254271875	337.290978524913	361.088840262724	370.935009951388	486.737458162064	348.860380153398	334.651233380977	326.106387327546	377.611627587452	524.765086243007	428.345137253858	526.865398843449	277.690042192885	297.709546647036	417.160049771832	327.336165075302
ENSSSAG00000001510	52.416295970659	52.5036565945926	40.3281770601543	111.296825906629	26.9579596570312	30.6628162295375	31.6160735713906	41.4574422886846	35.555129185642	30.6431414999606	23.3090411310133	26.7625302670022	33.6334243195301	57.0239914899554	41.5232531011393	41.7001533331192	38.4225215612797	21.5955111557435	41.1038204177696	28.3817484169337
ENSSSAG00000001511	4.11108203691443	10.3132182596521	10.9222146204584	6.95605161916431	1.49766442539062	3.40697958105973	3.3280077443569	4.36394129354575	0	1.57144315384413	4.16232877339524	0.991204824703787	4.58637604357229	5.77458141670434	6.55630312123251	2.40577807691072	1.74647825278544	3.08507302224907	0	4.73029140282229
ENSSSAG00000001512	4628.05060305642	4673.76300221508	5075.4691170915	4012.48244232128	5335.4295154541	5272.30090168993	4502.79447811489	5146.54143218828	5383.53697428117	5019.18943337817	5529.23754257823	5272.21846259944	4746.89920509732	4195.23339923571	4924.5121221702	4153.17488677355	5658.58953902482	5267.76218549029	5586.6213793343	5082.22508319227
ENSSSAG00000001513	905.465818630404	763.178151214257	761.194342010412	837.044878172772	513.698897908984	554.48592681747	522.497215864034	519.309013931944	783.438881021559	433.718310460981	447.034110262648	458.927833837853	525.904452996289	759.357456296621	515.034034079043	696.071790252836	385.971693865582	498.239293093225	490.622196901463	503.303005260292
ENSSSAG00000001515	354.58082568387	277.519327714275	283.97758013192	420.841122959441	291.295730738476	258.078703265274	254.592592443303	275.655625042306	299.153500734367	288.359818730399	313.007123759322	248.79241100065	343.978203267922	308.940105793682	327.086677937044	299.118407562567	279.43652044567	283.826718046915	223.884638871256	278.141134485951
ENSSSAG00000001517	339.164268045441	255.955325898639	254.571617692224	518.225845627741	134.040966072461	210.380989130438	214.65649951102	190.558769818164	207.200580426672	205.07333157666	225.598219518022	239.871567578316	201.800545917181	316.158332564563	262.252124849301	413.793829228645	143.211216728406	214.412575046311	250.995669359572	175.020781904425
ENSSSAG00000001518	308.331152768582	374.088553236473	411.683474155741	536.77531661218	1244.55913749961	977.803139764141	1174.78673375799	1046.61858690205	582.368495282067	1184.08241642156	1066.38863174386	1214.22591026214	810.259767697771	391.949713658807	792.584199544553	493.184505766699	1089.80242973811	1016.53156083107	1283.83847602736	979.170320384214
ENSSSAG00000001521	29.8053447676296	38.4401771496125	33.6068142167952	33.6209161592942	55.4135837394531	39.1802651821869	58.2401355262458	32.0022361526688	26.9728566235904	33.0003062307268	44.9531507526686	43.6130122869666	51.9789284938193	38.9784245627543	29.1391249832556	44.10593141003	33.1830868029233	29.3081937113662	38.4801723059971	31.2199232586271
ENSSSAG00000001522	887.993719973517	890.687031515411	862.014784660797	900.808684681779	721.125420825585	629.439477600784	735.489711502876	714.959048592578	751.561868648225	645.077414653017	683.454384591498	763.227715021916	694.07157459394	665.520508275176	660.729658995321	689.656382047741	651.436388288969	638.610115605558	627.926448084225	643.319630783831
ENSSSAG00000001523	2337.15013798585	1922.94642277696	1971.87982417046	2521.56871194706	2038.32128295664	2008.41446303471	2261.38126229052	2043.05184892833	1983.73100077133	1959.58961284364	1992.09055094696	2025.03145686984	2464.41272741284	2171.24261268083	1982.18897698596	2671.21559139654	1940.33733884462	2173.43394417447	2355.16145500114	2173.09587045656
ENSSSAG00000001526	384.386170451499	387.214467385121	336.068142167952	423.159806832496	262.091274443359	343.253192791767	297.856693119943	261.10915406382	264.824410486161	288.359818730399	232.257945555454	310.247110132285	275.182562614337	350.083998387701	254.967343603487	334.403152690591	254.985824906674	271.486425957918	263.239360547844	267.734493399742
ENSSSAG00000001531	420.358138274501	396.590120348441	350.35103821009	666.621613503247	214.166012830859	270.854876694248	236.28854984934	202.195946600953	388.65434316719	230.216422038166	179.812603010674	189.320121518423	273.653770599813	401.333408460952	254.967343603487	320.770410254763	206.084433828682	231.380476668681	208.142750200621	214.755229688132
ENSSSAG00000001532	689.634011692396	563.476743095539	615.844870522772	789.51185877515	655.977018321093	602.183640952307	647.297506277418	629.862193368436	583.594534219502	645.863136229939	650.155754404336	698.79940141617	655.851774230838	592.616417889283	675.299221486949	612.671483586598	654.92934479454	581.53626469395	405.790907954151	617.776057208591
ENSSSAG00000001534	957.882114601063	1312.59141486482	1503.06476584617	584.308336009802	1789.7089883418	1839.76897377225	1678.97990702806	1703.39175158069	1680.89938322466	1690.08711195937	1595.00438596505	1546.27952653791	1067.09682613782	1376.5158452069	1413.2475616879	1033.68264704597	1681.85855743238	1553.33426670241	1430.76277028662	1471.12062627773
ENSSSAG00000001536	311.414464296268	228.765932305011	264.653661957262	281.720090576155	253.105287891015	211.232734025703	241.280561465876	226.197623715454	229.269281300519	242.002245691997	251.404657913072	233.924338630094	233.905178222187	241.088774147406	221.457349872743	283.079887049829	260.22525966503	276.114035491292	291.224940406751	256.381794032968
ENSSSAG00000001538	308.331152768582	209.077061082039	168.874241439396	404.610335848058	169.23608006914	201.011795282524	212.992495638842	175.284975290754	219.460969801031	172.858746922855	138.189315276722	164.540000900829	183.455041742892	228.095965959822	168.278446778301	179.631429742667	129.239390706122	185.104381334944	146.924294259262	116.365168509428
ENSSSAG00000001539	240.498299159494	333.773245494196	339.428823589632	325.775084164195	203.682361853125	235.933335988386	302.848704736478	194.92271111171	263.598371548725	188.573178461296	179.812603010674	168.504820199644	197.214169873609	357.302225158581	142.053234293371	283.079887049829	211.323868587038	257.603597357798	264.988459289025	280.979309327644
ENSSSAG00000001540	33.9164268045441	44.0655689276045	80.6563541203085	16.2307871113834	145.273449262891	137.130928137654	163.072379473488	159.28385721442	117.699737993849	158.715758538258	123.204931692499	115.970964490343	47.392552450247	109.717046917383	120.927368680511	59.3425258971312	144.957694981191	137.285749490084	177.533522229941	96.4979446175747
ENSSSAG00000001541	474.829975263617	350.649420828172	449.491140149636	642.275432836172	231.389153722851	255.523468579479	201.344468533593	272.746330846609	259.920254736417	149.287099615193	216.441096216552	176.434458797274	191.099001815512	308.218283116594	209.073221754859	344.026264998234	216.563303345394	169.679016223699	174.909874118169	203.402530321358
ENSSSAG00000001544	2053.48547743876	1732.62066762156	1744.19365785167	1627.71607888445	2339.35183246015	2104.66163619965	1664.00387217845	2379.07532853136	2209.32216525954	1976.87548753592	2121.95520867689	2255.98218102582	2258.02580545209	1189.56377184109	2159.20916125924	1476.34581319755	2073.06968605632	1726.09835594836	1644.15281671078	1825.8924814894
ENSSSAG00000001546	3025.75637916902	2731.12770821515	2811.21000923492	2776.62393798309	3471.58613805547	3274.95912229366	3045.12708608657	3459.87812223285	2888.54773659905	3365.24551395721	3244.11904598425	3244.21339125549	3329.70900763348	2576.90695720431	3076.36312010721	2831.60079652392	3377.68894088704	3413.6332991186	3490.32653802805	3331.07120586746
ENSSSAG00000001550	504.635320031247	517.53604357527	517.544938938646	395.335600355838	579.596132626171	630.291222496049	564.097312668495	554.22054428031	498.997847536423	639.577363614563	586.055891294049	651.221569830388	704.773118695609	566.630801514114	626.491187139996	557.338587817651	625.239214497187	647.865334672305	718.005033255082	630.074814855929
ENSSSAG00000001552	267.220332399438	197.826277526054	198.280203879092	223.752993749785	189.454549811914	201.011795282524	174.720406578737	216.742417579439	203.522463614364	196.430394230517	218.10602772591	174.452049147866	226.261218149566	223.043207220205	256.424299852649	234.964325511614	174.647825278544	191.274527379443	183.655367824077	169.344432221038
ENSSSAG00000001557	671.134142526281	580.352918429515	620.045722299872	444.027961689989	909.831138424804	908.811803247682	732.161703758519	875.697552904846	792.02115358361	841.507808883534	756.711371003254	876.225065038147	871.411448278735	533.426958368064	828.279627649041	629.511930124973	738.760300928241	746.587671384276	633.17374430777	686.838311689797
ENSSSAG00000001558	1162.40844593756	969.4425164073	929.228413094388	682.85240061463	1284.24724477246	1376.41975074813	685.569595337522	1515.74227595822	1362.12925949132	976.65192011413	1130.48849485415	1188.45458481984	1331.57784465049	493.726711128221	984.173946309459	886.128258328784	1021.68977787948	1095.20092289842	876.298469332025	1150.40686916638
ENSSSAG00000001559	5.13885254614304	4.68782648166006	7.56153319877892	6.95605161916431	2.99532885078125	9.36919384791425	4.99201161653536	2.18197064677287	4.90415574974372	7.85721576922067	10.8220548108276	7.92963859763029	3.05758402904819	5.0527587396163	2.91391249832556	6.41540820509527	8.7323912639272	7.71268255562268	11.369141817681	9.46058280564458
ENSSSAG00000001561	440.913548459073	447.218646350369	444.450118017117	395.335600355838	406.615891493554	402.023590565048	417.664971916792	382.572186734177	414.401160853344	408.575219999475	407.908219792733	428.200484272036	417.360219965078	394.115181690071	405.762315391835	402.566864869728	420.901258921291	430.367686603746	381.303525577607	387.883895031428
ENSSSAG00000001563	3507.78074799724	4300.61201427494	4143.72019293085	3535.99290640853	15211.7775686926	11906.5418909085	13579.9356008484	12251.0378580808	4917.64217805551	13802.77094179	15331.521803924	17306.4362393281	12158.4828915101	4750.31503791641	12338.233996035	5409.79296894658	19487.2043445799	15365.2061873115	19312.6737507576	13667.7039793147
ENSSSAG00000001564	46.2496729152874	37.5026118532805	42.008517770994	53.3297290802597	45.678764974414	40.0320100774518	29.9520696992121	46.5487071311546	31.8770123733342	39.2860788461034	38.2934247152362	38.6569881634477	25.9894642469096	36.0911338544021	34.9669499799067	36.8885971792978	38.4225215612797	46.2760953337361	46.3511166413147	42.5726226254006
ENSSSAG00000001566	335.053186008526	414.403860978749	543.590219956663	207.522206638402	652.232857257617	638.808671448699	515.84120037532	659.682458874332	750.335829710789	620.720045768433	628.511644782681	570.933979029381	571.768213432012	425.875379481945	482.252518472881	432.238127818294	600.788518958191	633.982506072185	440.772882777785	719.004293228988
ENSSSAG00000001569	2.05554101845722	1.87513059266402	1.68034071083976	0	0	3.40697958105973	1.66400387217845	0	2.45207787487186	2.3571647307662	0.832465754679047	3.96481929881515	1.5287920145241	3.60911338544021	2.18543437374417	3.20770410254763	0	3.08507302224907	0	2.83817484169337
ENSSSAG00000001570	0	1.87513059266402	0.84017035541988	3.47802580958216	0	0.851744895264932	0	1.45464709784858	1.22603893743593	3.92860788461034	1.66493150935809	1.98240964940757	0	2.88729070835217	0.72847812458139	0.801926025636908	3.49295650557088	0	1.74909874118169	1.89211656112892
ENSSSAG00000001571	163.415510967349	119.070792634165	115.103338692524	222.593651813258	65.8972347171874	78.3605303643737	99.8402323307071	86.5515023219906	80.9185698707713	93.500867653726	64.9323288649657	96.1468679962673	107.015441016687	121.988032427879	83.7749843268599	134.723572307001	76.8450431225593	89.4671176452231	95.3258813944019	73.7925458840277
ENSSSAG00000001573	292.914595130153	253.142630009643	268.014343378942	389.538890673202	221.654334957812	269.151386903718	256.256596315482	257.472536319199	212.104736176416	245.145131999685	243.080000366282	250.774820650058	282.826522686958	278.623553355985	228.742131118557	290.297221280561	209.577390334253	215.955111557435	276.357601106706	225.161870774341
ENSSSAG00000001574	492.302073920503	778.17919595557	828.407970444002	226.07167762284	1645.9332035043	1421.56223019717	1364.48317518633	1370.27756617336	1297.14919580721	1305.86926084448	1471.79945427256	1357.95060984419	915.746416699934	853.194404318067	1227.48563991964	598.236815125134	1472.28116709813	1443.81417441257	1427.26457280426	1282.8550284454
ENSSSAG00000001575	715.328274423111	649.732750358084	693.140543221401	652.709510264918	1066.33707087812	925.846701152981	895.234083232007	977.522849754247	750.335829710789	981.366249575662	1019.77054948183	1050.67711418601	984.542057353518	677.069671108584	936.094390087087	740.979647688503	965.802473790348	1045.83975454244	989.989887508834	929.029231514298
ENSSSAG00000001576	218.915118465694	240.954281157327	291.539113330699	230.70904536895	584.089125902343	571.520824722769	652.289517893953	551.311250084612	349.42109716924	608.14850053768	552.757261106887	506.505665423635	466.28156442985	331.316608783412	523.047293449438	327.185818459859	630.478649255543	643.237725138932	650.664731719587	613.045765805769
ENSSSAG00000001577	1404.96228611551	1114.76513733876	1014.92578934722	1454.97413034187	903.091648510546	806.60241581589	823.681916728334	914.973024546758	1080.14030388105	793.578792691288	801.664521755923	855.409763719368	805.673391654199	1126.76519893444	886.557877615552	1035.28649909725	747.492692192168	724.992160228532	832.571000802482	773.875673501727
ENSSSAG00000001579	17.4720986568863	12.1883488523161	10.0820442650386	4.63736774610954	12.7301476158203	21.2936223816233	19.9680464661414	12.3645003317129	15.9385061866671	21.2144825768958	9.98958905614857	8.92084342233408	19.8742961888133	10.1055174792326	12.3841281178836	10.4250383332798	6.98591301114176	12.3402920889963	13.9927899294535	14.1908742084669
ENSSSAG00000001580	38.0275088414585	51.5660912982606	90.7383983853471	28.9835484131846	148.268778113672	153.314081147688	131.456305902098	128.008944610675	112.795582244106	135.929832807518	164.828219426451	149.671928530272	105.486649002163	129.20625919876	136.953887421301	81.7964546149646	167.661912267402	154.253651112454	144.300646147489	165.56019909878
ENSSSAG00000001582	235.359446613351	288.77011127026	310.022861149936	223.752993749785	472.513126210742	392.654396717133	322.81675120262	445.84933549059	349.42109716924	407.003776845631	407.075754038054	423.244460148517	409.716259892458	316.880155241651	389.735796651044	301.524185639478	475.042084757639	433.452759625995	356.816143201064	422.888051412313
ENSSSAG00000001586	0	0	0	0	0	0	1.66400387217845	0	2.45207787487186	0	0	0	0	0	0	0	0	0	0.874549370590843	0
ENSSSAG00000001588	447.080171514444	417.216556867745	389.839044914825	419.681781022914	713.637098698632	570.669079827504	875.266036765866	535.310132008278	472.024990912833	707.935140806783	670.134932516633	898.031571181631	631.391101998452	746.364648109036	849.405493261901	752.20661204742	801.633518028517	680.258601405921	753.861557449306	830.639170335594
ENSSSAG00000001593	127.443543144347	168.761753339762	70.57430985527	106.659458160519	147.519945900976	147.351866880833	211.328491766663	151.283298176252	192.488113177441	154.787150653647	148.17890433287	144.715904406753	100.90027295859	186.952073365803	153.708884286673	180.433355768304	122.253477694981	169.679016223699	72.58759775904	151.369324890313
ENSSSAG00000001594	594.051354334135	490.346649981642	550.311582800022	668.940297376301	697.911622232031	787.864028120062	727.169692141984	763.689726370505	557.847716533348	801.436008460509	751.71657647518	762.236510197212	810.259767697771	612.827452847748	715.365518338926	696.071790252836	838.309561337011	840.682398562872	866.678426255525	732.249109156891
ENSSSAG00000001598	0	0.937565296332011	0	0	1.49766442539062	0.851744895264932	0	2.18197064677287	1.22603893743593	0	0	0	0	0	0	0	0	0	1.74909874118169	0
ENSSSAG00000001599	916.771294231918	1038.82234833587	1061.13515889531	607.49517474035	995.198010672069	1045.94273138534	958.466230374789	1013.88902720046	1306.9575073067	989.223465344883	1052.23671391432	861.35699266759	808.730975683247	963.633273912537	933.908955713343	880.514776149325	913.408126206785	1104.45614196517	838.692846396618	880.78025920551
ENSSSAG00000001600	365.886301285384	438.780558683381	499.901361474829	311.862980925867	644.744535130664	663.509273411382	713.857661164556	614.588398841026	508.806159035911	632.505869422264	580.228631011296	549.127472885898	423.475388023175	548.585234586913	537.616855941066	432.238127818294	557.126562638555	601.589239338569	733.746921925717	618.722115489155
ENSSSAG00000001603	5.13885254614304	15.0010447413122	10.9222146204584	2.31868387305477	8.23715433964843	6.81395916211945	13.3120309774276	11.6371767827887	15.9385061866671	3.92860788461034	9.15712330146952	12.8856627211492	3.05758402904819	9.38369480214456	3.64239062290695	10.4250383332798	5.23943475835632	16.9679016223699	5.24729622354506	4.73029140282229
ENSSSAG00000001605	3.08331152768582	24.3766977046323	15.1230663975578	8.1153935556917	30.7021207205078	11.0726836384441	18.304042593963	10.9098532338644	30.6509734358982	22.78592573074	16.6493150935809	11.8944578964454	10.7015441016687	17.323744250113	33.509993730744	18.4442985896489	41.9154780668505	35.4783397558643	36.7310735648154	29.3278066974982
ENSSSAG00000001607	5.13885254614304	10.3132182596521	10.0820442650386	2.31868387305477	14.2278120412109	7.66570405738438	9.98402323307071	5.81858839139433	9.80831149948744	9.42865892306481	6.65972603743238	10.9032530717417	6.11516805809639	7.21822677088043	13.112606242465	4.81155615382145	5.23943475835632	4.62760953337361	5.24729622354506	13.2448159279024
ENSSSAG00000001608	438.858007440616	487.533954092646	445.290288372537	518.225845627741	977.226037567382	814.268119873274	1119.8746059761	776.781550251143	410.723044041036	1080.36716826784	930.696713731175	1085.36928305065	750.636879131332	591.172772535107	800.597458914948	486.769097561603	906.422213195643	920.894297141348	948.886067091064	815.502237846563
ENSSSAG00000001610	11.3054756015147	2.81269588899603	15.1230663975578	3.47802580958216	4.49299327617187	7.66570405738438	11.6480271052492	8.72788258709149	6.13019468717965	6.28577261537654	10.8220548108276	8.92084342233408	3.05758402904819	10.8273401563206	12.3841281178836	8.82118628200599	8.7323912639272	9.25521906674722	5.24729622354506	5.67634968338675
ENSSSAG00000001611	55.4996074983448	61.8793095579128	43.6888584818338	41.7363097149859	76.3808856949218	28.1075815437427	43.2641006766398	48.7306777779275	44.1374017476935	70.7149419229861	47.4505480167057	57.4898798328196	96.3138969150181	33.925665823138	26.9536906095115	57.7386738458574	78.5915213753448	72.4992160228532	62.0930053119498	74.7386041645922
ENSSSAG00000001612	343.275350082355	298.14576423358	305.822009372836	515.907161754687	383.4020929	406.282315041372	437.633018382933	426.211599669634	285.667072422572	445.504134114812	436.212055451821	487.672773754263	567.18183738844	363.076806575286	439.272309122578	434.643905895204	422.647737174076	401.05949289238	501.991338719144	426.672284534571
ENSSSAG00000001613	2.05554101845722	8.4380876669881	9.24187390961868	2.31868387305477	1.49766442539062	5.96221426685452	6.65601548871381	4.36394129354575	6.13019468717965	4.7143294615324	2.49739726403714	5.94722894822272	9.17275208714458	5.0527587396163	2.91391249832556	2.40577807691072	3.49295650557088	0	4.37274685295421	3.78423312225783
ENSSSAG00000001614	1958.93059058973	1868.5676355897	1806.36626415274	2537.79949905845	2754.95371050605	2428.32469640032	2599.17404834274	2397.98574080339	1884.42184683902	2648.66743580429	2732.98507261131	2972.62326928666	2485.81581561618	1968.41044041909	2303.44782992636	2011.23047229737	2963.77359497689	2805.87391373553	3107.27391370926	2573.27852313533
ENSSSAG00000001615	968.159819693349	765.053281806921	536.028686757884	841.682245918882	402.871730430078	594.517936894922	705.537641803664	474.942277447562	733.171284586686	660.791846191459	447.866576017327	637.344702284535	493.799820691283	585.398191118403	509.206209082392	594.227184996949	426.140693679647	650.950407694554	476.629406972009	476.813373404487
ENSSSAG00000001619	503.607549522018	395.652555052109	367.994615673908	783.715149092513	265.835435506836	302.369437819051	274.560638909445	282.928860531549	312.639929046162	289.145540307321	236.420274328849	284.475784689987	339.39182722435	340.700303585556	304.503856075021	349.639747177692	218.30978159818	257.603597357798	265.863008659616	232.730337018857
ENSSSAG00000001624	639.273256740194	453.781603424694	478.897102589332	769.803045854184	395.383408303125	359.436345801801	379.392882856687	405.11921675083	438.921939602063	368.50341957645	375.44205536025	406.393978128552	399.014715790789	371.016856023254	340.927762304091	331.99737461368	371.999867843299	368.666226158764	390.049019283516	400.182652678766
ENSSSAG00000001626	0	0	0	0	0	0	0	0	0	0	0	0	0	0	0	0	0	0	0	0
ENSSSAG00000001628	13.3610166199719	7.50052237065609	6.72136284335904	22.0274967940203	5.99065770156249	5.96221426685452	8.32001936089226	2.90929419569716	3.67811681230779	8.64293734614274	4.16232877339524	2.97361447411136	12.2303361161928	7.94004944796847	4.37086874748834	16.8404465383751	6.98591301114176	6.17014604449815	4.37274685295421	2.83817484169337
ENSSSAG00000001631	612.55122350025	302.83359071524	599.041463414375	221.434309876731	245.616965764062	271.706621589513	475.905107443037	498.943954562064	604.437196155913	505.218973960889	245.577397630319	237.889157928909	536.605997097958	255.525227689167	249.867996731417	301.524185639478	207.830912081467	246.805841779926	245.748373136027	260.166027155226
ENSSSAG00000001632	338.136497536212	255.955325898639	222.645144186268	323.456400291141	303.277046141601	236.785080883651	264.576615676374	242.198741791789	223.139086613339	279.716881384256	278.043562062802	330.071206626361	204.858129946229	358.745870512757	351.12645604823	446.672796279758	317.85904200695	282.28418153579	320.959619006839	334.904631319818
ENSSSAG00000001634	657.773125906309	565.351873688203	533.508175691624	612.13254248646	533.168535439062	478.680631138891	477.569111315216	536.037455557202	593.40284571899	547.647939114681	561.914384408357	525.338557093007	686.42761452132	504.554051284542	549.272505934368	550.121253586919	534.422345352344	482.81392798198	538.722412283959	497.626655576905
ENSSSAG00000001636	1.02777050922861	0	0.84017035541988	5.79670968263693	1.49766442539062	1.70348979052986	0	0	7.35623362461558	0	1.66493150935809	2.97361447411136	1.5287920145241	2.88729070835217	4.37086874748834	2.40577807691072	0	0	1.74909874118169	1.89211656112892
ENSSSAG00000001637	0	0	0	0	0	0	0	0	0	0	0	0	0	0	0	0	0	0	0	0
ENSSSAG00000001638	3.08331152768582	0	0	0	0	0	0	0	0	0.785721576922067	0	0	0	0	0	0	0	0	0	0
ENSSSAG00000001639	101.749280413632	119.070792634165	76.4555023432091	98.5440646048278	128.050308370898	118.392540441825	123.136286541205	113.462473632189	91.9529203076947	121.78684442292	115.712739900388	133.812651335011	129.947321234548	101.776997469414	143.510190542534	86.6080107687861	125.746434200552	131.115603445586	156.544337335761	133.394217559589
ENSSSAG00000001640	476.885516282074	509.097955908282	459.573184414675	539.094000485234	772.794843501562	730.797120137311	956.80222650261	662.591753070029	476.929146662577	770.792866960548	756.711371003254	757.280486073693	628.333517969404	567.352624191202	668.742918365716	576.584812432937	735.26734442267	598.50416631632	789.718081643531	771.983556940598
ENSSSAG00000001641	6.16662305537165	0	4.2008517770994	4.63736774610954	0	0	3.3280077443569	0.727323548924291	1.22603893743593	0.785721576922067	0.832465754679047	0	0	2.88729070835217	4.37086874748834	4.00963012818454	1.74647825278544	1.54253651112454	1.74909874118169	1.89211656112892
ENSSSAG00000001646	9.24993458305747	0	7.56153319877892	1.15934193652739	0	0	3.3280077443569	13.0918238806372	7.35623362461558	5.50005103845447	0	0.991204824703787	7.64396007262048	0.721822677088043	0.72847812458139	0.801926025636908	0	0	0	0
ENSSSAG00000001648	0	0	0	0	0	0	0	0	0	0	0	0	0	0	0	0	0	0	0	0
ENSSSAG00000001651	35.9719678230013	37.5026118532805	12.6025553312982	4.63736774610954	348.20697890332	95.3954282696723	84.8641974811011	145.464709784858	138.54239993026	394.432231614878	93.2361645240533	49.5602412351893	48.9213444647711	16.601921573025	324.172765438719	53.7290437176729	186.873173048042	354.783397558643	447.769277742512	286.655659011031
ENSSSAG00000001652	0	0	0	0	0	0	0	0	0	0	0	0	0	0	0	0	0	0	0	0
ENSSSAG00000001654	491.274303411275	624.41848735712	639.369640474529	419.681781022914	697.911622232031	659.250548935057	609.025417217314	679.320194695288	738.07544033643	645.077414653017	715.088083269302	567.96036455527	561.066669330344	505.27587396163	643.974662129949	506.817248202526	635.7180840139	683.34367442817	740.743316890444	677.377728884152
ENSSSAG00000001659	1.02777050922861	3.75026118532805	1.68034071083976	11.5934193652739	2.24649663808594	5.11046937158959	6.65601548871381	1.45464709784858	1.22603893743593	0.785721576922067	0	1.98240964940757	6.11516805809639	6.49640409379239	3.64239062290695	5.61348217945836	1.74647825278544	3.08507302224907	3.49819748236337	2.83817484169337
ENSSSAG00000001660	1072.99241163467	1130.70374737641	1302.26405090081	1041.08905900159	1832.39242446543	1662.60603555715	1798.78818582491	1680.11739801511	1337.6084807426	1865.30302361299	1857.23109868895	2048.82037266273	1800.91699310939	1320.93549907112	1863.4470426792	1409.78595306968	1804.11203512736	1379.02764094534	1796.32440719359	1629.112359132
ENSSSAG00000001664	3.08331152768582	0.937565296332011	2.52051106625964	1.15934193652739	0.748832212695312	0.851744895264932	0	3.63661774462145	1.22603893743593	3.14288630768827	1.66493150935809	0.991204824703787	0	2.16546803126413	0	0	1.74647825278544	0	0	0.946058280564458
ENSSSAG00000001665	21.5831806938008	18.7513059266402	15.1230663975578	41.7363097149859	2.99532885078125	10.2209387431792	11.6480271052492	10.9098532338644	25.7468176861545	5.50005103845447	4.99479452807428	0.991204824703787	4.58637604357229	14.4364535417609	6.55630312123251	12.0288903845536	1.74647825278544	7.71268255562268	6.99639496472674	6.62240796395121
ENSSSAG00000001667	921.910146778061	746.301975880281	762.874682721251	1136.15509779684	984.714359694335	832.154762673838	863.618009660617	880.061494198392	757.692063335404	968.008982767987	1074.71328929065	1023.91458391901	1044.16494591996	716.048095671339	866.888968251855	765.839354483247	1103.7742557604	1036.58453547569	1144.78512610341	985.792728348165
ENSSSAG00000001669	4940.49283786192	3077.08930256166	2324.75137344681	7692.2337488592	965.993554376952	1119.19279237812	1500.93149270496	1410.2803613642	2356.44683775186	1256.36880149839	1118.83397428864	1289.55747693963	2079.15713975277	3466.19249537678	1958.14919887478	3170.0135793427	957.070082526421	1010.36141478657	1381.78800553353	1069.04585703784
ENSSSAG00000001673	200.415249299579	169.699318636094	223.485314541688	207.522206638402	288.300401887695	311.738631666965	321.152747330441	268.382389553063	235.399475987698	313.502909191905	283.870822345555	333.044821100472	235.433970236711	238.201483439054	294.305162330882	234.964325511614	254.985824906674	311.592375247156	354.192495089291	285.709600730466
ENSSSAG00000001679	511.829713595847	407.840903904425	418.4048369991	668.940297376301	506.210575782031	522.119620797403	520.833211991856	520.036337480868	475.703107725141	505.218973960889	556.919589880283	559.039521132936	550.365125228675	451.139173180027	608.279234025461	497.99606192052	516.95756282449	566.110899582705	636.671941790134	570.473143180368
ENSSSAG00000001682	293.942365639382	280.332023603271	212.56309992123	424.319148769023	190.952214237305	212.936223816233	171.392398834381	184.012857877846	193.714152114877	198.001837384361	217.273561971231	208.153013187795	166.638329583127	246.863355564111	223.642784246487	230.95469538343	254.985824906674	215.955111557435	216.013694535938	221.377637652083
ENSSSAG00000001683	1631.0717981458	1689.49266399028	1634.13134129167	1369.18282703884	2057.79092048672	2335.48450281644	1717.25199608816	2141.24052803311	2113.69112813954	1869.2316314976	2186.88753754186	1955.64711914057	1721.41980835413	1668.13220675047	1950.86441762896	1678.43117165805	1977.01338215312	1884.97961659418	2202.11531514774	2042.53982773866
ENSSSAG00000001684	395.691646053014	255.955325898639	221.804973830848	370.989419688763	133.292133859766	137.982673032919	134.784313646455	134.554856550994	205.974541489236	139.072719115206	149.843835842229	126.874217562085	131.476113249072	223.765029897293	148.609537414604	240.577807691072	101.295738661555	101.807409734219	138.178800553353	165.56019909878
ENSSSAG00000001685	215.831806938008	274.706631825279	462.093695480934	157.670503367724	295.039891801953	333.883998943853	324.480755074798	317.840390879915	601.985118281041	586.148296383862	591.050685822124	469.831086909595	440.29210018294	498.05764719075	558.014243429345	530.073102945996	433.126606690789	561.483290049331	351.568846977519	463.568557476584
ENSSSAG00000001686	2306.317022709	1474.79021113025	1284.620473437	3530.19619672589	823.715433964843	786.160538329532	865.282013532795	761.507755723733	1036.00290213336	840.722087306612	765.036028550045	900.013980831038	1077.79837023949	1310.82998159189	954.306343201622	1288.69512319851	764.957474720022	825.257033451627	1088.8139663856	787.120489429629
ENSSSAG00000001687	1467.65628717845	1825.43963195843	2155.87713200741	1312.375072149	2209.05502745117	2282.67631931002	2063.36480150128	2109.23829188044	1918.75093708723	2391.73648015077	2427.4701406441	2498.82736307825	2542.38112015357	1767.02191351153	2293.24913618222	2106.65966934816	2303.60481542399	2350.82564295379	2244.0936849361	2367.98387625284
ENSSSAG00000001690	755.411324283027	763.178151214257	730.108038859876	1038.77037512854	710.641769847851	738.462824194696	755.457757969017	714.959048592578	698.84219433848	768.435702229782	754.213973739217	821.708799679439	978.426889295422	819.990561172017	802.782893288692	920.611077431171	668.901170816823	610.844458405316	536.973313542778	699.137069337134
ENSSSAG00000001692	373.080694849985	311.271678382228	274.735706222301	413.885071340277	334.727999074804	285.334539913752	274.560638909445	285.838154727246	248.885904299494	333.145948614957	305.51493196721	305.291086008766	342.449411253398	269.961681230928	297.219074829207	260.625958331995	380.732259107226	377.921445225511	339.325155789247	311.253174305707
ENSSSAG00000001696	842.771817567459	764.115716510589	751.952468100793	1003.99011703272	694.916293381249	666.916252992441	795.3938509013	666.22837081465	855.775178330279	755.864156999029	697.606302421042	769.174943970138	723.118622869898	761.522924327885	651.259443375763	640.73889448389	761.464518214451	817.544350896004	786.219884161168	716.166118387295
ENSSSAG00000001698	783.161128032199	944.128253406335	1040.13090000981	972.687884746477	1258.03811732812	1475.22215859886	1314.56305902098	1354.27644809703	919.529203076947	1237.51148365226	1400.20739937016	1374.80109186415	1339.22180472311	974.460614068858	1148.81000246485	1217.32370691683	1276.67560278616	1317.32618050035	1409.77358539244	1233.65999785605
ENSSSAG00000001701	737.939225626141	642.232227987428	646.931173673308	547.209394040926	496.475757016992	586.000487942273	455.937060976896	529.491543616884	636.314208529247	440.004083076358	501.976850071466	442.077351817889	455.580020328181	550.750702618177	479.338605974555	590.217554868765	482.027997768781	473.558708915233	468.758462636692	460.730382634891
ENSSSAG00000001704	248.720463233323	315.959504863888	296.580135463218	91.5880129856635	227.644992659375	190.790856539345	244.608569210233	224.742976617606	245.207787487186	282.074046115022	303.850000457852	232.93313380539	178.868665699319	298.83458831445	280.464077963835	241.379733716709	344.056215798732	345.528178491896	249.24657061839	348.149447247721
ENSSSAG00000001705	209.665183882636	293.45793775192	181.476796770694	289.835484131846	152.012939177148	160.128040309807	183.04042593963	170.921033997208	232.947398112827	235.71647307662	238.917671592887	210.135422837203	198.742961888133	219.434093834765	196.689093636975	171.612169486298	195.605564311969	174.306625757073	131.182405588626	157.0456745737
ENSSSAG00000001707	597.134665861821	514.723347686274	466.294547258034	518.225845627741	462.029475233007	460.793988338328	464.257080337788	481.488189387881	447.504212164114	459.647122499409	451.196439036044	495.602412351893	574.82579746106	483.621193648989	526.689684072345	527.667324869086	504.732215054992	473.558708915233	511.611381795643	439.917100462473
ENSSSAG00000001711	2.05554101845722	0	0	1.15934193652739	1.49766442539062	0.851744895264932	0	0	0	0	0.832465754679047	0	0	0	0	0.801926025636908	0	0	0	0
ENSSSAG00000001712	581.718108223392	576.602657244187	591.479930215596	534.456632739125	799.003970945898	821.082079035394	672.257564360095	818.966316088751	780.986803146687	755.078435422107	875.753973922358	826.664823802958	675.726070419651	386.896954919191	772.186812056274	464.31516884377	752.732126950524	663.290699783551	501.991338719144	683.054078567539
ENSSSAG00000001715	1.02777050922861	1.87513059266402	5.04102213251928	2.31868387305477	2.24649663808594	6.81395916211945	8.32001936089226	0	3.67811681230779	3.92860788461034	1.66493150935809	5.94722894822272	1.5287920145241	5.77458141670434	2.18543437374417	8.01926025636908	6.98591301114176	4.62760953337361	6.99639496472674	13.2448159279024
ENSSSAG00000001716	3.08331152768582	7.50052237065609	6.72136284335904	5.79670968263693	4.49299327617187	4.25872447632466	0	0.727323548924291	11.0343504369234	0.785721576922067	3.32986301871619	3.96481929881515	3.05758402904819	7.21822677088043	4.37086874748834	3.20770410254763	5.23943475835632	1.54253651112454	5.24729622354506	5.67634968338675
ENSSSAG00000001717	4.11108203691443	1.87513059266402	0	2.31868387305477	0.748832212695312	0	0	0	0	4.7143294615324	3.32986301871619	2.97361447411136	0	0	0.72847812458139	0	3.49295650557088	4.62760953337361	0	0.946058280564458
ENSSSAG00000001718	344.303120591584	482.846127610986	694.820883932241	214.478258257566	861.905876812304	801.491946444301	765.441781202088	758.598461528035	973.474916324128	939.723005998793	556.919589880283	513.444099196561	460.166396371753	768.019328421678	566.755980924322	570.971330253479	806.872952786873	1139.93448172103	549.217004731049	1240.28240582
ENSSSAG00000001721	80.1660997198314	179.074971599414	99.9802722949658	147.236425938978	90.6086977361327	69.8430814117244	89.8562090976364	168.739063350435	62.5279858092324	61.2862829999213	84.0790412225838	79.2963859763029	74.9108087116807	67.129508969188	67.0199874614879	72.9752683329586	99.54926040877	64.7865334672305	69.0894002766766	49.1950305893518
ENSSSAG00000001722	63.7217715721737	68.4422666322368	48.7298806143531	73.0385420012253	41.1857716982422	45.9942243443063	38.2720890601044	41.4574422886846	45.3634406851294	45.5718514614799	31.6336986778038	31.7185543905212	35.1622163340542	51.249410073251	27.6821687340928	37.6905232049347	36.6760433084942	35.4783397558643	47.2256660119055	44.4647391865295
ENSSSAG00000001724	319.636628370097	220.327844638023	209.20241849955	391.857574546256	196.194039726172	216.343203397293	199.680464661414	177.466945937527	196.166229989749	216.859155230491	168.158082445168	210.135422837203	203.329337931705	179.733846594923	207.616265505696	178.027577691394	206.084433828682	197.444673423941	230.881033835982	206.240705163052
ENSSSAG00000001726	1.02777050922861	2.81269588899603	2.52051106625964	5.79670968263693	2.99532885078125	0	3.3280077443569	0.727323548924291	1.22603893743593	0	2.49739726403714	2.97361447411136	4.58637604357229	1.44364535417609	2.91391249832556	1.60385205127382	1.74647825278544	0	3.49819748236337	0.946058280564458
ENSSSAG00000001727	1.02777050922861	1.87513059266402	0	1.15934193652739	0	0	0	0	1.22603893743593	0.785721576922067	0.832465754679047	0	0	0.721822677088043	0	0	0	3.08507302224907	0	0.946058280564458
ENSSSAG00000001728	47.277443424516	35.6274812606164	47.0495399035133	86.9506452395539	18.7208053173828	21.2936223816233	18.304042593963	18.1830887231073	49.0415574974372	26.7145336153503	29.9687671684457	26.7625302670022	50.4501364792952	50.527587396163	27.6821687340928	43.304005384393	26.1971737917816	29.3081937113662	14.8673393000443	24.5975152946759
ENSSSAG00000001732	9.24993458305747	2.81269588899603	9.24187390961868	17.3901290479108	4.49299327617187	5.96221426685452	6.65601548871381	6.54591194031862	3.67811681230779	7.07149419229861	7.49219179211143	7.92963859763029	6.11516805809639	10.8273401563206	9.47021561955808	13.6327424358274	3.49295650557088	10.7977555778718	16.616438041226	6.62240796395121
ENSSSAG00000001733	713.272733404654	766.928412399585	701.5422467756	706.039239345178	554.884669607226	578.334783884888	602.3694017286	594.223339471146	609.341351905657	636.434477306875	592.715617331482	611.573376842236	579.412173504633	624.376615681157	595.895105907577	646.352376663348	523.943475835632	583.078801205075	620.055503748908	627.236640014236
ENSSSAG00000001734	3.08331152768582	10.3132182596521	9.24187390961868	13.9121032383286	7.48832212695312	18.7383876958285	3.3280077443569	10.1825296849401	14.7124672492312	10.2143804999869	13.3194520748648	3.96481929881515	6.11516805809639	18.0455669272011	10.9271718687209	12.8308164101905	3.49295650557088	10.7977555778718	6.99639496472674	8.51452452508012
ENSSSAG00000001739	397.747187071471	261.580717676631	214.24344063207	529.819264993015	218.659006107031	184.82864227249	256.256596315482	208.741858541271	239.077592800006	187.787456884374	187.304794802786	195.267350466646	246.13551433838	323.376559335443	241.854737361022	347.233969100781	172.901347025758	219.040184579684	225.633737612437	208.132821724181
ENSSSAG00000001740	0	0	0	0	0	0	0	0	0	0	0	0	0	0	0	0	0	0	0	0
ENSSSAG00000001742	156.221117402748	151.885578005786	126.865723668402	110.137483970102	117.566657393164	111.578581279706	168.064391090024	119.281062023584	161.837139741543	224.716370999711	178.147671501316	199.232169765461	177.339873684795	173.23744250113	206.159309256534	198.075728332316	179.8872600369	149.62604157908	104.945924470901	188.265597832327
ENSSSAG00000001746	938.354474925719	1027.57156477988	1098.9428248892	649.231484455336	1053.6069232623	1108.97185363494	1103.23456725431	1071.34758756548	1075.23614813131	1057.5812425371	1121.33137155268	959.486270313265	1177.16985118355	954.971401787481	1007.48524629606	1026.46531281524	1046.14047341848	1096.74345940955	1175.39435407409	1048.23257486542
ENSSSAG00000001748	2.05554101845722	0.937565296332011	0.84017035541988	4.63736774610954	2.24649663808594	0	0	5.81858839139433	2.45207787487186	1.57144315384413	2.49739726403714	2.97361447411136	3.05758402904819	2.16546803126413	1.45695624916278	2.40577807691072	0	0	0.874549370590843	5.67634968338675
ENSSSAG00000001751	348.414202628498	414.403860978749	332.707460746273	280.560748639627	491.98276374082	423.317212946671	382.720890601044	448.758629686287	398.462654666677	426.646816268683	447.034110262648	458.927833837853	443.349684211988	394.115181690071	456.755784112532	363.272489613519	455.830823977	407.229638936878	471.382110748464	378.423312225783
ENSSSAG00000001752	184.998691661149	170.636883932426	150.390493620159	106.659458160519	167.73841564375	160.128040309807	94.8482207141718	152.010621725177	201.070385739492	147.715656461349	156.503561879661	119.935783789158	175.811081670271	149.417294157225	118.741934306767	122.694681922447	179.8872600369	143.455895534582	123.311461253309	158.937791134829
ENSSSAG00000001753	811.9387022906	692.860753989356	624.246574076971	850.956981411101	524.182548886718	581.741763465948	559.10530105196	591.314045275449	545.587327158989	627.791539960732	545.265069314776	619.503015439867	661.966942288934	664.076862920999	610.464668399205	806.73758179073	508.225171560563	501.324366115474	577.202584589956	517.493879468759
ENSSSAG00000001754	193.220855734978	235.328889379335	195.759692812832	308.384955116285	119.064321818555	155.017570938218	174.720406578737	135.282180099918	159.385061866671	122.572565999843	110.717945372313	132.821446510307	123.832153176452	210.772221709709	144.238668667115	230.95469538343	137.97178197005	118.775311356589	176.65897285935	140.01662552354
ENSSSAG00000001756	1072.99241163467	947.878514591664	886.379724967974	1333.24322700649	658.972347171875	852.596640160196	745.473734735947	717.868342788275	903.59069689028	701.649368191406	680.956987327461	708.711449663207	822.490103813964	814.937802432401	703.709868345623	793.906765380539	590.309649441478	706.481722095038	683.023058431448	666.971087797943
ENSSSAG00000001758	1292.93530060959	1330.40515549512	1468.61778127395	753.572258742801	2285.43591314609	2168.54250334452	1995.14064274196	2092.50985025519	1764.2700309703	2034.23316265123	2116.12794839414	2115.23109591788	1704.60309619437	1259.58057151863	1972.71876136641	1372.09542986475	2141.18233791495	2108.64741070724	2097.16939067684	2105.92573253648
ENSSSAG00000001762	1.02777050922861	0.937565296332011	3.36068142167952	0	0.748832212695312	3.40697958105973	1.66400387217845	0	0	0	0.832465754679047	0.991204824703787	0	0	0.72847812458139	6.41540820509527	5.23943475835632	1.54253651112454	3.49819748236337	0.946058280564458
ENSSSAG00000001763	53.4440664798876	33.7523506679524	30.2461327951157	30.142890349712	32.9486173585937	22.1453672768882	9.98402323307071	17.455765174183	39.2332459979497	29.8574199230386	29.9687671684457	22.7977109681871	25.9894642469096	27.4292617293456	29.867603107837	20.0481506409227	22.7042172862107	10.7977555778718	27.1110304883161	17.9751073307247
ENSSSAG00000001764	5.13885254614304	1.87513059266402	4.2008517770994	8.1153935556917	2.24649663808594	0.851744895264932	1.66400387217845	0	4.90415574974372	0.785721576922067	5.82726028275333	0.991204824703787	7.64396007262048	8.66187212505652	2.18543437374417	6.41540820509527	1.74647825278544	3.08507302224907	4.37274685295421	4.73029140282229
ENSSSAG00000001766	13.3610166199719	10.3132182596521	25.2051106625964	13.9121032383286	6.73948991425781	5.96221426685452	4.99201161653536	13.8191474295615	8.58227256205151	11.0001020769089	7.49219179211143	10.9032530717417	3.05758402904819	10.1055174792326	10.1986937441395	11.2269643589167	8.7323912639272	12.3402920889963	19.2400861529985	9.46058280564458
ENSSSAG00000001775	1246.6856276943	1210.39679756463	1224.12820784677	1234.69916240167	1144.96445321113	1195.84983295196	1361.15516744197	1156.44444278962	1546.03510010671	1469.29934884427	1289.48945399784	1279.64542869259	1226.09119564833	1094.28317846547	1475.16820227732	1115.47910166094	1322.08403735858	1400.62315210108	1468.36839322203	1162.70562681372
ENSSSAG00000001776	82.2216407382886	270.956370639951	110.902486915424	229.549703432422	57.660080377539	40.0320100774518	46.5921084209967	72.7323548924291	50.2675964348731	63.6434477306875	92.4036987693743	49.5602412351893	68.7956406535844	50.527587396163	47.3510780977904	40.0963012818454	40.1689998140651	52.4462413782342	50.7238634942689	56.7634968338675
ENSSSAG00000001778	202.470790318036	147.197751524126	154.591345397258	164.626554986889	158.752429091406	144.796632195038	146.432340751704	164.37512205689	169.193373366158	165.787252730556	124.869863201857	170.487229849051	168.167121597651	124.153500459143	139.867799919627	158.781353076108	167.661912267402	134.200676467835	148.673393000443	159.883849415393
ENSSSAG00000001779	362.802989757699	353.462116717168	352.87154927635	504.313742389413	375.913770773047	438.64862106144	417.664971916792	402.209922555133	277.08479986052	333.145948614957	368.782329322818	446.042171116704	366.910083485783	375.347792085782	338.013849805765	413.793829228645	371.999867843299	302.337156180409	346.321550753974	383.153603628605
ENSSSAG00000001780	395.691646053014	422.841948645737	445.290288372537	510.11045207205	446.303998766406	476.977141348362	560.769304924138	423.302305473937	333.482590982573	363.789090114917	375.44205536025	376.657833387439	373.02525154388	496.614001836574	399.934490395183	476.344059228323	380.732259107226	467.388562870735	547.467905989868	426.672284534571
ENSSSAG00000001781	825.299718910572	615.042834393799	539.389368179563	1700.75462088567	445.555166553711	281.075815437427	419.32897578897	310.567155390672	742.979596086173	359.074760653385	294.692877156383	496.593617176597	723.118622869898	585.398191118403	613.378580897531	569.367478202205	373.746346096084	268.401352935669	289.475841665569	450.323741548682
ENSSSAG00000001783	367.941842303842	494.09691116697	611.644018745673	366.352051942654	997.444507310155	986.320588716791	1234.69087315641	914.245700997834	796.925309333354	1305.08353926755	924.869453448422	684.922533870317	720.06103884085	619.323856941541	936.822868211668	672.014009483729	1180.61929888296	1399.08061558995	1436.01006651016	1379.35297306298
ENSSSAG00000001784	1829.43150642692	2075.76956607907	2188.64377586879	1176.7320655753	2671.08450268418	2651.48185895973	2973.57491958289	2603.09098160004	2496.21527661955	2553.59512499672	2525.70109969623	2482.96808588299	2037.87975536062	2576.90695720431	2575.17017039522	2035.28825306647	2603.99907490309	2301.46447459781	1993.09801557653	2169.3116373343
ENSSSAG00000001786	183.970921151921	282.207154195935	297.420305818638	106.659458160519	327.239676947851	276.817090961103	326.144758946977	319.295037977764	295.475383922059	266.359614576581	261.394246969221	246.810001351243	247.664306352904	376.791437439958	300.861465452114	270.249070639638	309.126650743023	317.762521291655	308.715927818568	380.315428786912
ENSSSAG00000001787	35.9719678230013	44.0655689276045	32.7666438613753	52.1703871437324	50.1717582505859	51.1046937158959	36.608085187926	33.4568832505174	26.9728566235904	17.2858746922855	21.6441096216552	62.4459039563386	24.4606722323856	72.1822677088043	21.1258656128603	77.7868244867801	71.605608364203	66.3290699783551	47.2256660119055	94.6058280564458
ENSSSAG00000001792	384.386170451499	336.585941383192	296.580135463218	616.769910232569	296.537556227343	259.782193055804	344.44880154094	264.745771808442	270.95460517334	285.21693242271	267.221507251974	287.449399164098	272.124978585289	394.83700436716	302.318421701277	361.668637562246	323.098476765306	245.263305268801	182.780818453486	286.655659011031
ENSSSAG00000001794	1250.79670973122	1475.72777642659	1513.98698046662	842.841587855409	1228.83366103301	1342.34995493753	1091.58654014906	1320.09224129759	1705.42016197338	1146.3677807293	1200.41561824719	1173.58651244928	1019.70427368757	1293.50623734177	1154.6378274615	1169.20814537861	1161.40803810232	1104.45614196517	1120.29774372687	1196.76372491404
ENSSSAG00000001798	931.160081361119	948.816079887996	1000.64289330508	590.105045692439	936.04026586914	936.06763989616	870.274025149331	957.885113933291	1115.6954330667	883.151052460404	885.743562978506	863.339402316998	791.914263523482	879.180020693236	869.80288075018	753.008538073057	929.126430481854	956.372636897213	897.287654226205	869.427559838737
ENSSSAG00000001799	651.606502850938	438.780558683381	471.335569390553	537.934658548707	578.847300413476	368.805539649715	497.537157781357	506.944513600231	410.723044041036	528.004899691629	423.725069131635	686.904943519724	562.595461344868	380.400550825399	595.166627782996	636.729264355705	426.140693679647	687.971283961543	766.979798008169	342.473097564334
ENSSSAG00000001801	551.912763455763	704.111537545341	673.816625046744	488.082955278029	1505.15274751758	1148.15211881713	1282.94698544959	1224.08553283958	883.974073891305	1289.36910772911	1245.36876899985	1286.58386246552	1091.55749837021	710.273514254634	1261.72411177497	732.158461406497	1358.76008066707	1221.68891681063	973.373449467608	1245.01269722283
ENSSSAG00000001803	668.050830998595	613.167703801136	701.5422467756	561.121497279255	976.477205354687	917.329252200331	823.681916728334	928.792171976319	713.554661587711	806.150337922041	1012.27835768972	873.251450564036	772.039967334669	685.009720556553	799.868980790367	698.477568329747	986.760212823773	948.65995434159	1017.97546736774	896.863249975106
ENSSSAG00000001804	6.16662305537165	18.7513059266402	15.9632367529777	20.8681548574929	46.4275971871093	44.2907345537764	21.6320503383199	18.9104122720316	15.9385061866671	7.85721576922067	35.796027451199	61.4546991316348	39.7485923776265	71.4604450317162	10.1986937441395	70.5694902560479	96.0563039031992	87.9245811340986	38.4801723059971	110.688818826042
ENSSSAG00000001805	1062.71470654238	910.375902738383	856.133592172858	1146.58917522558	774.292507926952	809.157650501685	735.489711502876	779.69084444684	826.350243831816	703.22081134525	754.213973739217	758.271690898397	778.155135392765	786.064895348879	686.22639335567	777.868244867801	677.63356208075	762.013036495521	834.320099543664	666.025029517378
ENSSSAG00000001806	12.3332461107433	4.68782648166006	5.04102213251928	11.5934193652739	2.99532885078125	4.25872447632466	1.66400387217845	4.36394129354575	7.35623362461558	3.92860788461034	1.66493150935809	6.93843377292651	7.64396007262048	5.0527587396163	10.1986937441395	10.4250383332798	0	1.54253651112454	3.49819748236337	6.62240796395121
ENSSSAG00000001807	289.831283602467	188.450624562734	185.677648547794	281.720090576155	169.23608006914	168.645489262456	194.688453044879	186.922152073543	166.741295491286	236.502194653542	210.613835933799	229.959519331278	288.941690745054	210.050399032621	217.086481125254	250.200919998715	176.394303531329	215.955111557435	251.870218730163	193.941947515714
ENSSSAG00000001808	64.7495420814023	69.3798319285688	62.1726063010712	113.615509779684	47.1764293998046	41.7354998679816	71.5521665036734	61.0951781096404	33.1030513107701	55.0005103845447	34.96356169652	34.6921688646325	38.2198003631024	70.7386223546282	25.4967343603487	50.5213396151252	55.887304089134	69.4141430006042	46.3511166413147	74.7386041645922
ENSSSAG00000001809	1593.04428930434	1855.44172144105	1866.01835938755	790.671200711677	2277.19875880644	2275.01061525263	1482.627450111	2312.88888557924	2588.16819692725	1858.23152942069	2147.76164707194	1862.47386561841	1600.64523920673	1253.80599010193	1639.07578030813	1448.27840230026	1919.3795998112	1849.50127683832	1742.97689558755	1949.82611624335
ENSSSAG00000001810	2.05554101845722	4.68782648166006	10.9222146204584	4.63736774610954	5.24182548886718	6.81395916211945	4.99201161653536	8.72788258709149	11.0343504369234	7.07149419229861	5.82726028275333	4.95602412351893	9.17275208714458	10.8273401563206	2.91391249832556	8.01926025636908	6.98591301114176	9.25521906674722	5.24729622354506	14.1908742084669
ENSSSAG00000001812	2814.03565426793	2228.59270938119	2799.44762425904	3475.7071257091	3382.47510474472	3350.76441797224	3619.20842198813	3659.89209818703	2455.75599168417	3604.89059491845	3635.3779506834	4122.42086594305	4034.48212632909	1971.29773112745	2881.85946084398	2708.90611460148	3300.84389776448	3065.02004760445	3949.46495758825	2956.43212676393
ENSSSAG00000001814	0	0	2.52051106625964	1.15934193652739	0.748832212695312	0.851744895264932	0	0.727323548924291	2.45207787487186	0.785721576922067	0.832465754679047	0	0	0	0	0.801926025636908	0	0	0	0
ENSSSAG00000001815	633.106633684823	520.348739464266	566.274819552999	579.670968263693	423.839032385547	503.381233101575	452.609053232539	503.307895855609	469.572913037961	421.93248680715	486.992466487243	503.532050949524	614.574389838687	531.2614903368	472.782302853322	541.300067304913	401.689998140651	433.452759625995	488.873098160281	427.618342815135
ENSSSAG00000001817	43.1663613876015	64.6920054469088	48.7298806143531	156.511161431197	8.98598655234374	10.2209387431792	9.98402323307071	11.6371767827887	24.5207787487186	11.0001020769089	19.9791781122971	11.8944578964454	21.4030882033374	21.6546803126413	6.55630312123251	11.2269643589167	3.49295650557088	6.17014604449815	13.1182405588626	6.62240796395121
ENSSSAG00000001818	61.6662305537165	69.3798319285688	81.4965244757284	48.6923613341502	75.6320534822265	56.2151630874855	58.2401355262458	61.0951781096404	73.5623362461558	91.1437029229598	80.7491782038676	76.3227715021916	55.0365125228675	51.249410073251	64.1060749631624	54.5309697433098	118.76052118941	98.7223367119703	76.0857952414033	106.904585703784
ENSSSAG00000001819	1138.7697242253	1303.2157619015	1482.06050696067	792.989884584732	1321.68885540723	1480.33262797045	1257.98692736691	1396.46121393464	1852.54483446569	1225.72565999843	1469.30205700852	1295.50470588785	1164.93951506736	1237.20406852891	1219.47238054925	1101.84635922511	1311.60516784186	1215.51877076613	1336.31143826281	1350.02516636548
ENSSSAG00000001820	734.855914098455	785.679718326226	860.334443949958	547.209394040926	1500.65975424141	1429.22793425456	1495.93948108843	1269.17959287289	1098.53088794259	1232.0114326138	1343.59972805198	1428.32615239816	964.667761164705	840.201596130482	1298.87649612862	843.626178970027	1215.54886393867	893.128639941107	743.366965002216	1047.28651658486
ENSSSAG00000001822	118.19360856129	77.8179195955569	99.1401019395459	146.077084002451	127.301476158203	120.096030232355	121.472282669027	114.917120730038	89.5008424328229	105.286691307557	122.37246593782	108.041325892713	143.706449365265	85.1750758963891	130.397584300069	101.844605255887	148.450651486762	117.232774845465	176.65897285935	131.50210099846
ENSSSAG00000001824	5.13885254614304	10.3132182596521	14.282896042138	3.47802580958216	17.2231408919922	9.36919384791425	19.9680464661414	10.9098532338644	9.80831149948744	19.6430394230517	10.8220548108276	14.8680723705568	13.7591281307169	11.5491628334087	3.64239062290695	4.00963012818454	8.7323912639272	10.7977555778718	16.616438041226	21.7593404529825
ENSSSAG00000001825	72.9717061552312	73.1300931138969	77.295672698629	102.02209041441	53.1670871013671	75.8052956785789	53.2481239097105	77.0962961859748	88.2748034953869	51.0719024999344	55.7752055634962	61.4546991316348	47.392552450247	75.7913810942445	75.0332468318832	92.2214929482444	55.887304089134	60.1589239338569	51.5984128648597	66.2240796395121
ENSSSAG00000001828	628.995551647908	735.051192324297	793.960985871787	592.423729565494	832.701420517187	963.323476544638	797.057854773479	826.239551577994	755.239985460533	929.508625498806	898.230549298692	917.855667675706	1004.41635354233	787.508540703055	842.120712016087	923.016855508081	848.788430853723	877.703274829861	950.635165832246	988.630903189859
ENSSSAG00000001830	184.998691661149	259.705587083967	267.174173023522	129.846296891067	220.156670532422	233.378101302591	356.096828646189	203.650593698801	272.180644110776	321.360124961126	233.922877064812	252.757230299466	227.79001016409	308.940105793682	351.12645604823	258.220180255084	303.887215984666	359.411007092017	325.332365859794	378.423312225783
ENSSSAG00000001831	12.3332461107433	19.6888712229722	19.3239181746573	19.7088129209656	50.1717582505859	39.1802651821869	58.2401355262458	25.4563242123502	35.555129185642	60.5005614229992	43.2882192433105	40.6393978128553	45.8637604357229	28.8729070835217	51.7219468452787	43.304005384393	55.887304089134	44.7335588226116	26.2364811177253	45.410797467094
ENSSSAG00000001832	138.749018745862	128.446445597486	111.742657270844	169.263922732998	88.3622010980468	107.319856803381	118.14427492467	101.825296849401	131.186166305644	113.9296286537	99.8958905614857	115.970964490343	133.004905263596	101.055174792326	96.1591124447435	126.704312050632	96.0563039031992	124.945457401087	105.820473841492	114.473051948299
ENSSSAG00000001834	48.3052139337446	57.1914830762527	76.4555023432091	33.6209161592942	113.822496329687	126.909989394475	96.5122245863502	130.190915257448	90.7268813702588	122.572565999843	141.519178295438	161.566386426717	88.6699368423976	74.3477357400684	123.841281178836	60.1444519227681	162.422477509046	129.573066934461	76.0857952414033	141.908742084669
ENSSSAG00000001835	585.829190260307	824.119895475838	923.347220606449	314.181664798922	2081.00471908027	1766.51891277947	1680.64391090024	1747.03116451615	1074.01010919387	2140.30557553571	2397.50137347566	2505.76579685117	2021.06304320086	931.151253443575	1580.79753034162	1044.10768537925	2598.75964014473	2818.21420582453	2955.10232322646	2064.29916819165
ENSSSAG00000001836	220.970659484151	260.643152380299	272.215195156041	201.725496955765	613.29358219746	517.860896321078	688.897603081879	546.947308791067	321.222201608214	737.792560729821	596.045480350198	575.8900031529	406.65867586341	371.016856023254	550.00098405895	310.345371921483	937.858821745781	862.277909718616	984.742591285289	837.261578299545
ENSSSAG00000001837	213.77626591955	253.142630009643	265.493832312682	319.978374481558	269.579596570312	303.221182714316	444.289033871647	259.654506965972	246.433826424622	313.502909191905	243.080000366282	267.625302670022	317.988739021012	344.309416970996	272.45081859344	367.282119741704	284.675955204027	393.346810336757	343.697902642201	296.116241816675
ENSSSAG00000001838	17.4720986568863	24.3766977046323	15.1230663975578	25.5055226036025	22.4649663808594	16.1831530100337	26.6240619548552	21.8197064677287	14.7124672492312	16.5001531153634	24.1415068856924	18.8328916693719	18.3455041742892	13.7146308646728	8.74173749497669	16.0385205127382	6.98591301114176	9.25521906674722	16.616438041226	12.298757647338
ENSSSAG00000001839	975.354213257949	851.309289069466	814.125074401864	1256.72665919569	936.789098081835	911.367037933477	906.882110337257	894.607965176878	727.041089899506	896.508319268079	970.655069955769	1059.59795760835	990.657225411615	915.992977224726	945.564605706645	999.199827943588	934.36586524021	879.245811340986	1233.98916190368	911.054124183573
ENSSSAG00000001840	596.106895352593	393.777424459445	388.998874559405	751.253574869746	178.97089883418	225.712397245207	212.992495638842	261.836477612745	375.167914855394	182.28740584592	186.472329048107	218.065061434833	325.632699093633	440.311833023706	262.252124849301	440.257388074663	148.450651486762	182.019308312695	228.25738572421	170.290490501602
ENSSSAG00000001841	938.354474925719	839.12094021715	936.789946293167	961.094465381203	878.380185491601	914.774017514536	936.834180036469	1034.25408657034	834.932516393868	887.865381921936	940.686302787323	871.269040914628	990.657225411615	734.815485275628	829.008105773622	994.388271789766	880.225039403861	922.436833652473	808.95816779653	895.917191694542
ENSSSAG00000001843	468.663352208245	418.154122164077	413.363814866581	387.220206800147	591.577448029296	558.744651293795	497.537157781357	570.948985905568	435.243822789755	697.720760306796	660.977809215164	745.386028177247	707.830702724657	455.470109242555	592.25271528467	536.488511151092	730.027909664314	615.47206793869	694.392200249129	622.506348611413
ENSSSAG00000001844	62.6940010629451	62.8168748542448	42.8486881264139	77.6759097473348	38.1904428474609	39.1802651821869	49.9201161653536	29.8202655058959	42.9113628102575	36.1431925384151	33.2986301871619	32.709759215225	45.8637604357229	75.0695584171565	44.4371655994648	63.3521560253158	62.8732171002758	46.2760953337361	49.849314123678	48.2489723087874
ENSSSAG00000001846	208.637413373407	248.454803527983	275.575876577721	230.70904536895	697.162790019335	576.631294094359	712.193657292378	592.768692373297	247.659865362058	582.219688499252	600.207809123593	686.904943519724	399.014715790789	382.566018856663	527.418162196927	331.195448588043	826.084213567513	754.300353939898	874.549370590843	623.452406891978
ENSSSAG00000001848	36.9997383322299	240.954281157327	170.554582150236	51.011045207205	134.040966072461	91.9884486886126	94.8482207141718	706.958489554411	105.43934861949	94.2865892306481	210.613835933799	111.014940366824	81.0259767697771	88.0623666047412	64.1060749631624	52.9271176920359	157.18304275069	124.945457401087	40.2292710471788	91.7676532147524
ENSSSAG00000001849	33.9164268045441	37.5026118532805	35.287154927635	62.6044645724788	8.23715433964843	18.7383876958285	16.6400387217845	21.0923829188044	19.6166229989749	11.785823653831	25.8064383950505	6.93843377292651	24.4606722323856	25.2637936980815	17.4834749899534	11.2269643589167	10.4788695167126	13.8828286001208	13.9927899294535	8.51452452508012
ENSSSAG00000001850	1408.04559764319	1396.03472623837	1203.96411931669	956.457097635093	1175.66657393164	1163.4835269319	1081.60251691599	1287.36268159599	2046.25898658057	1473.22795672888	1465.9721939898	1352.00338089596	1625.10591143912	1704.22334060487	1518.8768897522	1819.57015217014	1440.84455854799	1238.656818433	1195.50898959768	1649.92564130441
ENSSSAG00000001852	0	0	0	0	0	0	0	0	0	0	0	0	0	0	0	0	0	0	0	0
ENSSSAG00000001853	56.5273780075734	55.3163524835887	36.9674956384747	46.3736774610954	54.6647515267578	53.6599284016907	74.8801742480304	60.3678545607161	60.0759079343605	67.5720556152978	76.5868494304724	58.4810846575234	84.0835607988253	73.6259130629804	61.9206405894182	69.767564230411	61.1267388474904	67.8716064894796	92.7022332826293	95.5518863370103
ENSSSAG00000001855	1137.74195371607	1117.57783322776	1093.90180275668	919.358155666217	2090.73953784531	1824.43756565748	1664.00387217845	1931.04402239399	1525.1924381703	2135.59124607418	2231.00822253985	2196.50989154359	1781.04269692057	1025.71002414211	1717.75141776292	1163.59466319915	2518.4216405166	2085.50936304037	2146.14415542993	2090.78880004745
ENSSSAG00000001857	49.3329844429732	83.443311373549	104.181124072065	44.0549935880407	111.575999691601	117.540795546561	118.14427492467	119.281062023584	94.4049981825666	110.786742346012	93.2361645240533	111.014940366824	65.7380566245362	74.3477357400684	104.172371815139	85.8060847431492	78.5915213753448	135.743212978959	116.315066288582	113.526993667735
ENSSSAG00000001858	455.302335588273	348.774290235508	410.003133444902	541.412684358289	376.662602985742	380.729968183424	552.449285563246	386.208804478798	389.880382104626	448.647020422501	392.091370453831	461.901448311965	550.365125228675	425.153556804857	357.682759169463	496.392209869246	405.182954646222	433.452759625995	501.991338719144	470.190965440536
ENSSSAG00000001861	160.332199439663	193.138451044394	210.88275921039	168.104580796471	223.151999383203	284.482795018487	269.568627292909	266.20041890629	170.419412303594	267.145336153503	241.415068856924	205.179398713684	250.721890381952	166.01921573025	220.00039362358	153.969796922286	192.112607806398	246.805841779926	228.25738572421	209.078880004745
ENSSSAG00000001862	1891.09773698064	1759.81006121519	1985.32254985718	1922.18893076241	1949.95908185859	2063.77788122693	2041.73275116296	1904.13305108379	1783.88665396928	2007.51862903588	2086.15918122569	2259.94700032463	2202.98929292922	1751.14181461559	1849.60595831215	1914.1974231953	1978.7598604059	1920.45795635005	1986.1016206118	1996.18297199101
ENSSSAG00000001863	11.3054756015147	14.0634794449802	15.9632367529777	15.071445174856	11.981315403125	14.4796632195038	8.32001936089226	12.3645003317129	19.6166229989749	10.2143804999869	4.99479452807428	21.8065061434833	10.7015441016687	15.1582762188489	10.1986937441395	14.4346684614643	15.718304275069	16.9679016223699	1.74909874118169	17.0290490501602
ENSSSAG00000001865	853.049522659745	559.726481910211	481.417613655591	906.605394364416	493.480428166211	516.157406530549	439.297022255111	467.669041958319	549.265443971296	515.433354460876	508.636576108898	598.687714121087	570.239421417488	639.534891900006	624.305752766252	595.831037048223	534.422345352344	544.515388426961	570.20618962523	491.004247612954
ENSSSAG00000001867	116.138067542833	135.00940267181	111.742657270844	147.236425938978	137.036294923242	126.05824449921	119.808278796849	116.371767827887	117.699737993849	138.286997538284	114.047808391029	141.742289932641	136.062489292645	153.748230219753	118.013456182185	148.356314742828	183.380216542471	165.051406690325	136.429701812171	180.697131587811
ENSSSAG00000001868	563.218239057277	564.414308391871	498.221020763989	623.725961851733	559.377662883398	642.215651029758	703.873637931485	604.405869156086	702.520311150788	802.221730037431	680.124521572782	697.808196591466	837.778023959205	975.904259423034	907.683743228413	963.113156789927	911.661647953999	1019.61663385332	901.660401079159	960.249154772925
ENSSSAG00000001870	156.221117402748	180.950102192078	162.152878596037	143.758400129396	143.026952624805	172.904213738781	139.77632526299	155.647239469798	268.502527298469	201.144723692049	168.158082445168	177.425663621978	206.386921960753	137.868131323816	307.417768573347	192.462246152858	202.591477323111	283.826718046915	251.870218730163	189.211656112892
ENSSSAG00000001871	395.691646053014	325.335157827208	334.387801457112	340.846529339051	521.187220035937	367.95379475445	470.913095826502	400.02795190836	255.016098986673	425.861094691761	381.269315643004	531.28578604123	558.009085301295	264.908922491312	370.795365411928	350.441673203329	443.605476207502	598.50416631632	562.335245289912	460.730382634891
ENSSSAG00000001872	484.079909846674	502.534998833958	725.067016727357	354.75863257738	672.45132700039	763.163426157379	580.73735139028	752.052549587717	666.965181965146	634.077312576108	759.208768267291	627.432654037497	668.08211034703	422.266266096505	620.663362143345	431.436201792657	625.239214497187	583.078801205075	681.273959690267	660.348679833992
ENSSSAG00000001874	5.13885254614304	3.75026118532805	0	9.27473549221908	2.24649663808594	0.851744895264932	4.99201161653536	3.63661774462145	0	0.785721576922067	0	0.991204824703787	0	2.88729070835217	0.72847812458139	0.801926025636908	5.23943475835632	3.08507302224907	1.74909874118169	0.946058280564458
ENSSSAG00000001875	91.4715753213461	110.632704967177	73.9349912769495	62.6044645724788	87.6133688853515	70.6948263069893	83.2001936089226	83.6422081262935	71.1102583712839	96.6437539614143	109.885479617634	106.058916243305	137.591281307169	67.851331646276	77.2186812056274	62.5502299996788	136.225303717264	70.9566795117287	109.318671323855	99.3361194592681
ENSSSAG00000001877	31.8608857860869	49.6909607055966	73.0948209215296	52.1703871437324	101.841180926562	99.654152745997	98.1762284585287	89.4607965176878	50.2675964348731	100.572361846025	96.5660275427695	187.337711869016	93.2563128859699	112.604337625735	73.5762905827204	72.1733423073217	80.3379996281302	63.243996956106	195.024509641758	54.8713802727386
ENSSSAG00000001879	547.801681418848	579.415353133183	595.680781992695	484.604929468447	813.231782987109	775.939599586353	861.954005788438	788.418727033931	653.47875365335	806.936059498963	751.71657647518	763.227715021916	744.521711073235	577.458141670434	819.537890154064	597.434889099497	785.915213753448	724.992160228532	717.130483884491	641.427514222702
ENSSSAG00000001883	1287.79644806345	1286.33958656752	1328.30933191883	1101.37483970102	1228.83366103301	1290.39351632637	1124.86661759263	1229.90412123098	1541.13094435696	1166.01082015235	1214.56753607673	1189.44578964454	966.196553179229	1206.16569341412	1193.24716806432	1160.38695909661	1226.02773345538	1048.92482756468	906.033147932113	1163.65168509428
ENSSSAG00000001885	358.691907720784	535.349784205579	625.926914787811	172.74194854258	1010.92348713867	903.701333876092	630.657467555633	1018.98029204293	804.28154295797	854.865075691209	1015.60822070844	868.295426440517	642.092646100121	513.937746086687	790.398765170809	407.378421023549	904.675734942858	979.510684564081	856.183833808435	940.381930881071
ENSSSAG00000001886	4.11108203691443	2.81269588899603	0.84017035541988	2.31868387305477	0.748832212695312	1.70348979052986	0	0	1.22603893743593	0	2.49739726403714	0	0	0	0	0.801926025636908	0	4.62760953337361	0	0
ENSSSAG00000001887	1107.93660894844	1811.37615251345	1743.35348749625	510.11045207205	3648.31054025156	3366.94757098227	3529.3522128905	3380.5998554001	2613.9150146134	3476.03225630323	3417.27192295749	3846.8659246754	1831.49283339987	1873.85166972056	3117.88637320835	1624.70212794038	4373.18154497474	3081.98794922682	2914.87305217928	3514.60651229696
ENSSSAG00000001893	10.2777050922861	18.7513059266402	8.4017035541988	12.7527613018012	2.99532885078125	5.96221426685452	13.3120309774276	5.09126484247004	13.4864283117952	9.42865892306481	5.82726028275333	13.876867545853	6.11516805809639	13.7146308646728	13.112606242465	17.642372564012	3.49295650557088	6.17014604449815	7.87094433531758	6.62240796395121
ENSSSAG00000001894	0	0	0	0	0	0	0	0	0	0	0	0	0	0.721822677088043	0	0	0	0	0	0
ENSSSAG00000001898	231.248364576437	208.139495785707	167.193900728556	319.978374481558	159.501261304101	152.462336252423	131.456305902098	129.463591708524	138.54239993026	146.144213307505	135.691918012685	161.566386426717	163.580745554078	191.283009428331	181.391053020766	194.868024229769	137.97178197005	144.998432045706	128.558757476854	114.473051948299
ENSSSAG00000001899	409.052662672986	232.516193490339	233.567358806727	250.417858289915	366.927784220703	300.665948028521	236.28854984934	351.297274130432	375.167914855394	246.716575153529	295.525342911062	306.28229083347	499.91498874938	228.095965959822	217.086481125254	333.601226664954	349.295650557088	354.783397558643	292.099489777341	345.311272406027
ENSSSAG00000001900	498.468696975875	391.902293866781	369.674956384747	546.050052104399	295.788724014648	337.290978524913	272.896635037266	341.842067994417	358.003369731291	330.78878388419	351.300548474558	298.35265223584	337.863035209825	340.700303585556	300.861465452114	359.262859485335	365.013954832157	336.272959425149	358.565241942246	307.468941183449
ENSSSAG00000001901	3.08331152768582	17.8137406303082	9.24187390961868	6.95605161916431	19.4696375300781	26.4040917532129	21.6320503383199	16.0011180763344	28.1988955610264	21.2144825768958	23.3090411310133	35.6833736893363	10.7015441016687	8.66187212505652	28.4106468586742	26.463558846018	38.4225215612797	83.296971600725	66.4657521649041	62.4398465172542
ENSSSAG00000001902	33.9164268045441	31.8772200752884	38.6478363493145	32.4615742227668	83.1203756091796	75.8052956785789	71.5521665036734	66.1864429521105	29.4249344984623	68.3577771922199	73.2569864117562	76.3227715021916	42.8061764066747	41.1438925940184	60.4636843402554	52.9271176920359	80.3379996281302	70.9566795117287	64.7166534237224	56.7634968338675
ENSSSAG00000001903	200.415249299579	358.149943198828	423.44585913162	139.121032383286	510.703569058203	525.526600378463	500.865165525714	453.849894528757	507.580120098475	469.075781422474	459.521096582834	369.719399614512	295.056858803151	473.515676169756	421.788834132625	300.722259613841	457.577302229785	527.547486804592	409.289105436514	431.402575937393
ENSSSAG00000001904	305.247841240897	350.649420828172	333.547631101693	323.456400291141	277.816750909961	313.442121457495	229.632534360626	288.747448922943	295.475383922059	282.074046115022	313.839589514001	266.634097845319	284.355314701482	256.968873043343	252.053431105161	360.866711536609	291.661868215168	271.486425957918	296.472236630296	301.792591500062
ENSSSAG00000001905	343.275350082355	259.705587083967	238.608380939246	330.412451910305	232.886818148242	234.229846197856	266.240619548552	210.19650563912	239.077592800006	261.645285115048	256.399452441147	267.625302670022	350.093371326018	250.472468949551	239.669302987277	277.46640487037	225.295694609322	214.412575046311	342.82335327161	228.000045616034
ENSSSAG00000001906	1666.01599545957	1863.87980910804	2015.56868265229	1333.24322700649	3503.78592320136	3019.43565371418	3417.86395345454	3068.57805291158	2461.88618637135	3289.8162425727	3471.38219701163	3557.43411586189	2731.95132995456	1842.09147192869	2924.1111920697	2067.36529409195	3814.3085040834	3396.66539749623	3935.47216765879	3432.29944188785
ENSSSAG00000001907	773.911193449142	619.73066087546	581.397885950557	1038.77037512854	587.83328696582	593.666191999657	620.673444322563	589.8593981776	545.587327158989	587.719739537706	585.22342553937	629.415063686904	691.013990564892	611.383807493572	597.35206215674	689.656382047741	658.422301300111	669.460845828049	731.997823184535	616.829998928027
ENSSSAG00000001911	130.526854672033	93.7565296332011	101.660613005806	146.077084002451	68.8925635679687	81.7675099454334	79.8721858645657	71.2777077945805	102.987270744618	76.2149929614405	75.7543836757933	62.4459039563386	76.4396007262048	103.942465500678	72.1193343335577	87.409936794423	64.6196953530612	67.8716064894796	76.9603446119942	72.8464876034633
ENSSSAG00000001912	0	0.937565296332011	0.84017035541988	0	0	0	0	0	1.22603893743593	1.57144315384413	0	0	0	0.721822677088043	0	0.801926025636908	0	0	0.874549370590843	0
ENSSSAG00000001914	473.802204754388	468.782648166006	339.428823589632	769.803045854184	379.657931836523	392.654396717133	407.680948683721	339.660097347644	387.428304229754	429.003980999449	408.740685547412	455.954219363742	532.019621054386	512.49410073251	427.616659129276	538.894289228002	489.013910779923	461.218416826236	384.801723059971	438.971042181909
ENSSSAG00000001918	1871.5700973053	1914.50833510997	1845.85427085748	1169.77601395613	2400.00724168847	2236.68209496571	2271.36528552359	2240.88385423574	2311.08339706673	2188.23459172796	2260.97698970829	2227.23724110941	2025.64941924443	2021.82531852361	2218.94436747492	1951.88794640023	2127.21051189266	2185.77423626347	2567.67695205471	2119.17054846439
ENSSSAG00000001920	368.96961281307	280.332023603271	228.526336674207	445.187303626516	250.109959040234	232.526356407326	234.624545977162	247.290006634259	255.016098986673	236.502194653542	239.750137347566	247.801206175947	264.481018512669	264.908922491312	238.212346738115	295.910703460019	235.774564126034	271.486425957918	273.733952994934	223.269754213212
ENSSSAG00000001921	1242.57454565739	1282.58932538219	1462.73658878601	728.066736139198	1381.59543242285	1526.32685231476	1484.29145398318	1431.372744283	1591.39854079184	1394.65579903667	1299.47904305399	1319.29362168074	1339.22180472311	1332.48466190453	1507.2212397589	1375.3031339673	1210.30942918031	1163.0725293879	1152.65607043873	1239.33634753944
ENSSSAG00000001922	169.58213402272	141.572359746134	136.107597578021	126.368271081485	127.301476158203	126.05824449921	133.120309774276	142.555415589161	133.638244180516	116.286793384466	126.534794711215	122.90939826327	122.303361161928	145.086358094697	131.12606242465	144.346684614643	132.732347211693	101.807409734219	160.042534818124	123.933634753944
ENSSSAG00000001923	993.854082424064	1136.3291391544	1152.71372763608	593.583071502021	1080.56488291934	1079.16078230067	1069.95448981074	1062.61970497839	1382.97192142773	1001.79501057564	1087.20027561084	1083.38687340124	1060.98165807972	1092.11771043421	976.160686939063	919.809151405534	1152.67564683839	1070.52033872043	1058.20473841492	1123.91723731058
ENSSSAG00000001924	8.22216407382886	11.2507835559841	10.0820442650386	16.2307871113834	3.74416106347656	4.25872447632466	1.66400387217845	6.54591194031862	12.2603893743593	1.57144315384413	5.82726028275333	1.98240964940757	4.58637604357229	3.60911338544021	3.64239062290695	1.60385205127382	0	3.08507302224907	1.74909874118169	3.78423312225783
ENSSSAG00000001925	0	0	0	0	0	1.70348979052986	0	0	0	0	0	0	0	0	0.72847812458139	0	0	0	0	0
ENSSSAG00000001928	841.74404705823	887.874335626415	835.129333287361	875.303162078176	1341.90732515	1094.49219041544	1251.3309118782	1162.99035472994	756.466024397969	1272.86895461375	1321.12315267565	1496.71928530272	1456.93878984146	876.292729984884	1177.94912744811	1056.13657576381	1418.14034126178	1342.00676467835	1400.15354231594	1357.59363261
ENSSSAG00000001930	11.3054756015147	28.1269588899603	13.4427256867181	8.1153935556917	3.74416106347656	11.0726836384441	14.9760348496061	6.54591194031862	11.0343504369234	11.0001020769089	9.15712330146952	7.92963859763029	6.11516805809639	5.77458141670434	7.2847812458139	9.6231123076429	10.4788695167126	16.9679016223699	7.87094433531758	12.298757647338
ENSSSAG00000001931	376.164006377671	364.712900273152	323.465586836654	382.582839054037	350.453475541406	349.215407058622	404.352940939364	362.934450913221	359.229408668727	355.146152768774	336.316164890335	419.279640849702	366.910083485783	317.601977918739	348.941021674486	360.866711536609	391.211128623938	367.12368964764	356.816143201064	352.879738650543
ENSSSAG00000001932	652.634273360166	690.985623396692	767.075534498351	533.297290802597	933.044937018359	914.774017514536	807.041878006549	973.886232009625	788.343036771303	904.3655350373	908.220138354841	869.286631265221	886.699368423976	696.558883389961	814.438543281995	678.429417688824	845.295474348153	803.661522295884	900.785851708568	927.137114953169
ENSSSAG00000001933	975.354213257949	766.928412399585	678.017476823843	1124.56167843156	781.03199784121	693.320344745654	697.217622442771	664.773723716802	673.095376652325	718.935242883692	745.056850437747	890.101932584	828.605271872061	677.791493785672	660.729658995321	688.052529996467	778.929300742306	643.237725138932	878.922117443797	749.278158207051
ENSSSAG00000001938	1324.79618639568	1380.09611620072	1403.0844935512	1248.61126563999	1332.17250638496	1484.59135244678	1361.15516744197	1376.82347811368	1422.20516742568	1434.7275994597	1339.43739927859	1202.33145236569	1406.48865336217	1372.90673182146	1243.51215866043	1400.96476678768	1308.11221133629	1550.24919368016	1452.62650455139	1450.30734410531
ENSSSAG00000001940	13613.8481652421	10902.0092657486	10658.4011288566	14298.1641031922	6606.19778039804	6911.05808017965	6261.64657100752	6477.54352671973	10659.182522068	5790.76802191564	5898.01987190105	5595.35123545287	6321.55498005714	8851.71148913067	6197.89188393847	8076.1970041893	4893.6320643048	6165.51843496477	5389.84777095136	6143.70247398559
ENSSSAG00000001941	13.3610166199719	11.2507835559841	5.88119248793916	4.63736774610954	7.48832212695312	11.0726836384441	14.9760348496061	4.36394129354575	11.0343504369234	4.7143294615324	1.66493150935809	11.8944578964454	7.64396007262048	7.94004944796847	5.82782499665112	8.01926025636908	8.7323912639272	9.25521906674722	2.62364811177253	7.56846624451566
ENSSSAG00000001942	93.5271163398033	91.8813990405371	88.2178873190875	71.8792000646979	81.622711183789	96.2471731649373	123.136286541205	78.5509432838234	101.761231807182	82.5007655768171	104.89068508956	139.759880283234	47.392552450247	92.3933026672695	180.662574896185	192.462246152858	61.1267388474904	103.349946245344	201.146355235894	137.178450681846
ENSSSAG00000001943	188.082003188835	162.198796265438	137.78793828886	193.610103400073	161.747757942187	167.793744367192	208.000484022307	138.91879784454	181.453762740518	183.073127422842	173.985342727921	186.346507044312	160.52316152503	212.215867063885	177.020184273278	185.244911922126	169.408390520188	111.062628800967	134.68060307099	148.53115004862
ENSSSAG00000001947	168.554363513492	173.449579821422	162.152878596037	317.659690608504	137.036294923242	116.689050651296	166.400387217845	147.646680431631	150.802789304619	143.787048576738	177.315205746637	127.865422386788	119.24577713288	160.966456990634	155.894318660418	150.762092819739	123.999955947766	163.508870179201	223.010089500665	161.775965976522
ENSSSAG00000001949	172.665445550406	218.452714045359	298.260476174058	102.02209041441	750.329877120703	407.985804831902	479.233115187394	773.144932506521	371.489798043087	786.507298498989	473.673014412378	480.734339981336	597.757677678922	325.542027366707	410.133184139323	284.683739101102	826.084213567513	809.831668340382	780.972587937623	753.062391329309
ENSSSAG00000001954	0	0	2.52051106625964	0	0	0.851744895264932	1.66400387217845	0	0	0	0	0.991204824703787	1.5287920145241	0.721822677088043	0	0	1.74647825278544	0	0	0.946058280564458
ENSSSAG00000001956	485.107680355903	420.966818053073	384.798022782305	514.747819818159	586.335622540429	524.674855483198	512.513192630963	558.584485573855	431.565705977447	545.290774383915	545.265069314776	637.344702284535	553.422709257723	354.414934450229	503.378384085741	427.426571664472	604.281475463762	572.281045627203	669.030268501995	568.581026619239
ENSSSAG00000001957	226.109512030294	156.573404487446	140.30844935512	222.593651813258	110.078335266211	105.616367012852	61.5681432706027	98.9160026537036	145.898633554876	99.7866402691026	99.0634248068066	118.944578964454	117.716985118355	129.20625919876	104.90084993972	109.06193948662	111.774608178268	87.9245811340986	84.8312889473117	89.8755366536235
ENSSSAG00000001958	1328.90726843259	902.875380367727	730.948209215296	1493.23241424727	342.965153414453	442.907345537764	514.177196503142	425.48427612071	804.28154295797	484.790212960916	408.740685547412	454.963014539038	631.391101998452	915.992977224726	566.755980924322	878.910924098052	378.98578085444	422.655004048123	432.901938442467	377.477253945219
ENSSSAG00000001960	538.551746835791	635.669270913104	634.32861834201	893.852633062614	461.280643020312	490.605059672601	514.177196503142	449.485953235212	559.073755470784	370.074862730294	427.88739790503	484.699159280152	475.454316516994	959.302337850009	348.212543549905	635.125412304431	487.267432527137	505.951975648848	494.120394383826	621.560290330849
ENSSSAG00000001964	6.16662305537165	10.3132182596521	15.1230663975578	17.3901290479108	9.73481876503905	7.66570405738438	13.3120309774276	8.0005590381672	2.45207787487186	4.7143294615324	14.1519178295438	3.96481929881515	7.64396007262048	21.6546803126413	6.55630312123251	16.0385205127382	6.98591301114176	12.3402920889963	8.74549370590843	13.2448159279024
ENSSSAG00000001965	258.998168325609	263.455848269295	292.379283686118	198.247471146183	545.898683054882	561.29988597959	537.47325071364	485.852130681426	366.585642293343	456.504236191721	527.783288466516	469.831086909595	279.76893865791	332.760254137588	455.298827863369	232.558547434703	537.915301857915	563.025826560456	537.847862913368	431.402575937393
ENSSSAG00000001966	803.716538216771	901.937815071395	959.474545889503	719.951342583507	879.129017704296	840.672211626487	808.705881878728	784.054785740386	872.939723454382	847.007859921989	772.528220342156	766.201329496027	857.652320148018	809.885043692784	753.974858941739	854.853143328944	726.534953158743	763.555573006646	763.481600525806	802.25742191866
ENSSSAG00000001968	295.997906657839	221.265409934355	198.280203879092	293.313509941429	208.924187341992	177.162938215106	183.04042593963	196.377358209559	213.330775113852	229.430700461244	167.325616690489	173.460844323163	258.365850454572	254.081582334991	262.980602973882	247.795141921805	151.943607992333	185.104381334944	183.655367824077	183.535306429505
ENSSSAG00000001969	172.665445550406	289.707676566592	461.253525125514	125.208929144958	1947.71258522051	1731.59737207361	1930.244491727	1639.38727927535	616.697585530273	1826.80266634381	1667.42890662213	1926.90217922416	810.259767697771	640.256714577094	1520.33384600136	454.692056536127	1903.66129553613	1826.36322917145	1767.46427796409	1648.97958302385
ENSSSAG00000001970	0	0	0.84017035541988	0	0	1.70348979052986	0	0	2.45207787487186	0	0.832465754679047	0.991204824703787	0	2.16546803126413	0	0.801926025636908	0	0	0	1.89211656112892
ENSSSAG00000001972	1042.15929635781	705.049102841673	726.747357438197	1467.72689164367	962.249393313476	926.698446048246	850.305978683189	842.240669654329	613.019468717965	1114.93891765241	773.360686096835	1039.77386111427	1116.01817060259	1037.98100965261	845.763102638994	1004.81331012305	951.830647768064	1146.10462776553	1198.13263770945	1024.58111785131
ENSSSAG00000001973	1.02777050922861	0	5.04102213251928	0	2.24649663808594	0	0	1.45464709784858	2.45207787487186	1.57144315384413	0.832465754679047	0.991204824703787	0	1.44364535417609	0.72847812458139	1.60385205127382	0	0	1.74909874118169	1.89211656112892
ENSSSAG00000001974	9.24993458305747	2.81269588899603	2.52051106625964	6.95605161916431	3.74416106347656	0	4.99201161653536	2.90929419569716	3.67811681230779	2.3571647307662	4.16232877339524	2.97361447411136	0	6.49640409379239	0	3.20770410254763	3.49295650557088	0	3.49819748236337	3.78423312225783
ENSSSAG00000001975	0	3.75026118532805	4.2008517770994	2.31868387305477	2.99532885078125	4.25872447632466	4.99201161653536	3.63661774462145	3.67811681230779	3.14288630768827	1.66493150935809	2.97361447411136	3.05758402904819	4.33093606252826	1.45695624916278	2.40577807691072	0	4.62760953337361	1.74909874118169	0
ENSSSAG00000001976	0	0	0.84017035541988	0	0	0	0	0	0	0	0	0	0	0	0	0	0	0	0.874549370590843	0
ENSSSAG00000001977	451.191253551359	368.46316145848	425.966370197879	519.385187564269	353.448804392187	404.578825250842	301.1847008643	342.569391543341	592.176806781554	396.003674768722	371.279726586855	398.464339530922	478.511900546042	468.46291743014	445.828612243811	458.701686664312	344.056215798732	416.484858003625	403.167259842379	440.863158743037
ENSSSAG00000001978	134.637936708948	193.138451044394	125.185382957562	163.467213050361	164.743086792969	142.241397509244	134.784313646455	177.466945937527	161.837139741543	173.644468499777	198.959315368292	155.619157478494	146.764033394313	135.702663292552	139.867799919627	132.31779423009	174.647825278544	165.051406690325	117.189615659173	178.805015026683
ENSSSAG00000001980	291.886824620925	232.516193490339	189.878500324893	390.698232609729	227.644992659375	190.790856539345	224.640522744091	201.468623052029	174.097529115902	197.216115807439	234.755342819491	233.924338630094	238.491554265759	196.335768167948	197.417571761557	194.066098204132	221.802738103751	211.327502024062	226.508286983028	245.975152946759
ENSSSAG00000001981	476.885516282074	627.231183246116	709.103779974379	208.681548574929	576.60080377539	539.154518702702	504.193173270071	484.397483583578	750.335829710789	453.361349884033	501.144384316786	460.910243487261	545.778749185103	547.141589232737	478.610127849974	538.092363202366	413.915345910149	431.91022311487	457.389320819011	565.742851777546
ENSSSAG00000001984	1568.37779708286	1166.33122863702	1277.05894023822	1945.37576949295	1095.54152717324	1114.9340679018	1186.43476086324	1050.9825281956	1029.87270744618	1032.4381520756	960.665480899621	1123.03506638939	1088.49991434116	1123.87790822608	1135.69739622239	1303.12979165998	892.450387173359	1072.06287523155	920.900487232158	879.834200924946
ENSSSAG00000001985	258.998168325609	260.643152380299	214.24344063207	207.522206638402	220.156670532422	206.974009549378	189.696441428344	205.10524079665	239.077592800006	202.716166845893	211.446301688478	237.889157928909	218.617258076946	295.22547492901	196.689093636975	213.312322819418	197.352042564755	183.56184482382	228.25738572421	266.788435119177
ENSSSAG00000001986	956.854344091834	999.444605889924	1251.85382957562	682.85240061463	1470.70646573359	1472.66692391307	1404.41926811861	1427.00880298946	1358.45114267901	1451.22775257506	1363.57890616428	1261.80374184792	1311.70354846168	1049.53017248601	1317.08844924315	1192.46400012208	1243.49251598323	1331.20900910048	1275.96753169204	1371.78450681846
ENSSSAG00000001987	779.050045995285	969.4425164073	1086.34026955791	500.835716579831	3331.55451428144	2579.93528775748	2652.42217225245	2742.7371029935	1253.01179405952	2927.59859561162	3200.83082674094	3627.80965841586	3144.72517387607	1005.49898918364	2676.42862971203	1186.04859191699	3608.22407025472	3074.2752666712	3472.83555061624	2786.14163626233
ENSSSAG00000001988	116.138067542833	113.445400856173	105.021294427485	127.527613018012	110.078335266211	95.3954282696723	93.1842168419933	115.644444278962	79.6925309333354	87.2150950383495	76.5868494304724	120.926988613862	113.130609074783	89.5060119589173	89.602809323511	138.733202435185	97.8027821559846	98.7223367119703	73.4621471296308	94.6058280564458
ENSSSAG00000001990	68.8606241183167	69.3798319285688	144.509301132219	103.181432350937	80.1250467583984	96.2471731649373	76.5441781202088	88.0061494198392	55.1717521846168	62.0720045768433	71.5920549023981	55.507470183412	62.680472595488	124.875323136231	57.5497718419299	73.7771943585956	96.0563039031992	98.7223367119703	96.2004307649927	70.0083127617699
ENSSSAG00000001991	22.6109512030294	48.7533954092646	27.7256217288561	41.7363097149859	8.98598655234374	8.51744895264932	11.6480271052492	11.6371767827887	0	6.28577261537654	13.3194520748648	2.97361447411136	12.2303361161928	5.77458141670434	6.55630312123251	7.21733423073217	5.23943475835632	6.17014604449815	10.4945924470901	8.51452452508012
ENSSSAG00000001992	3783.22324447051	3380.86045857323	3143.07729962577	4466.94448144002	2520.56922793242	2719.62145058093	2351.23747138815	2309.25226783462	2648.24410486161	2647.88171422737	2541.51794903513	2438.36386877132	2739.59529002718	2903.17080724811	2437.48780484933	2812.35457190864	2291.3794676545	2326.1450587758	2832.66541134374	2697.21215788927
ENSSSAG00000001993	34.9441973137727	43.1280036312725	59.6520952348115	25.5055226036025	32.9486173585937	53.6599284016907	33.280077443569	40.002795190836	47.8155185600013	27.5002551922724	27.4713699044086	41.630602637559	22.9318802178615	60.6331048753956	39.3378187273951	46.5117094869407	33.1830868029233	30.8507302224907	41.9783697883605	35.004156380885
ENSSSAG00000001994	5.13885254614304	16.8761753339762	15.9632367529777	6.95605161916431	12.7301476158203	5.11046937158959	13.3120309774276	7.27323548924291	8.58227256205151	9.42865892306481	10.8220548108276	10.9032530717417	12.2303361161928	17.323744250113	10.9271718687209	9.6231123076429	8.7323912639272	6.17014604449815	0.874549370590843	7.56846624451566
ENSSSAG00000001995	1197.35264325133	807.243720141862	859.494273594538	1560.47424656586	712.888266485937	689.06162026933	790.401839284765	703.321871809789	774.856608459507	726.00673707599	749.219179211143	773.139763268954	935.620712888747	906.609282422582	812.981587032832	943.065006149004	698.591301114176	724.992160228532	871.051173108479	759.68479929326
ENSSSAG00000001998	68.8606241183167	83.443311373549	0	177.37931628869	11.981315403125	0	21.6320503383199	29.8202655058959	22.0687008738467	17.2858746922855	34.96356169652	25.7713254422985	32.104632305006	2.16546803126413	46.622599973209	40.0963012818454	5.23943475835632	0	0.874549370590843	0.946058280564458
ENSSSAG00000002000	1193.24156121441	1132.57887796907	1178.75900865409	990.078013794387	981.719030843554	965.878711230432	797.057854773479	969.52229071608	1653.92652660107	931.08006865265	1044.7445221222	1038.78265628957	1041.10736189091	918.880267933079	885.829399490971	1232.56030140393	958.816560779206	786.693620673514	679.524860949085	1136.21599495791
ENSSSAG00000002002	1.02777050922861	0	0.84017035541988	0	4.49299327617187	1.70348979052986	1.66400387217845	0	0	2.3571647307662	0	0	0	2.88729070835217	0.72847812458139	0	0	0	0	0.946058280564458
ENSSSAG00000002003	400.830498599157	240.954281157327	211.72292956581	528.659923056488	297.286388440039	259.782193055804	281.216654398158	328.750244113779	300.379539671803	280.502602961178	325.494110079508	350.88650794514	288.941690745054	372.46050137743	341.656240428672	421.011163459377	291.661868215168	320.847594313904	279.85579858907	298.954416658369
ENSSSAG00000002007	726.633750024626	728.488235249973	673.816625046744	664.302929630192	573.605474924609	601.331896057042	599.041393984243	585.495456884054	719.684856274891	487.147377691682	485.327534977885	471.813496559002	472.396732487946	533.426958368064	519.404902826531	547.715475510008	499.492780296636	510.579585182222	474.880308230828	508.979354943678
ENSSSAG00000002008	447.080171514444	390.964728570449	341.109164300471	447.505987499571	409.611220344336	396.913121193458	505.857177142249	372.389657049237	359.229408668727	426.646816268683	345.473288191805	447.033375941408	460.166396371753	383.287841533751	399.934490395183	396.95338269027	410.422389404578	393.346810336757	413.661852289469	405.859002362152
ENSSSAG00000002011	24.6664922214866	42.1904383349405	42.008517770994	40.5769677784585	11.981315403125	22.9971121721532	54.9121277818889	32.7295597015931	52.719674309745	23.571647307662	25.8064383950505	32.709759215225	12.2303361161928	32.4820204689619	42.2517312257206	22.4539287178334	6.98591301114176	13.8828286001208	11.369141817681	19.8672238918536
ENSSSAG00000002013	0	0	0.84017035541988	0	1.49766442539062	2.55523468579479	3.3280077443569	0.727323548924291	1.22603893743593	2.3571647307662	2.49739726403714	0	0	1.44364535417609	0.72847812458139	0	1.74647825278544	1.54253651112454	2.62364811177253	0.946058280564458
ENSSSAG00000002014	504.635320031247	540.037610687239	724.226846371937	307.225613179757	1454.98098926699	1525.47510741949	1464.32340751704	1547.01718856197	816.541932332329	1474.79939988272	1361.91397465492	1456.07988748986	1160.35313902379	661.189572212647	1431.45951480243	612.671483586598	1725.52051375201	1679.82226061462	1460.49744888671	1494.77208329184
ENSSSAG00000002018	0	0	0.84017035541988	0	0	0	0	1.45464709784858	0	0	0	0.991204824703787	0	1.44364535417609	0	0	0	0	0	0
ENSSSAG00000002019	974.32644274872	834.43311373549	868.736147504156	1197.60022043279	762.311192523828	808.30590560642	733.825707630697	714.231725043654	807.959659770278	737.006839152899	706.763425722511	740.430004053729	805.673391654199	798.335880859375	726.292690207646	797.114469483087	737.013822675455	829.884642985001	852.685636326072	739.817575401406
ENSSSAG00000002023	33.9164268045441	52.5036565945926	38.6478363493145	41.7363097149859	17.9719731046875	15.3314081147688	26.6240619548552	21.8197064677287	28.1988955610264	15.7144315384413	23.3090411310133	22.7977109681871	21.4030882033374	25.9856163751695	13.112606242465	19.2462246152858	13.9718260222835	13.8828286001208	20.9891848941802	13.2448159279024
ENSSSAG00000002024	38.0275088414585	35.6274812606164	25.2051106625964	37.0989419688763	48.6740938251953	33.2180509153323	43.2641006766398	26.1836477612745	39.2332459979497	60.5005614229992	39.1258904699152	48.5690364104855	19.8742961888133	34.6474885002261	48.0795562223718	33.6808930767501	54.1408258363486	49.3611683559852	56.8457090884048	41.6265643448362
ENSSSAG00000002025	3.08331152768582	3.75026118532805	0.84017035541988	1.15934193652739	0.748832212695312	1.70348979052986	1.66400387217845	0.727323548924291	2.45207787487186	2.3571647307662	6.65972603743238	1.98240964940757	3.05758402904819	2.88729070835217	0.72847812458139	4.00963012818454	0	1.54253651112454	0.874549370590843	0
ENSSSAG00000002027	30.8331152768582	38.4401771496125	36.9674956384747	37.0989419688763	44.9299327617187	61.3256324590751	51.584120037532	34.911530348366	34.329090248206	43.2146867307137	52.44534254478	50.5514460598931	58.0940965519157	75.0695584171565	53.1789030944415	57.7386738458574	55.887304089134	70.9566795117287	61.218455941359	58.6556133949964
ENSSSAG00000002032	823.244177892115	682.547535729704	553.672264221701	1154.70456878128	480.75028055039	499.974253520515	502.529169397893	509.126484247004	528.422782034886	482.433048230149	448.699041772007	504.523255774227	614.574389838687	591.894595212195	501.921427836578	646.352376663348	441.858997954716	461.218416826236	465.260265154328	461.676440915456
ENSSSAG00000002035	3036.03408426131	2400.16715860995	2255.01723394696	4187.54307473692	1407.05572765449	1695.82408647248	1617.41176375746	1609.56701376946	2179.89723076108	1419.01316792125	1331.1127417318	1456.07988748986	1562.42543884363	2090.39847284697	1424.17473355662	1931.03786973368	1180.61929888296	1542.53651112454	1438.63371462194	1480.58120908338
ENSSSAG00000002039	300.108988694754	314.084374271224	236.928040228406	354.75863257738	202.93352964043	209.529244235173	279.55265052598	215.28777048159	214.556814051288	213.716268922802	208.116438669762	216.082651785425	178.868665699319	325.542027366707	223.642784246487	230.152769357793	206.084433828682	182.019308312695	140.802448665126	187.319539551763
ENSSSAG00000002040	50.3607549522018	52.5036565945926	57.1315841685519	11.5934193652739	54.6647515267578	49.401203925366	31.6160735713906	45.094060033306	52.719674309745	66.7863340383757	60.7700000915705	61.4546991316348	59.6228885664398	45.4748286565467	57.5497718419299	37.6905232049347	69.8591301114176	27.7656572002417	62.0930053119498	53.9253219921741
ENSSSAG00000002042	1433.73986037391	1347.2813308291	1575.31941641228	1159.34193652739	1639.19371359004	1648.12637233764	1510.91551593803	1572.47351277432	1398.9104276144	1357.72688492133	1360.24904314556	1559.16518925906	1120.60454664616	1627.71013683354	1293.77714925655	1350.44342717255	1439.0980802952	1602.69543505839	1345.05693196872	1538.29076419781
ENSSSAG00000002044	750.272471736884	642.232227987428	697.341394998501	688.649110297267	425.336696810937	463.349223024123	537.47325071364	461.123130018	729.493167774378	475.361554037851	483.662603468527	453.971809714334	561.066669330344	774.51573251547	465.497521607509	639.936968458253	504.732215054992	559.940753538207	494.120394383826	592.232483633351
ENSSSAG00000002046	94.5548868490319	104.069747892853	110.902486915424	88.1099871760813	106.334174202734	92.8401935838775	124.800290413384	117.099091376811	125.055971618465	119.429679692154	73.2569864117562	92.1820486974521	111.601817060259	155.913698251017	66.2915093369065	118.685051794262	97.8027821559846	92.5521906674722	48.1002153824964	105.958527423219
ENSSSAG00000002048	5.13885254614304	5.62539177799207	4.2008517770994	6.95605161916431	1.49766442539062	5.96221426685452	1.66400387217845	1.45464709784858	4.90415574974372	2.3571647307662	0	3.96481929881515	3.05758402904819	6.49640409379239	2.91391249832556	4.81155615382145	5.23943475835632	1.54253651112454	5.24729622354506	0
ENSSSAG00000002049	263.109250362524	272.831501232615	235.247699517567	343.165213212106	192.449878662695	171.200723948251	194.688453044879	173.830328192906	158.159022929235	173.644468499777	179.812603010674	160.575181602013	151.350409437886	219.434093834765	199.603006135301	203.689210511775	199.09852081754	203.614819468439	179.282620971123	165.56019909878
ENSSSAG00000002055	54.4718369891162	57.1914830762527	58.8119248793916	54.4890710167871	90.6086977361327	84.3227446312282	98.1762284585287	76.3689726370505	49.0415574974372	103.715248153713	79.0842466945095	122.90939826327	90.1987288569217	70.7386223546282	95.4306343201622	80.9945285893277	106.535173419912	74.0417525339778	51.5984128648597	65.2780213589476
ENSSSAG00000002056	42.1385908783729	79.693050188221	40.3281770601543	132.164980764122	20.2184697427734	21.2936223816233	23.2960542104983	18.1830887231073	28.1988955610264	15.7144315384413	32.4661644324828	32.709759215225	12.2303361161928	35.3693111773141	24.7682562357673	25.6616328203811	22.7042172862107	20.052974644619	34.1074254530429	16.0829907695958
ENSSSAG00000002060	4.11108203691443	9.37565296332011	5.88119248793916	19.7088129209656	7.48832212695312	0.851744895264932	1.66400387217845	5.09126484247004	3.67811681230779	4.7143294615324	0	3.96481929881515	0	3.60911338544021	3.64239062290695	4.00963012818454	0	1.54253651112454	0	0.946058280564458
ENSSSAG00000002061	0	0	0	0	0	0	0	0	1.22603893743593	0	0	0	0	0.721822677088043	1.45695624916278	0	0	1.54253651112454	0	0
ENSSSAG00000002063	116.138067542833	150.010447413122	133.587086511761	113.615509779684	243.370469125976	233.378101302591	222.976518871913	249.471977281032	170.419412303594	212.93054734588	170.655479709205	163.548796076125	152.87920145241	155.913698251017	195.960615512394	129.110090127542	258.478781412245	263.773743402296	222.135540130074	147.585091768055
ENSSSAG00000002065	415.219285728358	472.532909351334	461.253525125514	530.978606929543	315.258361544726	360.288090697066	241.280561465876	310.567155390672	343.29090248206	343.360329114943	324.661644324829	347.912893471029	542.721165156054	537.036071753504	316.159506068323	483.561393459056	251.492868401103	297.709546647036	326.206915230384	324.497990233609
ENSSSAG00000002066	1139.79749473453	1093.20113552313	1205.64446002753	981.962620238696	1362.12579489277	1275.91385310687	1199.74679184066	1234.26806252452	1367.03341524106	1202.93973426769	1256.19082381068	1278.65422386788	1048.75132196353	989.618890287707	1130.59804935032	986.369011533397	1353.52064590872	1275.67769469999	1266.34748861554	1227.0375898921
ENSSSAG00000002067	145.943412310462	188.450624562734	177.275944993595	200.566155019238	198.440536364258	174.607703529311	169.728394962202	176.012298839678	187.583957427697	198.001837384361	194.796986594897	188.328916693719	201.800545917181	181.899314626187	178.477140522441	197.273802306679	209.577390334253	191.274527379443	128.558757476854	215.701287968696
ENSSSAG00000002069	153.137805875063	136.884533264474	127.705894023822	157.670503367724	115.320160755078	125.206499603945	71.5521665036734	120.735709121432	176.549606990774	109.215299192167	89.0738357506581	97.1380728209711	107.015441016687	121.988032427879	118.741934306767	143.544758589007	85.5774343864865	77.1268255562268	76.9603446119942	89.8755366536235
ENSSSAG00000002071	322.719939897783	297.208198937248	277.256217288561	386.060864863619	504.71291135664	396.913121193458	452.609053232539	423.302305473937	293.023306047187	498.933201345513	450.363973281365	575.8900031529	528.962037025338	372.46050137743	441.457743496323	430.63427576702	576.337823419195	527.547486804592	649.790182348996	509.925413224243
ENSSSAG00000002073	0	0	0	0	0	0	0	0	0	0	0	0	1.5287920145241	0	0	0	0	3.08507302224907	0	0
ENSSSAG00000002074	2.05554101845722	5.62539177799207	5.88119248793916	2.31868387305477	5.24182548886718	1.70348979052986	8.32001936089226	5.09126484247004	11.0343504369234	9.42865892306481	2.49739726403714	1.98240964940757	3.05758402904819	7.21822677088043	8.0132593703953	4.00963012818454	6.98591301114176	10.7977555778718	6.1218455941359	11.3526993667735
ENSSSAG00000002075	428.58030234833	477.220735832994	376.396319228106	406.929019721112	330.235005798633	377.322988602365	399.360929322829	382.572186734177	410.723044041036	322.93156811497	352.133014229237	325.115182502842	353.150955355066	322.654736658355	321.258852940393	345.630117049507	368.506911337728	327.017740358402	254.493866841935	335.850689600383
ENSSSAG00000002076	1.02777050922861	0	0	4.63736774610954	0	3.40697958105973	1.66400387217845	0.727323548924291	2.45207787487186	3.92860788461034	0.832465754679047	0.991204824703787	1.5287920145241	1.44364535417609	0	2.40577807691072	0	4.62760953337361	1.74909874118169	4.73029140282229
ENSSSAG00000002077	0	0	0	0	0	0	0	0	0	0	0	0	0	0	0	0	0	0	0	0
ENSSSAG00000002078	84.2771817567459	108.757574374513	91.578568740767	108.978142033574	111.575999691601	120.94777512762	144.768336879525	101.097973300476	94.4049981825666	104.500969730635	104.89068508956	98.1292776456749	84.0835607988253	145.086358094697	89.602809323511	131.515868204453	158.929521003475	141.913359023457	123.311461253309	149.477208329184
ENSSSAG00000002080	411.108203691443	370.338292051145	367.994615673908	317.659690608504	742.092722781054	633.698202077109	725.505688269805	693.866665673773	381.298109542574	656.863238306848	764.203562795366	736.465184754913	669.610902361555	351.527643741877	575.497718419299	396.151456664633	806.872952786873	799.03391276251	830.821902061301	713.327943545601
ENSSSAG00000002081	0	0	0	0	0	0	0	0	0	0	0	0	0	0	0	0	0	0	0	0
ENSSSAG00000002082	0	0	0.84017035541988	0	0.748832212695312	0	3.3280077443569	1.45464709784858	2.45207787487186	1.57144315384413	0	0.991204824703787	0	0	0.72847812458139	0	0	0	0.874549370590843	0
ENSSSAG00000002083	1096.63113334692	1154.14287978471	917.466028118509	417.363097149859	884.370843193163	1037.42528243269	693.889614698415	826.239551577994	1249.33367724721	858.007961998898	621.851918745248	937.679764169782	556.480293286771	527.652376951359	488.808821594113	725.743053201402	730.027909664314	678.716064894796	549.217004731049	979.170320384214
ENSSSAG00000002084	316.553316842411	374.088553236473	401.601429890703	319.978374481558	752.576373758788	720.576181394132	703.873637931485	708.413136652259	411.949082978472	825.007655768171	770.030823078119	904.970004954557	556.480293286771	329.151140752148	761.259640187553	320.770410254763	894.196865426145	695.683966517166	731.997823184535	597.908833316738
ENSSSAG00000002085	98.6659688859464	109.695139670845	105.861464782905	121.730903335376	59.1577448029296	78.3605303643737	76.5441781202088	56.0039132671704	87.048764557951	49.5004593460903	54.1102740541381	63.4371087810423	53.5077205083434	96.7242387297978	61.1921624648368	85.8060847431492	73.3520866169884	72.4992160228532	71.7130483884491	87.9834200924946
ENSSSAG00000002087	0	0	0	0	0	0	0	0	1.22603893743593	0	0	0	0	1.44364535417609	0	0	0	0	0.874549370590843	0
ENSSSAG00000002088	69.8883946275454	59.0666136689167	51.2503916806127	22.0274967940203	54.6647515267578	34.9215407058622	31.6160735713906	29.8202655058959	106.665387556926	57.3576751153109	42.4557534886314	61.4546991316348	53.5077205083434	49.805764719075	44.4371655994648	39.2943752562085	36.6760433084942	37.0208762669889	45.4765672707238	41.6265643448362
ENSSSAG00000002089	536.496205817333	683.485101026036	820.006266889803	812.698697505697	545.149850842187	600.480151161777	817.02590123962	590.586721726524	749.109790773353	704.792254499094	545.265069314776	530.294581216526	536.605997097958	779.568491255086	591.524237160089	679.231343714461	516.95756282449	703.396649072789	568.457090884048	647.103863906089
ENSSSAG00000002095	7.19439356460026	5.62539177799207	0.84017035541988	9.27473549221908	5.99065770156249	0	3.3280077443569	1.45464709784858	1.22603893743593	4.7143294615324	4.16232877339524	1.98240964940757	1.5287920145241	4.33093606252826	0.72847812458139	2.40577807691072	0	6.17014604449815	3.49819748236337	1.89211656112892
ENSSSAG00000002096	142.860100782777	181.88766748841	201.640885300771	77.6759097473348	501.717582505859	483.791100510481	382.720890601044	509.126484247004	324.900318420521	411.718106307163	477.002877431094	435.138918044962	314.931154991964	159.522811636458	367.152974789021	190.056468075947	478.53504126321	381.006518247761	418.034599142423	395.452361275943
ENSSSAG00000002097	0	0.937565296332011	0.84017035541988	0	0	0	0	0	0	0	0	0	0	0	0.72847812458139	0	0	0	0.874549370590843	0.946058280564458
ENSSSAG00000002098	69.8883946275454	67.5047013359048	78.1358430540489	35.939600032349	111.575999691601	96.2471731649373	134.784313646455	90.1881200666121	101.761231807182	109.215299192167	101.560822070844	89.2084342233408	88.6699368423976	81.5659625109489	110.00019681179	77.7868244867801	89.0703908920574	94.0947271785967	58.5948078295865	113.526993667735
ENSSSAG00000002099	1017.49280413632	919.751555701703	747.751616323694	1247.45192370347	775.790172352343	838.968721835958	871.938029021509	778.236197348991	825.124204894381	845.436416768145	807.491782038676	857.392173368775	1034.99219383281	934.038544151928	855.233318258552	1037.69227717416	845.295474348153	894.671176452231	872.800271849661	798.473188796403
ENSSSAG00000002102	570.412632621877	849.434158476802	967.876249443702	420.841122959441	1356.88396940391	1426.67269956876	1346.17913259237	1329.5474474336	977.153033136436	1306.6549824214	1280.33233069637	1349.02976642185	1186.3426032707	856.803517703507	1131.3265274749	831.597288585474	1547.3797319679	1557.96187623578	2098.04394004743	1296.09984437331
ENSSSAG00000002103	0	0	0	0	0	0	0	0.727323548924291	0	0	0	0	1.5287920145241	0	0	0	0	0	0	0
ENSSSAG00000002106	60.6384600444879	69.3798319285688	89.8982280299272	32.4615742227668	223.151999383203	218.046693187822	204.67247627795	207.287211443423	96.8570760574384	198.787558961283	221.435890744627	167.51361537494	146.764033394313	105.386110854854	193.046703014068	90.6176408969706	176.394303531329	231.380476668681	219.511892018302	180.697131587811
ENSSSAG00000002107	918.826835250376	1177.58201219301	1297.2230287683	844.000929791937	1564.31049232051	1491.4053116089	1407.74727586297	1488.1039810991	1134.08601712823	1350.65539072903	1392.71520757805	1424.36133309934	1325.46267659239	1004.05534382947	1186.69086494309	955.093896533558	1453.06990631749	1525.56860950217	1285.58757476854	1469.2285097166
ENSSSAG00000002109	1.02777050922861	0.937565296332011	0.84017035541988	0	1.49766442539062	0	0	0	0	0.785721576922067	0.832465754679047	0.991204824703787	0	3.60911338544021	0	0	6.98591301114176	1.54253651112454	0.874549370590843	1.89211656112892
ENSSSAG00000002110	0	1.87513059266402	0	0	0.748832212695312	0	0	0.727323548924291	0	0.785721576922067	0.832465754679047	0	0	0	0	0	0	0	0	0
ENSSSAG00000002112	23.638721712258	22.5015671119683	14.282896042138	48.6923613341502	32.9486173585937	44.2907345537764	41.6000968044613	23.2743535655773	20.8426619364108	17.2858746922855	25.8064383950505	54.5162653587083	25.9894642469096	46.9184740107228	31.3245593569998	57.7386738458574	78.5915213753448	57.0738509116079	27.985579858907	70.0083127617699
ENSSSAG00000002113	1.02777050922861	0	0	0	0.748832212695312	0	1.66400387217845	0	2.45207787487186	0	0	2.97361447411136	3.05758402904819	0.721822677088043	0	0	1.74647825278544	0	0	0.946058280564458
ENSSSAG00000002114	951.715491545691	1064.13661133683	1080.45907706997	569.236890834946	1187.64788933476	1212.032985962	1006.72234266796	1210.99370895894	1289.7929621826	1070.93850934478	1130.48849485415	1124.02627121409	915.746416699934	960.745983204185	1034.43893690557	861.268551534039	1192.84464665245	1116.79643405416	1264.59838987436	1175.95044274162
ENSSSAG00000002115	2080.2075106787	1445.72568694396	1477.85965518357	2341.87071178532	1231.08015767109	1428.37618935929	1304.57903578791	1293.90859353631	1291.01900112003	1190.36818903693	1019.77054948183	1099.2461505965	1264.31099601143	1305.77722285227	1218.01542430008	1473.94003512064	960.563039031991	1164.61506589903	1315.32225336863	1055.80104110994
ENSSSAG00000002116	5.13885254614304	6.56295707432408	1.68034071083976	8.1153935556917	3.74416106347656	3.40697958105973	4.99201161653536	3.63661774462145	7.35623362461558	4.7143294615324	5.82726028275333	5.94722894822272	3.05758402904819	3.60911338544021	3.64239062290695	2.40577807691072	3.49295650557088	7.71268255562268	8.74549370590843	4.73029140282229
ENSSSAG00000002118	121.276920088976	226.890801712347	304.141668661997	70.7198581281705	651.484025044921	570.669079827504	582.401355262458	784.78210928931	462.216679413345	604.21989265307	573.568904973864	555.07470183412	321.04632305006	294.503652251922	485.894909095787	221.331583075787	581.577258177551	581.53626469395	447.769277742512	473.029140282229
ENSSSAG00000002120	133.610166199719	111.570270263509	133.587086511761	122.890245271903	165.491919005664	174.607703529311	196.352456917057	173.103004643981	153.254867179491	191.716064768984	196.461918104255	180.399278096089	160.52316152503	167.462861084426	198.87452801072	135.525498332638	185.126694795257	165.051406690325	133.806053700399	179.751073307247
ENSSSAG00000002121	645.439879795566	552.225959539555	457.892843703835	709.51726515476	715.134763124023	662.657528516117	745.473734735947	718.595666337199	560.29979440822	872.936671960417	795.837261473169	892.084342233408	779.683927407289	596.947353951812	708.080737093112	608.661853458413	927.379952229068	782.06601114014	928.771431567475	788.066547710194
ENSSSAG00000002122	1379.26802338479	1097.88896200479	1209.84531180463	1625.39739501139	846.929232558398	834.709997359633	728.833696014162	842.240669654329	1142.66828969029	766.078537499016	747.554247701785	814.770365906513	784.270303450862	996.115294381499	773.643768305437	954.291970507921	768.450431225593	741.960061850902	722.377780108036	842.937927982932
ENSSSAG00000002125	28.777574258401	48.7533954092646	37.8076659938946	27.8242064766573	70.3902279933593	34.0697958105973	48.2561122931751	29.8202655058959	25.7468176861545	50.2861809230123	72.4245206570771	59.4722894822272	22.9318802178615	54.8585234586913	29.867603107837	45.7097834613038	123.999955947766	109.520092289842	94.451332023811	55.817438553303
ENSSSAG00000002126	1.02777050922861	0	1.68034071083976	3.47802580958216	2.24649663808594	0.851744895264932	0	2.18197064677287	2.45207787487186	0	2.49739726403714	1.98240964940757	6.11516805809639	2.16546803126413	1.45695624916278	2.40577807691072	1.74647825278544	1.54253651112454	1.74909874118169	2.83817484169337
ENSSSAG00000002127	99.693739395175	89.0687031515411	83.1768651865682	84.6319613664992	64.3995702917968	64.7326120401348	83.2001936089226	70.5503842456562	85.8227256205151	82.5007655768171	61.6024658462495	61.4546991316348	59.6228885664398	80.1223171567728	74.3047687073018	93.0234189738814	85.5774343864865	66.3290699783551	77.834893982585	77.5767790062856
ENSSSAG00000002129	1192.21379070519	1136.3291391544	1071.21720316035	1706.55133056831	1122.49948683027	1169.44574119875	1011.7143542845	1109.16841210954	1096.07881006772	1212.36839319075	1229.55191966095	1202.33145236569	1284.18529220024	1165.74362349719	1110.92913998662	1195.67170422463	1198.08408141081	1197.00833263264	1289.96032162149	1289.47743640936
ENSSSAG00000002130	620.773387574079	572.852396058859	503.262042896508	860.23171690332	473.261958423437	509.343447368429	430.977002894219	452.395247430909	521.06654841027	502.076087653201	472.00808290302	481.72554480604	535.077205083434	560.134397420321	497.55055908909	577.386738458574	534.422345352344	558.398217027082	407.540006695333	519.385996029887
ENSSSAG00000002133	904.438048121175	834.43311373549	774.63706769713	1318.17178183164	644.744535130664	677.137191735621	708.865649548021	653.863870482938	593.40284571899	579.076802191564	712.590686005265	783.051811515991	759.809631218476	689.340656619081	698.610521473553	708.902606663027	642.703997025042	641.695188627807	669.030268501995	673.593495761894
ENSSSAG00000002134	14.3887871292005	6.56295707432408	13.4427256867181	70.7198581281705	14.9766442539062	10.2209387431792	11.6480271052492	14.5464709784858	24.5207787487186	7.85721576922067	14.1519178295438	5.94722894822272	7.64396007262048	27.4292617293456	16.0265187407906	17.642372564012	6.98591301114176	13.8828286001208	10.4945924470901	10.406641086209
ENSSSAG00000002135	3.08331152768582	7.50052237065609	1.68034071083976	3.47802580958216	2.99532885078125	4.25872447632466	1.66400387217845	0.727323548924291	6.13019468717965	0.785721576922067	1.66493150935809	2.97361447411136	1.5287920145241	4.33093606252826	5.09934687206973	3.20770410254763	0	3.08507302224907	1.74909874118169	0.946058280564458
ENSSSAG00000002136	2056.56878896644	1687.61753339762	1539.19209112922	1748.2876402833	1687.11897520254	1539.10302574373	2003.46066210286	1728.12075224412	1454.08217979901	1899.87477299756	1657.43931756598	2019.08422792161	2371.15641452687	1695.56146847981	2041.92418320164	2252.61020601408	1742.98529627987	1738.43864803735	2355.16145500114	1595.05426103168
ENSSSAG00000002137	475.857745772846	402.215512126433	369.674956384747	547.209394040926	271.826093208398	286.186284809017	301.1847008643	272.746330846609	394.784537854369	302.502807114996	314.67205526868	269.60771231943	319.517531035536	372.46050137743	278.278643590091	291.901073331835	265.464694423387	283.826718046915	297.346786000887	286.655659011031
ENSSSAG00000002140	14195.5662734655	9095.32093971684	6786.05596072637	26919.9197661659	3936.61094213925	3997.23879347832	5511.18082465503	4493.40488525427	5096.64386292116	4431.46969384046	3932.56822510382	5096.77520862687	5754.3731426687	8025.94634654195	5533.51983432024	8004.02366188198	3587.26633122129	4484.15363783903	5324.25656815705	4218.47387303692
ENSSSAG00000002141	0	0	0	0	0	0	0	0.727323548924291	0	0	0	0	0	0	0	0	0	0	0	0
ENSSSAG00000002143	20.5554101845722	36.5650465569484	22.6845995963368	32.4615742227668	11.2324831904297	28.1075815437427	8.32001936089226	13.0918238806372	11.0343504369234	17.2858746922855	12.4869863201857	7.92963859763029	16.8167121597651	10.1055174792326	10.9271718687209	14.4346684614643	5.23943475835632	7.71268255562268	20.1146355235894	17.0290490501602
ENSSSAG00000002144	648.523191323252	648.795185061752	634.32861834201	661.984245757137	650.735192832226	681.395916211945	788.737835412586	680.047518244212	636.314208529247	765.292815922094	706.763425722511	790.981450113622	713.945870782753	583.232723087139	810.796152659088	742.583499739777	740.506779181026	823.714496940503	740.743316890444	780.498081465678
ENSSSAG00000002145	0	0	0	0	0	0	6.65601548871381	0.727323548924291	0	0	0	0	0	0.721822677088043	0	4.00963012818454	0	0	0	0
ENSSSAG00000002146	1713.29343888409	1780.43649773449	2106.30708103764	1446.85873678618	1650.42619678047	1664.30952534768	1379.45921003594	1623.38616119902	1631.85782572722	1331.01235130598	1532.56945436413	1477.88639363335	1357.5673088974	1536.76047952044	1404.50582419292	1433.84373383879	1603.26703605703	1283.39037725561	1425.51547406307	1613.97542664297
ENSSSAG00000002148	102.777050922861	68.4422666322368	72.2546505661097	98.5440646048278	98.0970198630859	106.468111908116	141.440329135168	127.281621061751	80.9185698707713	101.358083422947	102.393287825523	113.988554840935	91.7275208714458	79.4004944796847	128.212149926325	89.8157148713337	87.323912639272	87.9245811340986	111.942319435628	86.0913035313657
ENSSSAG00000002150	931.160081361119	810.99398132719	658.693558649186	1219.62771722681	411.108884769726	557.041161503265	570.753328157209	552.765897182461	616.697585530273	522.504848653175	559.41698714432	614.546991316348	635.977478042024	944.865884308248	717.55095271267	894.94944461079	546.647693121842	462.760953337361	451.267475224875	619.66817376972
ENSSSAG00000002153	5.13885254614304	6.56295707432408	5.04102213251928	4.63736774610954	8.23715433964843	14.4796632195038	23.2960542104983	18.9104122720316	6.13019468717965	17.2858746922855	22.4765753763343	12.8856627211492	21.4030882033374	7.21822677088043	17.4834749899534	8.01926025636908	20.9577390334253	7.71268255562268	6.1218455941359	13.2448159279024
ENSSSAG00000002154	45422.3176553583	23980.1075842839	16941.1950466865	101283.589600842	6478.89630423984	7923.78276064966	12287.0045921657	9771.59187979785	15148.9371109583	7955.43096633593	7011.02658590694	9496.73342548698	12441.3094141971	26112.657166337	14254.8599418087	21886.9670177081	6086.47671095725	7539.91846637674	11289.5578249572	7136.11761029771
ENSSSAG00000002157	13.3610166199719	13.1259141486482	5.04102213251928	17.3901290479108	5.99065770156249	9.36919384791425	9.98402323307071	5.81858839139433	6.13019468717965	11.0001020769089	9.15712330146952	5.94722894822272	3.05758402904819	8.66187212505652	2.18543437374417	4.81155615382145	6.98591301114176	4.62760953337361	8.74549370590843	9.46058280564458
ENSSSAG00000002158	203.498560827264	150.010447413122	74.7751616323694	303.747587370175	129.547972796289	80.9157650501685	91.5202129698149	118.553738474659	64.9800636841043	181.501684268998	91.5712330146952	310.247110132285	224.732426135042	206.44128564718	203.245396758208	210.10461871687	127.492912453337	397.97441987013	85.7058383179026	105.958527423219
ENSSSAG00000002161	1488.21169736302	1387.59663857138	1494.66306229197	1340.19927862566	1299.97272123906	1414.74827103505	1387.77922939683	1376.09615456476	1348.64283117952	1185.6538595754	1259.5206868294	1330.19687475248	1456.93878984146	1317.32638568568	1263.90954614871	1420.21099140296	1280.16855929173	1368.22988536746	1387.03530175708	1302.72225233726
ENSSSAG00000002163	4.11108203691443	4.68782648166006	2.52051106625964	2.31868387305477	6.73948991425781	6.81395916211945	0	2.18197064677287	6.13019468717965	3.92860788461034	1.66493150935809	2.97361447411136	0	2.88729070835217	1.45695624916278	6.41540820509527	5.23943475835632	3.08507302224907	3.49819748236337	3.78423312225783
ENSSSAG00000002164	2855.14647463707	3156.78235274988	3971.48527006977	2103.04627286068	9827.67395941327	8673.3182684828	8542.99587976417	9228.2811887514	4617.26263838371	8765.50991214258	8859.10056129442	9464.02366627175	8119.41438913748	3695.73210669078	8004.51763290032	4326.39090831112	10534.7568208018	9778.13894401844	10196.3711117186	8649.81085920084
ENSSSAG00000002167	17.4720986568863	13.1259141486482	13.4427256867181	35.939600032349	8.23715433964843	10.2209387431792	9.98402323307071	8.72788258709149	9.80831149948744	8.64293734614274	11.6545205655067	6.93843377292651	18.3455041742892	11.5491628334087	7.2847812458139	14.4346684614643	12.2253477694981	1.54253651112454	9.62004307649927	8.51452452508012
ENSSSAG00000002168	15.4165576384291	13.1259141486482	11.7623849758783	10.4340774287465	18.7208053173828	29.8110713342726	26.6240619548552	29.0929419569716	15.9385061866671	12.5715452307531	27.4713699044086	19.8240964940757	38.2198003631024	7.94004944796847	10.9271718687209	7.21733423073217	27.943652044567	24.6805841779926	13.9927899294535	12.298757647338
ENSSSAG00000002170	0	0.937565296332011	1.68034071083976	0	0	0	0	0	0	0	0	0	0	0	0	0.801926025636908	0	0	0	0
ENSSSAG00000002171	2503.64896048089	2391.72907094296	2194.52496835673	2142.46389870261	1885.5595115668	2015.22842219683	1996.80464661414	1904.13305108379	2580.81196330263	2026.37594688201	1831.4246602939	1837.69374500082	1810.08974519653	2207.33374653524	1857.61921768255	2132.32130216854	1760.45007880772	1999.1273184174	1428.13912217485	1905.36137705682
ENSSSAG00000002173	86.3327227752031	13.1259141486482	67.2136284335904	15.071445174856	168.487247856445	135.427438347124	68.2241587593166	35.6388538972903	20.8426619364108	205.859053153582	48.2830137713847	234.915543454797	81.0259767697771	93.1151253443575	131.854540549232	149.960166794102	108.281651672697	118.775311356589	169.662577894623	93.6597697758813
ENSSSAG00000002175	717.383815441568	780.054326548234	967.036079088282	450.984013309153	1744.77905558008	1648.97811723291	1447.68336879525	1607.38504312268	1342.51263649234	1985.51842488206	1956.29452349576	1909.06049237949	1797.85940908034	953.527756433305	1443.84364292032	1043.30575935362	1900.16833903056	1942.05346750579	1834.80457949959	1770.0750429361
ENSSSAG00000002177	90.4438048121175	78.755484891889	84.8572058974079	156.511161431197	78.6273823330077	63.0291222496049	94.8482207141718	82.9148845773692	89.5008424328229	51.8576240768565	71.5920549023981	87.2260245739332	76.4396007262048	93.8369480214456	80.8610718285343	93.0234189738814	73.3520866169884	66.3290699783551	73.4621471296308	87.0373618119301
ENSSSAG00000002179	2010.31911605116	1718.55718817658	1590.44248280983	2340.71136984879	1392.82791561328	1490.55356671363	1454.33938428397	1472.10286302276	1406.26666123901	1486.58522353655	1368.57370069235	1379.75711598767	1591.47248711958	1484.7892467701	1432.9164710516	1601.44627319691	1374.47838494214	1551.79173019128	1550.57603405756	1438.95464473854
ENSSSAG00000002181	2.05554101845722	6.56295707432408	1.68034071083976	1.15934193652739	9.73481876503905	3.40697958105973	1.66400387217845	1.45464709784858	4.90415574974372	7.07149419229861	9.15712330146952	2.97361447411136	0	4.33093606252826	5.09934687206973	0.801926025636908	1.74647825278544	9.25521906674722	2.62364811177253	8.51452452508012
ENSSSAG00000002187	431.663613876015	299.083329529912	316.744223993295	591.264387628967	247.114630189453	264.892662427394	292.864681503408	274.200977944458	286.893111360007	262.431006691971	269.718904516011	274.563736442949	269.067394556241	293.060006897745	307.417768573347	363.272489613519	265.464694423387	277.656572002417	318.335970895067	240.298803263372
ENSSSAG00000002188	0	0	0	0	0	0	0	0	0	0	0	0	0	0	0	0	0	0	0	0
ENSSSAG00000002189	7.19439356460026	17.8137406303082	14.282896042138	37.0989419688763	44.1811005490234	29.8110713342726	44.9281045488182	39.2754716419117	24.5207787487186	39.2860788461034	29.1363014137667	20.8153013187795	33.6334243195301	38.9784245627543	22.5828218620231	20.8500766665596	41.9154780668505	32.3932667336153	28.8601292294978	48.2489723087874
ENSSSAG00000002194	8.22216407382886	6.56295707432408	18.4837478192374	11.5934193652739	8.98598655234374	11.0726836384441	14.9760348496061	8.72788258709149	15.9385061866671	4.7143294615324	8.32465754679047	7.92963859763029	13.7591281307169	25.9856163751695	6.55630312123251	10.4250383332798	3.49295650557088	13.8828286001208	11.369141817681	10.406641086209
ENSSSAG00000002195	36.9997383322299	21.5640018156363	32.7666438613753	26.6648645401299	17.2231408919922	14.4796632195038	14.9760348496061	18.1830887231073	19.6166229989749	21.2144825768958	22.4765753763343	19.8240964940757	30.5758402904819	21.6546803126413	18.2119531145348	21.6520026921965	20.9577390334253	23.1380476668681	27.1110304883161	22.705398733547
ENSSSAG00000002196	1.02777050922861	5.62539177799207	5.88119248793916	4.63736774610954	2.24649663808594	3.40697958105973	0	2.18197064677287	4.90415574974372	3.14288630768827	2.49739726403714	3.96481929881515	4.58637604357229	2.88729070835217	6.55630312123251	3.20770410254763	1.74647825278544	1.54253651112454	1.74909874118169	1.89211656112892
ENSSSAG00000002198	5.13885254614304	15.0010447413122	6.72136284335904	9.27473549221908	35.1951139966797	21.2936223816233	16.6400387217845	9.45520613601578	20.8426619364108	29.8574199230386	29.9687671684457	15.8592771952606	13.7591281307169	4.33093606252826	9.47021561955808	12.8308164101905	8.7323912639272	9.25521906674722	4.37274685295421	14.1908742084669
ENSSSAG00000002200	57.555148516802	46.8782648166006	48.7298806143531	54.4890710167871	43.4322683363281	28.9593264390077	31.6160735713906	48.7306777779275	46.5894796225653	57.3576751153109	24.9739726403714	30.7273495658174	38.2198003631024	59.1894595212195	46.622599973209	51.3232656407621	41.9154780668505	63.243996956106	20.9891848941802	41.6265643448362
ENSSSAG00000002202	0	0	0	0	0.748832212695312	0	0	0.727323548924291	0	0	0	0	0	0	0	0	0	0	0	0
ENSSSAG00000002203	1034.96490279321	785.679718326226	583.078226661397	910.083420173998	635.75854857832	741.869803775755	752.12975022466	768.780991212975	701.294272213352	700.863646614484	631.841507801397	743.40361852784	739.935335029663	748.530116140301	749.603990194251	829.9934365342	626.985692749973	674.088455361422	713.632286402128	619.66817376972
ENSSSAG00000002207	46.2496729152874	78.755484891889	102.500783361225	19.7088129209656	254.602952316406	225.712397245207	209.664487894485	188.376799171391	152.028828242055	226.287814153555	258.896849705184	236.897953104205	148.292825408837	108.273401563206	224.371262371068	94.6272710251552	247.999911895532	236.008086202054	111.942319435628	223.269754213212
ENSSSAG00000002208	7.19439356460026	31.8772200752884	26.0452810180163	9.27473549221908	44.1811005490234	38.3285202869219	46.5921084209967	45.094060033306	35.555129185642	44.7861298845578	34.1310959418409	34.6921688646325	32.104632305006	46.9184740107228	32.0530374815812	40.8982273074823	92.5633473976283	49.3611683559852	36.7310735648154	70.0083127617699
ENSSSAG00000002209	1.02777050922861	7.50052237065609	1.68034071083976	3.47802580958216	0	0.851744895264932	3.3280077443569	2.18197064677287	1.22603893743593	0	1.66493150935809	0.991204824703787	1.5287920145241	1.44364535417609	0	1.60385205127382	0	0	1.74909874118169	0
ENSSSAG00000002210	3.08331152768582	2.81269588899603	5.88119248793916	9.27473549221908	4.49299327617187	2.55523468579479	1.66400387217845	5.09126484247004	1.22603893743593	0	4.99479452807428	6.93843377292651	1.5287920145241	6.49640409379239	5.09934687206973	2.40577807691072	3.49295650557088	3.08507302224907	3.49819748236337	4.73029140282229
ENSSSAG00000002211	145.943412310462	168.761753339762	205.841737077871	142.599058192868	165.491919005664	198.456560596729	216.320503383199	154.919915920874	221.913047675903	189.358900038218	193.964520840218	188.328916693719	165.109537568602	246.141532887023	179.205618647022	214.916174870691	178.140781784115	161.966333668076	124.1860106239	160.829907695958
ENSSSAG00000002212	11.3054756015147	12.1883488523161	9.24187390961868	4.63736774610954	17.2231408919922	10.2209387431792	11.6480271052492	10.9098532338644	6.13019468717965	9.42865892306481	11.6545205655067	8.92084342233408	15.287920145241	13.7146308646728	12.3841281178836	16.0385205127382	5.23943475835632	13.8828286001208	13.9927899294535	23.6514570141115
ENSSSAG00000002213	206.58187235495	149.07288211679	144.509301132219	205.203522765347	129.547972796289	137.130928137654	138.112321390812	152.737945274101	166.741295491286	157.144315384413	142.351644050117	136.786265809123	145.235241379789	190.561186751243	155.165840535836	174.819873588846	118.76052118941	128.030530423337	97.0749801355836	141.908742084669
ENSSSAG00000002216	1368.99031829251	1640.73926858102	1881.14142578511	1077.02865903394	1725.30941805	1502.47799524734	1545.85959725378	1625.56813184579	1619.59743635286	1246.1544209984	1377.73082399382	1394.62518835823	1096.14387441378	1118.10332680938	1257.35324302748	1117.88487973785	1487.99947137319	1338.9216916561	1442.1319121043	1353.80939948774
ENSSSAG00000002219	0	0.937565296332011	0.84017035541988	4.63736774610954	0	1.70348979052986	1.66400387217845	1.45464709784858	0	0	0.832465754679047	1.98240964940757	0	3.60911338544021	0	1.60385205127382	0	1.54253651112454	0	2.83817484169337
ENSSSAG00000002220	53.4440664798876	51.5660912982606	66.3734580781706	42.8956516515133	153.510603602539	125.206499603945	138.112321390812	120.735709121432	83.3706477456432	116.286793384466	111.550411126992	107.050121068009	122.303361161928	63.5203955837478	91.7882436972552	60.1444519227681	137.97178197005	112.605165312091	146.049744888671	100.282177739833
ENSSSAG00000002223	155.19334689352	132.196706782814	87.3777169636676	190.132077590491	66.6460669298828	80.0640201549036	108.160251691599	93.8247378112335	99.3091539323103	67.5720556152978	66.5972603743238	71.3667473786726	73.3820166971567	117.657096365351	75.7617249564646	122.694681922447	75.0985648697739	92.5521906674722	71.7130483884491	67.1701379200765
ENSSSAG00000002226	667.023060489367	396.590120348441	313.383542571615	1044.56708481117	179.719731046875	183.12515248196	246.272573082411	219.651711775136	339.612785669752	193.287507922829	193.964520840218	206.170603538388	333.276659166253	421.544443419417	295.762118580045	461.909390766859	223.549216356536	234.46554969093	315.712322783294	201.51041376023
ENSSSAG00000002227	2.05554101845722	0	0	1.15934193652739	0	0	0	0	0	0	0	0.991204824703787	1.5287920145241	0	0.72847812458139	0	0	0	0	0
ENSSSAG00000002228	0	0	0	0	0	0	0	0	0	0	0	0	0	0	0	0.801926025636908	0	0	0	0
ENSSSAG00000002230	3248.78257967163	2412.35550746227	2207.12752368803	3771.33931952359	2163.37626247676	2119.14129941915	2311.30137845587	2328.16268010665	2394.45404481237	2060.94769626658	2113.6305511301	2099.37181872262	2413.96259093355	2532.87577390194	2122.05677690559	2277.46991280882	1954.30916486691	2156.4660425521	2510.83124296631	2041.5937694581
ENSSSAG00000002231	0	0.937565296332011	0	0	0	0	0	0	0	0	0	0	0	0	1.45695624916278	0	0	0	0	0
ENSSSAG00000002232	457.357876606731	516.598478278938	483.097954366431	486.923613341502	637.25621300371	609.849345009691	489.217138420465	666.22837081465	501.449925411295	547.647939114681	582.726028275333	567.96036455527	532.019621054386	438.86818766953	563.842068425996	436.247757946478	640.957518772256	547.60046144921	669.030268501995	612.099707525204
ENSSSAG00000002233	0	0	0	1.15934193652739	0	0	0	0	0	0	0	0	0	0	0	0	0	0	0	0
ENSSSAG00000002237	356.636366702327	386.276902088789	394.880067047344	456.78072299179	441.811005490234	488.049824986806	454.273057104718	436.394129354574	407.044927228729	489.504542422448	504.474247335503	481.72554480604	464.752772415325	410.717103263096	431.987527876765	396.95338269027	399.943519887866	498.239293093225	411.038204177696	522.224170871581
ENSSSAG00000002239	1.02777050922861	0	0	8.1153935556917	0	0	0	0	0	0	0	0.991204824703787	0	0	0	0	0	0	0	0
ENSSSAG00000002240	18.4998691661149	9.37565296332011	5.04102213251928	6.95605161916431	10.4836509777344	8.51744895264932	6.65601548871381	8.0005590381672	3.67811681230779	5.50005103845447	9.15712330146952	16.8504820199644	3.05758402904819	12.9928081875848	6.55630312123251	15.2365944871013	5.23943475835632	0	8.74549370590843	15.1369324890313
ENSSSAG00000002242	2707.14752130815	3076.15173726533	2838.93563096378	2348.82676340448	3711.21244611797	3737.45660042252	3331.33575210126	3558.06680133763	3144.78987452316	4326.1830025329	4597.70836309238	4733.99424278528	4214.87958404294	2290.34335440036	3308.01916372409	2661.5924790889	4640.39271765091	4258.94330721485	4365.75045798949	4229.82657240369
ENSSSAG00000002243	567.329321094192	379.713945014465	350.35103821009	765.165678108075	277.067918697265	266.596152217924	331.136770563512	303.293919901429	274.632721985648	278.931159807334	243.080000366282	318.176748729915	438.763308168416	409.995280586008	343.841674802416	421.813089485014	293.408346467954	276.114035491292	306.092279706795	224.215812493777
ENSSSAG00000002244	0	0	0	0	0.748832212695312	0	0	0	0	0	0	0.991204824703787	0	0	0.72847812458139	0	0	0	0.874549370590843	0
ENSSSAG00000002245	9.24993458305747	6.56295707432408	11.7623849758783	16.2307871113834	2.99532885078125	5.11046937158959	11.6480271052492	9.45520613601578	7.35623362461558	11.0001020769089	1.66493150935809	5.94722894822272	4.58637604357229	12.9928081875848	8.0132593703953	8.01926025636908	0	4.62760953337361	8.74549370590843	5.67634968338675
ENSSSAG00000002246	80.1660997198314	75.9427890028929	99.9802722949658	54.4890710167871	169.984912281836	168.645489262456	166.400387217845	169.46638689936	96.8570760574384	146.144213307505	152.341233106266	146.69831405616	139.120073321693	96.0024160527097	133.311496798394	85.8060847431492	179.8872600369	188.189454357193	175.784423488759	182.58924814894
ENSSSAG00000002250	14.3887871292005	18.7513059266402	8.4017035541988	31.3022322862394	8.98598655234374	6.81395916211945	13.3120309774276	36.3661774462145	12.2603893743593	11.785823653831	8.32465754679047	6.93843377292651	4.58637604357229	3.60911338544021	5.09934687206973	7.21733423073217	15.718304275069	4.62760953337361	7.87094433531758	6.62240796395121
ENSSSAG00000002251	179.859839115006	199.701408118718	205.001566722451	142.599058192868	333.230334649414	338.994468315443	316.160735713906	340.387420896568	215.782852988724	287.574097153477	312.174658004643	363.77217066629	273.653770599813	153.748230219753	317.616462317486	149.960166794102	316.112563754164	337.815495936274	323.583267118612	282.871425888773
ENSSSAG00000002252	106.888132959775	90.0062684478731	101.660613005806	95.0660387952456	65.8972347171874	62.17737735434	48.2561122931751	68.3684135988833	109.117465431798	79.3578792691288	72.4245206570771	61.4546991316348	51.9789284938193	117.657096365351	68.4769437106507	118.685051794262	75.0985648697739	55.5313144004833	64.7166534237224	80.4149538479789
ENSSSAG00000002253	231.248364576437	187.513059266402	179.796456059854	348.961922894743	140.031623774023	136.279183242389	143.104333007347	144.737386235934	158.159022929235	146.929934884427	131.529589239289	145.707109231457	178.868665699319	186.230250688715	139.867799919627	194.066098204132	130.985868958908	134.200676467835	129.433306847445	126.771809595637
ENSSSAG00000002255	365.886301285384	305.646286604236	249.530595559704	551.846761787036	169.984912281836	191.64260143461	191.360445300522	186.922152073543	264.824410486161	187.787456884374	148.17890433287	185.355302219608	204.858129946229	342.86577161682	219.271915498999	260.625958331995	143.211216728406	154.253651112454	211.640947682984	136.232392401282
ENSSSAG00000002256	1627.98848661812	1670.74135806364	1488.78186980403	1774.95250482343	2280.94291986992	2091.88546277067	2306.30936683933	2319.43479751956	1511.7060098585	2452.23704157377	2276.79383904719	2366.99712139264	2525.56440799381	1821.15861429313	2338.41477990626	2311.15080588557	2359.49211951313	2437.20768757677	2963.84781693237	2278.10833959922
ENSSSAG00000002257	356.636366702327	311.271678382228	309.182690794516	393.016916482784	361.685958731836	274.261856275308	316.160735713906	310.567155390672	318.770123733342	361.431925384151	299.687671684457	405.402773303849	394.428339747217	313.992864533299	302.318421701277	323.176188331674	391.211128623938	371.751299181013	341.94880390102	369.908787700703
ENSSSAG00000002258	457.357876606731	435.967862794385	399.080918824443	437.071910070824	664.963004873437	540.858008493232	569.089324285031	594.223339471146	426.661550227703	601.862727922304	656.815480441768	714.65867861143	565.653045373916	367.407742637814	560.199677803089	354.451303331513	792.901126764589	601.589239338569	612.18455941359	619.66817376972
ENSSSAG00000002263	168.554363513492	218.452714045359	278.09638764398	141.439716256341	480.001448337695	417.354998679816	720.51367665327	317.113067330991	364.133564418471	600.291284768459	488.657397996601	446.042171116704	285.884106716006	551.472525295265	510.663165331555	425.822719613198	859.267300370436	1234.02920889963	1080.06847267969	1013.22841848453
ENSSSAG00000002264	66.8050830998595	80.630615484553	70.57430985527	53.3297290802597	102.590013139258	75.8052956785789	88.192205225458	98.9160026537036	85.8227256205151	102.929526576791	88.241369995979	85.2436149245256	76.4396007262048	76.5132037713326	109.271718687209	83.4003066662385	117.014042936624	69.4141430006042	74.3366965002216	88.9294783730591
ENSSSAG00000002265	862.299457242802	683.485101026036	741.870423835754	934.429600841073	1319.44235876914	1100.45440468229	1171.45872601363	1152.08050149608	697.616155401044	1265.79746042145	1251.19602928261	1381.73952563708	1009.0027295859	659.024104181383	1082.51849312795	661.588971150449	1636.45012285996	1395.99554256771	1717.61496384042	1252.58116346734
ENSSSAG00000002266	53.4440664798876	234.391324083003	180.636626415274	381.42349711751	18.7208053173828	3.40697958105973	11.6480271052492	14.5464709784858	9.80831149948744	16.5001531153634	53.277808299459	13.876867545853	16.8167121597651	18.7673896042891	8.0132593703953	22.4539287178334	13.9718260222835	7.71268255562268	14.8673393000443	11.3526993667735
ENSSSAG00000002268	157.248887911977	177.19984100675	226.005825607948	155.35181949467	241.872804700586	245.3025298363	251.264584698946	222.561005970833	237.85155386257	232.573586768932	217.273561971231	183.372892570201	175.811081670271	217.990448480589	250.596474855998	201.283432434864	251.492868401103	289.996864091413	305.217730336204	241.244861543937
ENSSSAG00000002269	182.943150642692	173.449579821422	178.116115349015	213.318916321039	169.984912281836	189.93911164408	196.352456917057	166.557092703663	160.611100804107	198.001837384361	197.294383858934	168.504820199644	192.627793830036	149.417294157225	182.119531145348	154.771722947923	190.366129553613	183.56184482382	177.533522229941	173.128665343296
ENSSSAG00000002271	302.164529713211	435.967862794385	580.557715595137	250.417858289915	1301.47038566445	1439.44887299773	1113.21859048738	1223.35820929066	962.440565887205	1018.295163691	1206.24287852994	905.961209779261	530.490829039862	557.247106711969	998.015030676505	459.503612689948	1011.21090836277	1014.98902431995	980.369844432335	1038.77199205977
ENSSSAG00000002272	506.690861049704	367.525596162148	338.588653234212	570.396232771474	202.184697427734	218.898438083087	239.616557593697	235.65282985147	355.55129185642	212.93054734588	200.62424687765	231.941928980686	307.287194919344	396.280649721336	273.907774842603	409.78419910046	206.084433828682	206.699892490688	301.719532853841	217.593404529825
ENSSSAG00000002273	177.804298096549	156.573404487446	153.751175041838	290.994826068374	161.747757942187	171.200723948251	159.744371729131	107.643885240795	150.802789304619	149.287099615193	135.691918012685	112.997350016232	139.120073321693	207.884931001356	150.066493663766	134.723572307001	96.0563039031992	186.646917846069	152.171590482807	163.668082537651
ENSSSAG00000002274	211.720724901093	201.576538711382	150.390493620159	185.494709844382	234.384482573633	207.825754444643	171.392398834381	261.836477612745	174.097529115902	253.002347768906	259.729315459863	233.924338630094	270.596186570765	148.695471480137	196.689093636975	171.612169486298	314.366085501379	246.805841779926	292.974039147932	242.190919824501
ENSSSAG00000002276	1041.13152584858	1119.45296382042	941.830968425686	1332.08388506997	982.467863056249	999.94850704103	833.665939961405	1555.01774760013	1018.83835700926	1114.93891765241	968.157672691732	888.119522934593	885.170576409452	781.733959286351	968.875905693249	963.915082815564	838.309561337011	907.011468541228	712.757737031537	744.547866804228
ENSSSAG00000002278	3.08331152768582	4.68782648166006	7.56153319877892	12.7527613018012	7.48832212695312	5.11046937158959	9.98402323307071	6.54591194031862	9.80831149948744	3.14288630768827	12.4869863201857	7.92963859763029	22.9318802178615	5.0527587396163	2.91391249832556	4.81155615382145	1.74647825278544	10.7977555778718	11.369141817681	5.67634968338675
ENSSSAG00000002279	256.942627307152	183.762798081074	187.357989258633	358.236658386962	169.23608006914	140.537907718714	189.696441428344	151.283298176252	149.576750367183	156.358593807491	146.513972823512	180.399278096089	188.041417786464	179.012023917835	165.364534279976	182.839133845215	153.690086245119	144.998432045706	192.400861529985	149.477208329184
ENSSSAG00000002280	362.802989757699	466.907517573342	464.614206547194	543.731368231344	664.963004873437	572.372569618034	688.897603081879	608.769810449631	408.270966166165	733.863952845211	681.78945308214	737.456389579617	672.668486390603	381.122373502487	529.603596570671	519.648064612717	735.26734442267	900.841322496729	809.83271716712	762.522974134953
ENSSSAG00000002283	16526.549788396	16549.9026108527	15630.5292922315	17753.0030740439	17631.2544479111	17036.6013950892	20309.167259938	18118.356927253	15875.9782008579	22538.4234340095	21360.2387993097	24211.1690482147	27136.0582578027	18163.9458462435	26310.4444255061	23357.6993487262	23694.4704555401	19588.6711547705	19693.1027269646	19527.588969131
ENSSSAG00000002287	4139.85961117283	3038.64912541205	3019.57225737905	4094.79571981473	2426.21636913281	2612.30159377754	2509.31783924511	2626.36533516561	2861.57487997546	2480.52301834297	2450.77918177512	2553.34362843695	2597.41763267644	2760.24991718468	2547.48800166112	2829.19501844701	2417.12590185505	2384.76144619853	2596.53708128421	2351.90088548324
ENSSSAG00000002290	1.02777050922861	1.87513059266402	3.36068142167952	3.47802580958216	12.7301476158203	4.25872447632466	6.65601548871381	2.18197064677287	6.13019468717965	8.64293734614274	4.16232877339524	5.94722894822272	3.05758402904819	9.38369480214456	7.2847812458139	6.41540820509527	6.98591301114176	6.17014604449815	4.37274685295421	3.78423312225783
ENSSSAG00000002291	2044.2355428557	2288.59688834644	2665.02036739186	1756.40303383899	5527.1305619041	4974.1901883472	5056.90776755032	5054.89866502382	2572.22969074058	5185.76240768565	5387.71836428279	5849.09967057704	4402.9210018294	2207.33374653524	4629.47848171474	2521.25542460244	6060.27953716547	5576.2694877152	7228.15054793332	5043.43669368913
ENSSSAG00000002292	595.079124843364	522.22387005693	466.294547258034	723.429368393089	500.968750293164	455.683518966738	449.281045488182	502.580572306685	449.956290038986	550.005103845447	536.107946013307	536.241810164748	600.81526170797	467.741094753052	535.431421567322	552.52703166383	501.239258549421	566.110899582705	664.657521649041	502.356946979727
ENSSSAG00000002293	415.219285728358	423.779513942069	429.327051619559	460.258748801372	925.556614891406	797.233221967976	775.425804435159	938.974701661259	387.428304229754	999.43784584487	968.157672691732	1058.60675278364	1027.34823376019	339.978480908468	792.584199544553	547.715475510008	1054.87286468241	907.011468541228	1276.84208106263	904.431716219622
ENSSSAG00000002294	9275.62884578819	10000.0714506772	11120.4948243375	6379.8586767102	8845.20609635702	9192.88265459441	7308.30500660776	9728.67979041131	12752.0309882711	8063.86054395118	8039.12179293556	7508.37654713118	8232.54499821226	7758.87195601937	7995.04741728076	7915.00987303628	6509.12444813133	7950.23317833586	7035.74968640333	7854.17584524613
ENSSSAG00000002296	433.719154894473	690.985623396692	935.109605582327	191.291419527019	1518.63172734609	1570.61758686853	1226.37085379552	1505.55974627328	1482.28107536004	1311.36931188293	1411.86191993566	1165.65687385165	866.825072235163	748.530116140301	1150.26695871402	687.25060397083	1355.2671241615	1186.21057705477	784.470785419986	1310.29071858177
ENSSSAG00000002298	57.555148516802	92.8189643368691	57.1315841685519	98.5440646048278	26.9579596570312	28.1075815437427	16.6400387217845	29.0929419569716	36.7811681230779	27.5002551922724	30.8012329231248	26.7625302670022	56.5653045373916	62.7985729066597	22.5828218620231	52.125191666399	36.6760433084942	33.9358032447398	21.8637342647711	24.5975152946759
ENSSSAG00000002299	3.08331152768582	3.75026118532805	0.84017035541988	5.79670968263693	0.748832212695312	0.851744895264932	0	2.18197064677287	0	0.785721576922067	0.832465754679047	0	1.5287920145241	1.44364535417609	2.18543437374417	0	0	1.54253651112454	4.37274685295421	0.946058280564458
[truncated: 57,894 more rows]
