# Supplementary material for: Developmental transition of visual and nonvisual photoreception and circadian clock during smoltification in the eye and brain of Atlantic salmon
Source: PLoS One. 2026 May 21;21(5):e0349748. doi: 10.1371/journal.pone.0349748 (PMC13193417; doi:10.1371/journal.pone.0349748)
Supplement: S3 Table — Annotations of nonvisual opsins, genes in the metabolism of thyroid hormone and retinoic acid, and genes in the mammalian model of photoperiodism. (XLSX) [file pone.0349748.s003.xlsx]

## Sheet: Sheet1
Gene name	Ensembl GeneID_v3
va1a	ENSSSAG00000000113
va1b	ENSSSAG00000065787
opn3a	ENSSSAG00000053835
opn3b	ENSSSAG00000008619
opn5a	ENSSSAG00000076898
opn5b	ENSSSAG00000044795
tmtopsin1a1	ENSSSAG00000054346
tmtopsin1a2	ENSSSAG00000066675
tmtopsin1b1	ENSSSAG00000067287
tmtopsin1b2	ENSSSAG00000098456
tmtopsin2a	ENSSSAG00000069759
tmtopsin2b	ENSSSAG00000076875
tmtopsin3a1	ENSSSAG00000111843
tmtopsin3a2	ENSSSAG00000108797
tmtopsin3b	ENSSSAG00000099188
rgra1	ENSSSAG00000006385
rgra2	ENSSSAG00000048215
rgrb1	ENSSSAG00000120288
rgrb2	ENSSSAG00000078574
rrh/peropsin	ENSSSAG00000005205
parietopsin	ENSSSAG00000042598
parapinopsina	ENSSSAG00000102045
parapinopsinb	ENSSSAG00000047145
exorh	ENSSSAG00000006623
opn6a1	ENSSSAG00000051578
opn6a2	ENSSSAG00000046862
opn6b	ENSSSAG00000071695
opn7a1	ENSSSAG00000080081
opn7a2	ENSSSAG00000110993
opn7a3	ENSSSAG00000001975
opn7b	ENSSSAG00000009564
opn7cd1	ENSSSAG00000121845
opn7cd2	ENSSSAG00000055264
opn8a1	ENSSSAG00000074073
opn8a2	ENSSSAG00000062094
opn8b	ENSSSAG00000101895
opn8c	ENSSSAG00000074632
opn9	ENSSSAG00000044705
opn4m1a1	ENSSSAG00000067894
opn4x1a	ENSSSAG00000075477
opn4x1b1	ENSSSAG00000054324
opn4x1b2	ENSSSAG00000002109
tshβaα	ENSSSAG00000050784
tshβb	ENSSSAG00000097464
eya3.1	ENSSSAG00000070408
eya3.2	ENSSSAG00000008572
chga	ENSSSAG00000041214
dio2a	ENSSSAG00000064521
dio2b	ENSSSAG00000003055
dio3a2	ENSSSAG00000043679
rdh10a1	ENSSSAG00000054990
rdh10a2	ENSSSAG00000091114
rdh10b	ENSSSAG00000046491
aldh1a1	ENSSSAG00000071656
aldh1a2.1	ENSSSAG00000080896
aldh1a2.2	ENSSSAG00000004552
aldh1a3.1	ENSSSAG00000095249
aldh1a3.2	ENSSSAG00000004383
cyp26a1.1	ENSSSAG00000045076
cyp26a1.2	ENSSSAG00000108701
cyp26a1.3	ENSSSAG00000007014
cyp26b1.1	ENSSSAG00000098927
cyp26b1.2	ENSSSAG00000085707
cyp26c1.1	ENSSSAG00000071302
cyp26c1.2	ENSSSAG00000007020
