# Supplementary material for: Developmental transition of visual and nonvisual photoreception and circadian clock during smoltification in the eye and brain of Atlantic salmon
Source: PLoS One. 2026 May 21;21(5):e0349748. doi: 10.1371/journal.pone.0349748 (PMC13193417; doi:10.1371/journal.pone.0349748)
Supplement: S4 Table — All stages are compared to each other and the differentially expressed genes for each comparison are listed. In the comparisons the stage put lastly is the control, and the up- or downregulation notes are reflecting the expression of the first mentioned stage compared to the control. (XLSX) [file pone.0349748.s004.xlsx]

## Sheet: Sheet1
Comparison	Annotation	Ensembl GeneID	Gene name	Up- or downregulated
MidSmolt vs ParrWS	Visual opsins	ENSSSAG00000055587	rh2-1	Up
		ENSSSAG00000110368	rh2-2	Up
	Nonvisual opsins	No		Down
		ENSSSAG00000005205	rrh/peropsin	Up
		ENSSSAG00000054346	tmtopsin1a1	Up
	Factors related to RA and TH	No		Down
		ENSSSAG00000003055	dio2b	Up
PeakSmolt vs ParrWS	Visual opsins	ENSSSAG00000093435	rh2-4	Down
		ENSSSAG00000055587	rh2-1	Up
		ENSSSAG00000110368	rh2-2	Up
		ENSSSAG00000010443	lws1	Up
		ENSSSAG00000114717	lws2	Up
		ENSSSAG00000081346	lws3	Up
	Nonvisual opsins	ENSSSAG00000006385	rgra1	Down
		ENSSSAG00000051578	opn6a1	Down
		ENSSSAG00000078574	rgrb2	Down
		ENSSSAG00000067894	opn4m1a1	Up
	Factors related to RA and TH	No		Down
		ENSSSAG00000095249	aldh1a3.1	Up
		ENSSSAG00000004383	aldh1a3.2	Up
		ENSSSAG00000003055	dio2b	Up
PostSmolt vs ParrWS	Visual opsins	ENSSSAG00000070270	sws1-1	Down
		ENSSSAG00000093435	rh2-4	Down
		ENSSSAG00000044160	lws4	Down
		ENSSSAG00000055587	rh2-1	Up
		ENSSSAG00000110368	rh2-2	Up
		ENSSSAG00000010443	lws1	Up
	Nonvisual opsins	ENSSSAG00000047145	parapinopsinb	Down
		ENSSSAG00000051578	opn6a1	Down
		ENSSSAG00000005205	rrh/peropsin	Up
		ENSSSAG00000006385	rgra1	Up
		ENSSSAG00000054346	tmtopsin1a1	Up
		ENSSSAG00000076898	opn5a	Up
		ENSSSAG00000120288	rgrb1	Up
	Factors related to RA and TH	No		Down
		ENSSSAG00000054990	rdh10a1	Up
		ENSSSAG00000046491	rdh10b	Up
		ENSSSAG00000004552	aldh1a2.2	Up
		ENSSSAG00000045076	cyp26a1.1	Up
		ENSSSAG00000007014	cyp26a1.3	Up
		ENSSSAG00000098927	cyp26b1.1	Up
		ENSSSAG00000003055	dio2b	Up
PeakSmolt vs MidSmolt	Visual opsins	ENSSSAG00000093435	rh2-4	Down
		ENSSSAG00000055587	rh2-1	Up
		ENSSSAG00000110368	rh2-2	Up
		ENSSSAG00000010443	lws1	Up
		ENSSSAG00000114717	lws2	Up
		ENSSSAG00000081346	lws3	Up
	Nonvisual opsins	ENSSSAG00000005205	rrh/peropsin	Down
		ENSSSAG00000006385	rgra1	Down
		ENSSSAG00000078574	rgrb2	Down
		ENSSSAG00000120288	rgrb1	Down
		No		Up
	Factors related to RA and TH	No		Down
		No		Up
PostSmolt vs MidSmolt	Visual opsins	ENSSSAG00000070270	sws1-1	Down
		ENSSSAG00000055587	rh2-1	Up
		ENSSSAG00000093435	rh2-4	Down
		ENSSSAG00000010443	lws1	Up
	Nonvisual opsins	No		Down
		No		Up
	Factors related to RA and TH	No		Down
		ENSSSAG00000098927	cyp26b1.1	Up
PostSmolt vs PeakSmolt	Visual opsins	ENSSSAG00000070270	sws1-1	Down
		ENSSSAG00000104363	sws2	Down
		ENSSSAG00000110368	rh2-2	Down
		ENSSSAG00000081346	lws3	Down
		No		Up
	Nonvisual opsins	ENSSSAG00000047145	parapinopsinb	Down
		ENSSSAG00000121845	opn7cd1	Down
		ENSSSAG00000005205	rrh/peropsin	Up
		ENSSSAG00000006385	rgra1	Up
		ENSSSAG00000054346	tmtopsin1a1	Up
		ENSSSAG00000065787	va1b	Up
		ENSSSAG00000078574	rgrb2	Up
		ENSSSAG00000120288	rgrb1	Up
	Factors related to RA and TH	ENSSSAG00000003055	dio2b	Down
		ENSSSAG00000046491	rdh10b	Up
		ENSSSAG00000004552	aldh1a2.2	Up
		ENSSSAG00000045076	cyp26a1.1	Up
		ENSSSAG00000007014	cyp26a1.3	Up
		ENSSSAG00000098927	cyp26b1.1	Up
