# Supplementary material for: Developmental transition of visual and nonvisual photoreception and circadian clock during smoltification in the eye and brain of Atlantic salmon
Source: PLoS One. 2026 May 21;21(5):e0349748. doi: 10.1371/journal.pone.0349748 (PMC13193417; doi:10.1371/journal.pone.0349748)
Supplement: S5 Table — All stages are compared to each other and the differentially expressed genes for each comparison are listed. In the comparisons the stage put lastly is the control, and the up- or downregulation notes are reflecting the expression of the first mentioned stage compared to the control. (XLSX) [file pone.0349748.s005.xlsx]

## Sheet: Sheet1
Comparison	Annotation	Ensembl GeneID	Gene name	Up- or down
ParrWS vs Parr	Nonvisual opsins	ENSSSAG00000076875	tmtopsin2b	Down
		ENSSSAG00000121845	opn7cd1	Down
		ENSSSAG00000006385	rgra1	Up
		ENSSSAG00000006623	exorh	Up
		ENSSSAG00000065787	va1b	Up
		ENSSSAG00000067894	opn4m1a1	Up
		ENSSSAG00000101895	opn8b	Up
	Clock genes	ENSSSAG00000055510	arntl1a.1	Down
		ENSSSAG00000063495	arntl1a.2	Down
		ENSSSAG00000068292	arntl1b.2	Down
		ENSSSAG00000059155	arntl2a	Down
		ENSSSAG00000008440	arntl2b	Down
		ENSSSAG00000009920	arntl2c	Down
		ENSSSAG00000081201	cry3b.1	Down
		ENSSSAG00000121834	cry3b.2	Down
		ENSSSAG00000079794	cry5	Down
		ENSSSAG00000092438	cry1a.1	Up
		ENSSSAG00000071693	cry1a.2	Up
		ENSSSAG00000077896	per1a.1	Up
		ENSSSAG00000063164	per1a.2	Up
		ENSSSAG00000002804	per1b	Up
		ENSSSAG00000005012	nr1d2a.2	Up
		ENSSSAG00000056065	nr1d2b.1	Up
		ENSSSAG00000065806	nr1d4a.1	Up
		ENSSSAG00000081117	nr1d4b.1	Up
		ENSSSAG00000067342	nr1d4b.2	Up
		ENSSSAG00000066827	roraa.1	Up
		ENSSSAG00000074849	roraa.2	Up
		ENSSSAG00000069458	rorb.1	Up
		ENSSSAG00000110247	rorb.2	Up
		ENSSSAG00000068205	csnk1db.1	Up
	Melatonin synthesis	ENSSSAG00000084633	aanat1a	Down
		ENSSSAG00000004522	ddc.2	Up
		ENSSSAG00000045980	aanat2.1	Up
		ENSSSAG00000080192	asmt.2	Up
		ENSSSAG00000085086	aanat2.2	Up
		ENSSSAG00000093916	tph1.1	Up
		ENSSSAG00000102326	asmt2	Up
		ENSSSAG00000102791	tph2.1	Up
	Photoperiodism	ENSSSAG00000059155	arntl2a	Down
		ENSSSAG00000008440	arntl2b	Down
		ENSSSAG00000009920	arntl2c	Down
		ENSSSAG00000041214	chga	Up
		ENSSSAG00000069806	dec1.1	Up
		ENSSSAG00000052801	dec1.3	Up
		ENSSSAG00000081153	dec1.4	Up
MidSmolt vs Parr	Nonvisual opsins	ENSSSAG00000110748	tph1.2	Up
		ENSSSAG00000005205	rrh/peropsin	Up
		ENSSSAG00000006385	rgra1	Up
		ENSSSAG00000006623	exorh	Up
		ENSSSAG00000067894	opn4m1a1	Up
		ENSSSAG00000098456	tmtopsin1b2	Up
		ENSSSAG00000102045	parapinopsina	Up
	Clock genes	ENSSSAG00000055510	arntl1a.1	Down
		ENSSSAG00000063495	arntl1a.2	Down
		ENSSSAG00000008440	arntl2b	Down
		ENSSSAG00000009920	arntl2c	Down
		ENSSSAG00000079794	cry5	Down
		ENSSSAG00000092438	cry1a.1	Up
		ENSSSAG00000081201	cry3b.1	Up
		ENSSSAG00000077896	per1a.1	Up
		ENSSSAG00000063164	per1a.2	Up
		ENSSSAG00000002804	per1b	Up
		ENSSSAG00000003153	nr1d1a	Up
		ENSSSAG00000037545	nr1d2a.1	Up
		ENSSSAG00000005012	nr1d2a.2	Up
		ENSSSAG00000056065	nr1d2b.1	Up
		ENSSSAG00000065806	nr1d4a.1	Up
		ENSSSAG00000081117	nr1d4b.1	Up
		ENSSSAG00000067342	nr1d4b.2	Up
		ENSSSAG00000066827	roraa.1	Up
		ENSSSAG00000074849	roraa.2	Up
		ENSSSAG00000069458	rorb.1	Up
		ENSSSAG00000110247	rorb.2	Up
		ENSSSAG00000068205	csnk1db.1	Up
	Melatonin synthesis	ENSSSAG00000004522	ddc.2	Up
		ENSSSAG00000045980	aanat2.1	Up
		ENSSSAG00000080192	asmt.2	Up
		ENSSSAG00000085086	aanat2.2	Up
		ENSSSAG00000093916	tph1.1	Up
		ENSSSAG00000102326	asmt2	Up
		ENSSSAG00000110748	tph1.2	Up
	Photoperiodism	ENSSSAG00000008440	arntl2b	Down
		ENSSSAG00000009920	arntl2c	Down
		ENSSSAG00000041214	chga	Up
		ENSSSAG00000069806	dec1.1	Up
		ENSSSAG00000052801	dec1.3	Up
		ENSSSAG00000003055	dio2b	Up
PeakSmolt vs Parr	Nonvisual opsins	ENSSSAG00000006385	rgra1	Up
		ENSSSAG00000006623	exorh	Up
		ENSSSAG00000098456	tmtopsin1b2	Up
	Clock genes	ENSSSAG00000055510	arntl1a.1	Down
		ENSSSAG00000063495	arntl1a.2	Down
		ENSSSAG00000009920	arntl2c	Down
		ENSSSAG00000079794	cry5	Down
		ENSSSAG00000081201	cry3b.1	Up
		ENSSSAG00000077896	per1a.1	Up
		ENSSSAG00000005012	nr1d2a.2	Up
		ENSSSAG00000081117	nr1d4b.1	Up
	Melatonin synthesis	ENSSSAG00000004522	ddc.2	Up
		ENSSSAG00000045980	aanat2.1	Up
		ENSSSAG00000080192	asmt.2	Up
		ENSSSAG00000085086	aanat2.2	Up
		ENSSSAG00000102326	asmt2	Up
	Photoperiodism	ENSSSAG00000009920	arntl2c	Down
		ENSSSAG00000041214	chga	Up
		ENSSSAG00000003055	dio2b	Up
		ENSSSAG00000043679	dio3a2	Up
PostSmolt vs Parr	Nonvisual opsins	ENSSSAG00000009564	opn7b	Down
		ENSSSAG00000076875	tmtopsin2b	Down
		ENSSSAG00000121845	opn7cd1	Down
		ENSSSAG00000005205	rrh/peropsin	Up
		ENSSSAG00000006385	rgra1	Up
		ENSSSAG00000006623	exorh	Up
		ENSSSAG00000008619	opn3b	Up
		ENSSSAG00000042598	parietopsin	Up
		ENSSSAG00000048215	rgra2	Up
		ENSSSAG00000065787	va1b	Up
		ENSSSAG00000078574	rgrb2	Up
		ENSSSAG00000098456	tmtopsin1b2	Up
		ENSSSAG00000101895	opn8b	Up
		ENSSSAG00000102045	parapinopsina	Up
	Clock genes	ENSSSAG00000003979	clock1a.2	Down
		ENSSSAG00000055510	arntl1a.1	Down
		ENSSSAG00000063495	arntl1a.2	Down
		ENSSSAG00000059155	arntl2a	Down
		ENSSSAG00000008440	arntl2b	Down
		ENSSSAG00000009920	arntl2c	Down
		ENSSSAG00000079794	cry5	Down
		ENSSSAG00000092438	cry1a.1	Up
		ENSSSAG00000071693	cry1a.2	Up
		ENSSSAG00000081201	cry3b.1	Up
		ENSSSAG00000077896	per1a.1	Up
		ENSSSAG00000063164	per1a.2	Up
		ENSSSAG00000002804	per1b	Up
		ENSSSAG00000003153	nr1d1a	Up
		ENSSSAG00000007825	nr1d1b	Up
		ENSSSAG00000005012	nr1d2a.2	Up
		ENSSSAG00000056065	nr1d2b.1	Up
		ENSSSAG00000065806	nr1d4a.1	Up
		ENSSSAG00000081117	nr1d4b.1	Up
		ENSSSAG00000067342	nr1d4b.2	Up
		ENSSSAG00000066827	roraa.1	Up
		ENSSSAG00000069458	rorb.1	Up
		ENSSSAG00000110247	rorb.2	Up
		ENSSSAG00000068205	csnk1db.1	Up
		ENSSSAG00000121830	csnk1db.2	Up
	Melatonin synthesis	ENSSSAG00000004522	ddc.2	Up
		ENSSSAG00000045980	aanat2.1	Up
		ENSSSAG00000080192	asmt.2	Up
		ENSSSAG00000085086	aanat2.2	Up
		ENSSSAG00000093916	tph1.1	Up
		ENSSSAG00000102326	asmt2	Up
		ENSSSAG00000102791	tph2.1	Up
		ENSSSAG00000110748	tph1.2	Up
	Photoperiodism	ENSSSAG00000059155	arntl2a	Down
		ENSSSAG00000008440	arntl2b	Down
		ENSSSAG00000009920	arntl2c	Down
		ENSSSAG00000041214	chga	Up
		ENSSSAG00000069806	dec1.1	Up
		ENSSSAG00000097244	dec1.2	Up
		ENSSSAG00000052801	dec1.3	Up
		ENSSSAG00000081153	dec1.4	Up
		ENSSSAG00000003055	dio2b	Up
		ENSSSAG00000055013	gh	Up
MidSmolt vs ParrWS	Nonvisual opsins	-	-	-
	Clock genes	ENSSSAG00000073620	rorca.1	Down
		ENSSSAG00000081201	cry3b.1	Up
		ENSSSAG00000121834	cry3b.2	Up
		ENSSSAG00000037545	nr1d2a.1	Up
		ENSSSAG00000005012	nr1d2a.2	Up
	Melatonin synthesis	-	-	-
	Photoperiodism	ENSSSAG00000003055	dio2b	Up
PeakSmolt vs ParrWS	Nonvisual opsins	ENSSSAG00000009564	opn7b	Down
		ENSSSAG00000098456	tmtopsin1b2	Up
		ENSSSAG00000121845	opn7cd1	Up
	Clock genes	ENSSSAG00000069768	cry4	Down
		ENSSSAG00000063164	per1a.2	Down
		ENSSSAG00000002804	per1b	Down
		ENSSSAG00000077674	per3	Down
		ENSSSAG00000056065	nr1d2b.1	Down
		ENSSSAG00000110247	rorb.2	Down
		ENSSSAG00000073620	rorca.1	Down
		ENSSSAG00000068292	arntl1b.2	Up
		ENSSSAG00000059155	arntl2a	Up
		ENSSSAG00000009920	arntl2c	Up
		ENSSSAG00000081201	cry3b.1	Up
		ENSSSAG00000121834	cry3b.2	Up
		ENSSSAG00000037545	nr1d2a.1	Up
	Melatonin synthesis	-	-	-
	Photoperiodism	ENSSSAG00000041214	chga	Down
		ENSSSAG00000069806	dec1.1	Down
		ENSSSAG00000059155	arntl2a	Up
		ENSSSAG00000009920	arntl2c	Up
		ENSSSAG00000068292	arntl1b.2	Up
		ENSSSAG00000064521	dio2a	Up
		ENSSSAG00000003055	dio2b	Up
		ENSSSAG00000043679	dio3a2	Up
		ENSSSAG00000055013	gh	Up
PostSmolt vs ParrWS	Nonvisual opsins	ENSSSAG00000005205	rrh/peropsin	Up
		ENSSSAG00000006385	rgra1	Up
		ENSSSAG00000006623	exorh	Up
		ENSSSAG00000042598	parietopsin	Up
		ENSSSAG00000078574	rgrb2	Up
		ENSSSAG00000098456	tmtopsin1b2	Up
		ENSSSAG00000120288	rgrb1	Up
	Clock genes	ENSSSAG00000003979	clock1a.2	Down
		ENSSSAG00000073101	arntl1b.1	Up
		ENSSSAG00000081201	cry3b.1	Up
		ENSSSAG00000121834	cry3b.2	Up
		ENSSSAG00000001704	per2b	Up
		ENSSSAG00000007825	nr1d1b	Up
	Melatonin synthesis	ENSSSAG00000004522	ddc.2	Up
		ENSSSAG00000045980	aanat2.1	Up
		ENSSSAG00000080192	asmt.2	Up
		ENSSSAG00000085086	aanat2.2	Up
		ENSSSAG00000110748	tph1.2	Up
	Photoperiodism	ENSSSAG00000003055	dio2b	Up
		ENSSSAG00000055013	gh	Up
PeakSmolt vs MidSmolt	Nonvisual opsins	-	-	-
	Clock genes	ENSSSAG00000063164	per1a.2	Down
		ENSSSAG00000002804	per1b	Down
		ENSSSAG00000005012	nr1d2a.2	Down
	Melatonin synthesis	-	-	-
	Photoperiodism	ENSSSAG00000003055	dio2b	Up
		ENSSSAG00000055013	gh	Up
PostSmolt vs MidSmolt	Nonvisual opsins	ENSSSAG00000098456	tmtopsin1b2	Up
	Clock genes	ENSSSAG00000081201	cry3b.1	Down
		ENSSSAG00000005012	nr1d2a.2	Down
	Melatonin synthesis	-	-	-
	Photoperiodism	ENSSSAG00000055013	gh	Up
PostSmolt vs PeakSmolt	Nonvisual opsins	ENSSSAG00000121845	opn7cd1	Down
		ENSSSAG00000005205	rrh/peropsin	Up
		ENSSSAG00000006623	exorh	Up
		ENSSSAG00000042598	parietopsin	Up
		ENSSSAG00000098456	tmtopsin1b2	Up
	Clock genes	ENSSSAG00000003979	clock1a.2	Down
		ENSSSAG00000059155	arntl2a	Down
		ENSSSAG00000077896	per1a.1	Up
		ENSSSAG00000063164	per1a.2	Up
		ENSSSAG00000002804	per1b	Up
		ENSSSAG00000007825	nr1d1b	Up
		ENSSSAG00000056065	nr1d2b.1	Up
		ENSSSAG00000054663	nr1d2b.2	Up
		ENSSSAG00000110247	rorb.2	Up
	Melatonin synthesis	ENSSSAG00000004522	ddc.2	Up
		ENSSSAG00000045980	aanat2.1	Up
		ENSSSAG00000080192	asmt.2	Up
		ENSSSAG00000085086	aanat2.2	Up
		ENSSSAG00000093916	tph1.1	Up
		ENSSSAG00000102791	tph2.1	Up
		ENSSSAG00000110748	tph1.2	Up
	Photoperiodism	ENSSSAG00000059155	arntl2a	Down
		ENSSSAG00000003055	dio2b	Down
		ENSSSAG00000041214	chga	Up
		ENSSSAG00000069806	dec1.1	Up
		ENSSSAG00000097244	dec1.2	Up
		ENSSSAG00000052801	dec1.3	Up
		ENSSSAG00000081153	dec1.4	Up
